# Supplementary material for: Field validation of effects of species and flock size on echoes in avian radar surveys
Source: Sci Rep. 2024 Sep 29;14:22559. doi: 10.1038/s41598-024-73198-x (PMC11439958; doi:10.1038/s41598-024-73198-x)
Supplement: Supplementary file 1 — Supplementary Information 1. [file 41598_2024_73198_MOESM1_ESM.txt]

1. Flight_Track.csv
survey_site:survey_site (Naruto or Seiro)
x:East longitude (WGS84)
y:North latitude (WGS84)
z:Flight altitude of target (Height above mean sea level)
line_id:The same individual or flock for which position coordinates have been obtained consecutively
sp:English name of target birds
number:Individual numbers of flighting bird flock

2-3. POD_modeling.csv and Echosize_modeling.csv
survey_site:survey_site (Naruto or Seiro)
range_setting:range setting on radar system
rader_height:Radar height above mean sea level
rader_x:X coordinate of radar in pixels on radar image
rader_y:Y coordinate of radar in pixels on radar image
sp:English name of target birds
detection:Whether it appears on the radar image
Area:Echoe area (pixel size)
x:X coordinate of target bird in pixels on radar image
y:Y coordinate of target bird in pixels on radar image
number:Individual numbers of flighting bird flock
Height:Median height of target bird calulated from "Flight_Track" dataset (as a value, not a frequency :(min+max)/2)
line_id:The same individual or flock from which the area of the echo was extracted consecutively
distance:Distance from radar to target
aA:Absolute elevation angle from radar to target
Rap:Whether the target bird is a raptor
WS:Wingspan of target bird
BM:Body Mass of target bird
