# Supplementary material for: Field validation of effects of species and flock size on echoes in avian radar surveys
Source: Sci Rep. 2024 Sep 29;14:22559. doi: 10.1038/s41598-024-73198-x (PMC11439958; doi:10.1038/s41598-024-73198-x)
Supplement: Supplementary file 2 — Supplementary Information 2. [file 41598_2024_73198_MOESM2_ESM.csv]

survey_site	month	day	year	hour	minute	second	x	y	z	line_id	sp	number
naruto	9	28	2022	8	52	2.9	134.6085577	34.22784348	19.7	BK_Point___20220928_013	Black Kite	1
naruto	9	28	2022	8	52	5.405	134.6084106	34.22764851	15.2	BK_Point___20220928_013	Black Kite	1
naruto	9	28	2022	8	52	7.914	134.6085213	34.22742651	17.1	BK_Point___20220928_013	Black Kite	1
naruto	9	28	2022	8	52	10.419	134.6086575	34.22726546	21	BK_Point___20220928_013	Black Kite	1
naruto	9	28	2022	8	52	12.93	134.6087986	34.22710789	24.9	BK_Point___20220928_013	Black Kite	1
naruto	9	28	2022	8	52	15.443	134.6089494	34.22697858	24.1	BK_Point___20220928_013	Black Kite	1
naruto	9	28	2022	8	52	20.457	134.608843	34.22662997	22.6	BK_Point___20220928_013	Black Kite	1
naruto	9	28	2022	8	52	22.958	134.6087548	34.22644221	24.5	BK_Point___20220928_013	Black Kite	1
naruto	9	28	2022	8	52	25.458	134.6086585	34.22627027	24	BK_Point___20220928_013	Black Kite	1
naruto	9	28	2022	8	52	27.972	134.6085077	34.2261205	23.7	BK_Point___20220928_013	Black Kite	1
naruto	9	28	2022	8	52	30.486	134.6083431	34.22594493	24.5	BK_Point___20220928_013	Black Kite	1
naruto	9	28	2022	8	52	33.001	134.6082301	34.22576949	27.6	BK_Point___20220928_013	Black Kite	1
naruto	9	28	2022	8	52	35.511	134.6081283	34.22557064	25	BK_Point___20220928_013	Black Kite	1
naruto	9	28	2022	8	52	38.015	134.6080613	34.22538473	23.4	BK_Point___20220928_013	Black Kite	1
naruto	9	28	2022	8	52	40.52	134.6079348	34.2251919	22.7	BK_Point___20220928_013	Black Kite	1
naruto	9	28	2022	8	52	45.538	134.6075669	34.22492323	20.4	BK_Point___20220928_013	Black Kite	1
naruto	9	28	2022	8	52	48.051	134.6073816	34.22483187	18.4	BK_Point___20220928_013	Black Kite	1
naruto	9	28	2022	8	52	50.558	134.6071643	34.22479701	18.4	BK_Point___20220928_013	Black Kite	1
naruto	9	28	2022	8	52	53.07	134.6070086	34.2247065	17.4	BK_Point___20220928_013	Black Kite	1
naruto	9	28	2022	8	52	55.582	134.6067882	34.22472036	13.4	BK_Point___20220928_013	Black Kite	1
naruto	9	28	2022	8	52	58.088	134.6066107	34.22476096	11.9	BK_Point___20220928_013	Black Kite	1
naruto	9	28	2022	8	53	0.598	134.6067011	34.22474097	8.5	BK_Point___20220928_013	Black Kite	1
naruto	9	28	2022	8	53	3.104	134.6067753	34.22466036	8.7	BK_Point___20220928_013	Black Kite	1
naruto	9	28	2022	8	53	10.627	134.6066469	34.22480198	4	BK_Point___20220928_013	Black Kite	1
naruto	9	28	2022	8	53	13.138	134.6065455	34.22465007	2.2	BK_Point___20220928_013	Black Kite	1
naruto	9	28	2022	8	53	15.651	134.6066523	34.22472843	1.8	BK_Point___20220928_013	Black Kite	1
naruto	9	28	2022	8	53	18.155	134.6066727	34.22473185	2.1	BK_Point___20220928_013	Black Kite	1
naruto	9	28	2022	9	1	18.769	134.607577	34.22528782	5.6	GC_Point___20220928_015	Great Cormorant	1
naruto	9	28	2022	9	1	23.786	134.6073116	34.22460744	6.7	GC_Point___20220928_015	Great Cormorant	1
naruto	9	28	2022	9	1	26.291	134.6069973	34.22444934	10	GC_Point___20220928_015	Great Cormorant	1
naruto	9	28	2022	9	1	28.797	134.6066966	34.22420537	6.7	GC_Point___20220928_015	Great Cormorant	1
naruto	9	28	2022	9	1	36.327	134.6055415	34.22387772	4.7	GC_Point___20220928_015	Great Cormorant	1
naruto	9	28	2022	9	1	38.841	134.6051273	34.22375508	3.8	GC_Point___20220928_015	Great Cormorant	1
naruto	9	28	2022	9	1	41.351	134.6046997	34.22363668	3.3	GC_Point___20220928_015	Great Cormorant	1
naruto	9	28	2022	9	1	43.866	134.6042776	34.22345413	3.8	GC_Point___20220928_015	Great Cormorant	1
naruto	9	28	2022	9	1	46.374	134.6038808	34.22335823	8.4	GC_Point___20220928_015	Great Cormorant	1
naruto	9	28	2022	9	1	58.922	134.6022542	34.22123454	-1	GC_Point___20220928_015	Great Cormorant	1
naruto	9	30	2022	15	59	20.81	134.6080538	34.2262619	25.9	Os_Point___20220930_091	Osprey	1
naruto	9	30	2022	15	59	23.11	134.6078916	34.22609235	28.8	Os_Point___20220930_091	Osprey	1
naruto	9	30	2022	15	59	25.429	134.6077358	34.22594845	30.1	Os_Point___20220930_091	Osprey	1
naruto	9	30	2022	15	59	27.735	134.6075184	34.22582749	27.9	Os_Point___20220930_091	Osprey	1
naruto	9	30	2022	15	59	30.047	134.6073198	34.22568338	25	Os_Point___20220930_091	Osprey	1
naruto	9	30	2022	15	59	32.36	134.607036	34.22570775	28.3	Os_Point___20220930_091	Osprey	1
naruto	9	30	2022	15	59	41.58	134.606348	34.22601402	21.3	Os_Point___20220930_091	Osprey	1
naruto	9	30	2022	15	59	43.897	134.6061522	34.22607153	21.1	Os_Point___20220930_091	Osprey	1
naruto	9	30	2022	15	59	46.204	134.6060429	34.22614581	20.5	Os_Point___20220930_091	Osprey	1
naruto	9	30	2022	15	59	48.516	134.6060157	34.22626952	19.1	Os_Point___20220930_091	Osprey	1
naruto	9	30	2022	15	59	50.816	134.6060253	34.22638663	17.4	Os_Point___20220930_091	Osprey	1
naruto	9	30	2022	15	59	53.129	134.6061192	34.22651213	16.2	Os_Point___20220930_091	Osprey	1
naruto	9	30	2022	15	59	55.432	134.6063093	34.2265848	14.1	Os_Point___20220930_091	Osprey	1
naruto	9	30	2022	15	59	57.738	134.6065381	34.22648033	10.8	Os_Point___20220930_091	Osprey	1
naruto	9	30	2022	16	0	0.043	134.606474	34.22640732	7.3	Os_Point___20220930_091	Osprey	1
naruto	9	30	2022	16	0	2.349	134.6064064	34.22639372	7.4	Os_Point___20220930_091	Osprey	1
naruto	9	30	2022	16	0	6.967	134.6064195	34.22655598	2.5	Os_Point___20220930_091	Osprey	1
naruto	9	30	2022	16	0	11.579	134.6064811	34.22637305	2	Os_Point___20220930_091	Osprey	1
naruto	9	30	2022	16	0	13.88	134.6064202	34.22646045	1.8	Os_Point___20220930_091	Osprey	1
naruto	9	30	2022	16	0	16.2	134.6063294	34.22652598	0.9	Os_Point___20220930_091	Osprey	1
naruto	9	30	2022	16	0	18.514	134.6061678	34.22643911	0.2	Os_Point___20220930_091	Osprey	1
naruto	9	30	2022	16	0	20.824	134.6061451	34.226266	3.1	Os_Point___20220930_091	Osprey	1
naruto	9	30	2022	16	0	23.128	134.6063558	34.22622532	2.4	Os_Point___20220930_091	Osprey	1
naruto	9	30	2022	16	0	27.749	134.6064272	34.22641497	0.5	Os_Point___20220930_091	Osprey	1
naruto	9	30	2022	16	0	30.051	134.6063701	34.22643766	-1.5	Os_Point___20220930_091	Osprey	1
naruto	9	30	2022	16	0	32.351	134.6063772	34.22643781	-1.6	Os_Point___20220930_091	Osprey	1
naruto	9	30	2022	16	34	14.865	134.6047519	34.23228489	341	GFB_Point__2__20220930_006	Grey-faced Buzzard	1
naruto	9	30	2022	16	34	24.084	134.6038408	34.2316871	340.4	GFB_Point__2__20220930_006	Grey-faced Buzzard	1
naruto	9	30	2022	16	34	26.397	134.6035754	34.23153331	340.6	GFB_Point__2__20220930_006	Grey-faced Buzzard	1
naruto	9	30	2022	16	34	28.707	134.6033585	34.23139926	341.6	GFB_Point__2__20220930_006	Grey-faced Buzzard	1
naruto	9	30	2022	16	34	31.01	134.6031032	34.23128676	341.4	GFB_Point__2__20220930_006	Grey-faced Buzzard	1
naruto	9	30	2022	16	34	35.635	134.6026391	34.23101468	341.7	GFB_Point__2__20220930_006	Grey-faced Buzzard	1
naruto	9	30	2022	16	34	37.947	134.6024106	34.23083088	343.5	GFB_Point__2__20220930_006	Grey-faced Buzzard	1
naruto	9	30	2022	16	34	42.573	134.60202	34.23050016	343.9	GFB_Point__2__20220930_006	Grey-faced Buzzard	1
naruto	9	30	2022	16	34	44.882	134.6017891	34.2303544	343.1	GFB_Point__2__20220930_006	Grey-faced Buzzard	1
naruto	9	30	2022	16	34	47.205	134.601548	34.2302277	343.1	GFB_Point__2__20220930_006	Grey-faced Buzzard	1
naruto	9	30	2022	16	34	49.52	134.6012994	34.23007021	343	GFB_Point__2__20220930_006	Grey-faced Buzzard	1
naruto	9	30	2022	16	34	54.124	134.6008252	34.22974543	345.7	GFB_Point__2__20220930_006	Grey-faced Buzzard	1
naruto	9	30	2022	16	34	56.427	134.600664	34.22961315	343.1	GFB_Point__2__20220930_006	Grey-faced Buzzard	1
naruto	9	30	2022	16	34	58.736	134.6004287	34.22947064	344.7	GFB_Point__2__20220930_006	Grey-faced Buzzard	1
naruto	9	30	2022	16	35	1.044	134.6002106	34.22933334	344.8	GFB_Point__2__20220930_006	Grey-faced Buzzard	1
naruto	9	30	2022	16	35	3.354	134.5999866	34.22919874	343.6	GFB_Point__2__20220930_006	Grey-faced Buzzard	1
naruto	9	30	2022	16	35	5.665	134.5997575	34.22903063	343.3	GFB_Point__2__20220930_006	Grey-faced Buzzard	1
naruto	9	30	2022	16	35	7.975	134.5995312	34.22889994	343.3	GFB_Point__2__20220930_006	Grey-faced Buzzard	1
naruto	9	30	2022	16	35	10.277	134.5992745	34.22873486	344.8	GFB_Point__2__20220930_006	Grey-faced Buzzard	1
naruto	9	30	2022	16	35	12.588	134.5990547	34.22861121	344.3	GFB_Point__2__20220930_006	Grey-faced Buzzard	1
naruto	9	30	2022	16	35	14.901	134.5987887	34.22840828	344	GFB_Point__2__20220930_006	Grey-faced Buzzard	1
naruto	9	30	2022	16	35	17.206	134.5986061	34.22827534	339.9	GFB_Point__2__20220930_006	Grey-faced Buzzard	1
naruto	9	30	2022	16	35	40.298	134.5963609	34.22692679	342.4	GFB_Point__2__20220930_006	Grey-faced Buzzard	1
naruto	9	30	2022	16	35	42.608	134.5960846	34.22675791	345.6	GFB_Point__2__20220930_006	Grey-faced Buzzard	1
naruto	9	30	2022	16	35	44.9	134.5958816	34.22662135	346.8	GFB_Point__2__20220930_006	Grey-faced Buzzard	1
naruto	9	30	2022	16	35	47.211	134.5956069	34.22644512	348.3	GFB_Point__2__20220930_006	Grey-faced Buzzard	1
naruto	9	30	2022	16	35	51.826	134.5952183	34.22617952	348.8	GFB_Point__2__20220930_006	Grey-faced Buzzard	1
naruto	9	30	2022	16	35	54.136	134.5949936	34.2260711	350.9	GFB_Point__2__20220930_006	Grey-faced Buzzard	1
naruto	9	30	2022	17	12	57.969	134.6036114	34.23001594	133.1	CC_Point__2__20220930_013	Carrion Crow?	1
naruto	9	30	2022	17	13	2.581	134.6040014	34.22956865	129.2	CC_Point__2__20220930_013	Carrion Crow?	1
naruto	9	30	2022	17	13	4.886	134.604172	34.22926609	127.1	CC_Point__2__20220930_013	Carrion Crow?	1
naruto	9	30	2022	17	13	7.194	134.6043384	34.22908276	124.4	CC_Point__2__20220930_013	Carrion Crow?	1
naruto	9	30	2022	17	13	9.503	134.6045089	34.22879512	123.4	CC_Point__2__20220930_013	Carrion Crow?	1
naruto	9	30	2022	17	13	11.821	134.6046965	34.22860173	121.5	CC_Point__2__20220930_013	Carrion Crow?	1
naruto	9	30	2022	17	13	14.126	134.6048741	34.22828271	119.2	CC_Point__2__20220930_013	Carrion Crow?	1
naruto	9	30	2022	17	13	16.436	134.6049733	34.22804577	118.8	CC_Point__2__20220930_013	Carrion Crow?	1
naruto	9	30	2022	17	13	21.06	134.6051792	34.22756245	118.1	CC_Point__2__20220930_013	Carrion Crow?	1
naruto	9	30	2022	17	13	25.672	134.6054343	34.22706266	119.2	CC_Point__2__20220930_013	Carrion Crow?	1
naruto	9	30	2022	17	13	27.983	134.605532	34.22679965	120.2	CC_Point__2__20220930_013	Carrion Crow?	1
naruto	9	30	2022	17	13	30.288	134.6056678	34.22657421	120.8	CC_Point__2__20220930_013	Carrion Crow?	1
naruto	9	30	2022	17	13	32.598	134.6057616	34.22631636	121.1	CC_Point__2__20220930_013	Carrion Crow?	1
naruto	9	30	2022	17	13	34.908	134.6058475	34.22603053	122.1	CC_Point__2__20220930_013	Carrion Crow?	1
naruto	9	30	2022	17	13	37.208	134.6059004	34.22575532	122.1	CC_Point__2__20220930_013	Carrion Crow?	1
naruto	9	30	2022	17	13	39.518	134.6060258	34.22551521	123.6	CC_Point__2__20220930_013	Carrion Crow?	1
naruto	9	30	2022	17	13	46.439	134.6063914	34.22483331	125.7	CC_Point__2__20220930_013	Carrion Crow?	1
naruto	9	30	2022	17	13	55.659	134.6066725	34.2237841	127	CC_Point__2__20220930_013	Carrion Crow?	1
naruto	9	30	2022	17	14	0.287	134.606864	34.22331798	128.4	CC_Point__2__20220930_013	Carrion Crow?	1
naruto	9	30	2022	17	14	4.9	134.6071246	34.22288482	130	CC_Point__2__20220930_013	Carrion Crow?	1
naruto	9	30	2022	17	25	57.614	134.6050219	34.2315815	100.6	CC_Point__2__20220930_017	Carrion Crow?	1
naruto	9	30	2022	17	25	59.921	134.6051657	34.23129581	98.6	CC_Point__2__20220930_017	Carrion Crow?	1
naruto	9	30	2022	17	26	2.218	134.6053089	34.23100079	97.7	CC_Point__2__20220930_017	Carrion Crow?	1
naruto	9	30	2022	17	26	4.524	134.6054238	34.23072007	97	CC_Point__2__20220930_017	Carrion Crow?	1
naruto	9	30	2022	17	26	6.838	134.6055574	34.23044002	95.6	CC_Point__2__20220930_017	Carrion Crow?	1
naruto	9	30	2022	17	26	9.149	134.6056973	34.2301624	95	CC_Point__2__20220930_017	Carrion Crow?	1
naruto	9	30	2022	17	26	11.454	134.6058538	34.22988016	94.7	CC_Point__2__20220930_017	Carrion Crow?	1
naruto	9	30	2022	17	26	13.767	134.6060194	34.22959223	93.1	CC_Point__2__20220930_017	Carrion Crow?	1
naruto	9	30	2022	17	26	18.376	134.6062382	34.2290081	96.5	CC_Point__2__20220930_017	Carrion Crow?	1
naruto	9	30	2022	17	26	20.689	134.6063659	34.22876817	100.1	CC_Point__2__20220930_017	Carrion Crow?	1
naruto	9	30	2022	17	26	22.993	134.6065255	34.22851195	100.3	CC_Point__2__20220930_017	Carrion Crow?	1
naruto	9	30	2022	17	26	27.604	134.6068062	34.22799346	108	CC_Point__2__20220930_017	Carrion Crow?	1
naruto	9	30	2022	17	26	29.916	134.6069622	34.22773791	109.5	CC_Point__2__20220930_017	Carrion Crow?	1
naruto	9	30	2022	17	26	32.223	134.6070903	34.2275017	111.9	CC_Point__2__20220930_017	Carrion Crow?	1
naruto	9	30	2022	17	26	34.534	134.6072649	34.22719838	114.8	CC_Point__2__20220930_017	Carrion Crow?	1
naruto	9	30	2022	17	26	46.064	134.6078915	34.22598838	127.9	CC_Point__2__20220930_017	Carrion Crow?	1
naruto	9	30	2022	17	26	48.379	134.6079953	34.22576322	129.7	CC_Point__2__20220930_017	Carrion Crow?	1
naruto	9	30	2022	17	26	50.685	134.6080849	34.22551023	132.8	CC_Point__2__20220930_017	Carrion Crow?	1
naruto	9	30	2022	17	26	52.99	134.6081569	34.2252292	135.1	CC_Point__2__20220930_017	Carrion Crow?	1
naruto	9	30	2022	17	26	55.296	134.6081384	34.22505353	136.7	CC_Point__2__20220930_017	Carrion Crow?	1
naruto	9	30	2022	17	26	59.918	134.6082243	34.22452284	142.2	CC_Point__2__20220930_017	Carrion Crow?	1
naruto	9	30	2022	17	27	2.223	134.6082769	34.22426604	145	CC_Point__2__20220930_017	Carrion Crow?	1
naruto	9	30	2022	17	27	4.532	134.6082973	34.22400179	147	CC_Point__2__20220930_017	Carrion Crow?	1
naruto	9	30	2022	17	27	6.851	134.6083072	34.2237644	149.9	CC_Point__2__20220930_017	Carrion Crow?	1
naruto	9	30	2022	17	27	11.46	134.6083527	34.22323547	152.1	CC_Point__2__20220930_017	Carrion Crow?	1
naruto	9	30	2022	17	27	16.071	134.6084833	34.22269725	153.6	CC_Point__2__20220930_017	Carrion Crow?	1
naruto	9	30	2022	17	27	20.679	134.6086556	34.22209397	155.9	CC_Point__2__20220930_017	Carrion Crow?	1
naruto	9	30	2022	17	27	22.982	134.608659	34.22185374	156.8	CC_Point__2__20220930_017	Carrion Crow?	1
naruto	9	30	2022	17	27	25.288	134.608655	34.22158003	157	CC_Point__2__20220930_017	Carrion Crow?	1
naruto	9	30	2022	17	27	27.599	134.6087139	34.22128253	159	CC_Point__2__20220930_017	Carrion Crow?	1
naruto	9	30	2022	17	42	7.715	134.6138977	34.22706737	0.6	GE_Point__2__20220930_021	Great Egret	1
naruto	9	30	2022	17	42	10.022	134.6137284	34.22692299	-1.2	GE_Point__2__20220930_021	Great Egret	1
naruto	9	30	2022	17	42	12.328	134.6136435	34.22673267	-1.3	GE_Point__2__20220930_021	Great Egret	1
naruto	9	30	2022	17	42	14.631	134.6136954	34.22648195	-1.8	GE_Point__2__20220930_021	Great Egret	1
naruto	9	30	2022	17	42	16.932	134.6137866	34.22628285	-1.7	GE_Point__2__20220930_021	Great Egret	1
naruto	9	30	2022	17	42	19.233	134.6139266	34.22604305	-2.4	GE_Point__2__20220930_021	Great Egret	1
naruto	9	30	2022	17	42	21.545	134.6139373	34.2258411	-2	GE_Point__2__20220930_021	Great Egret	1
naruto	9	30	2022	17	42	23.85	134.6139466	34.2256236	-1.1	GE_Point__2__20220930_021	Great Egret	1
naruto	9	30	2022	17	42	26.156	134.6138773	34.22537379	-0.7	GE_Point__2__20220930_021	Great Egret	1
naruto	9	30	2022	17	42	28.46	134.6137174	34.22515339	-0.9	GE_Point__2__20220930_021	Great Egret	1
naruto	9	30	2022	17	42	30.77	134.6135641	34.22498247	0.2	GE_Point__2__20220930_021	Great Egret	1
naruto	9	30	2022	17	42	35.387	134.6130794	34.22470635	-0.9	GE_Point__2__20220930_021	Great Egret	1
naruto	9	30	2022	17	42	37.701	134.6128042	34.22458104	-0.5	GE_Point__2__20220930_021	Great Egret	1
naruto	9	30	2022	17	42	40.001	134.6125709	34.22447963	-0.2	GE_Point__2__20220930_021	Great Egret	1
naruto	9	30	2022	17	42	42.314	134.6122423	34.22445089	0.3	GE_Point__2__20220930_021	Great Egret	1
naruto	9	30	2022	17	42	44.627	134.6119715	34.22437857	-1.5	GE_Point__2__20220930_021	Great Egret	1
naruto	9	30	2022	17	42	46.935	134.6117502	34.22429969	-0.7	GE_Point__2__20220930_021	Great Egret	1
naruto	9	30	2022	17	42	49.246	134.6114967	34.22417925	-1	GE_Point__2__20220930_021	Great Egret	1
naruto	9	30	2022	17	42	53.868	134.6111623	34.2238176	-1.3	GE_Point__2__20220930_021	Great Egret	1
naruto	9	30	2022	17	42	58.483	134.6109267	34.22343433	-1	GE_Point__2__20220930_021	Great Egret	1
naruto	9	30	2022	17	43	0.788	134.6107776	34.22330227	-0.9	GE_Point__2__20220930_021	Great Egret	1
naruto	9	30	2022	17	43	3.089	134.6106547	34.22328812	0.3	GE_Point__2__20220930_021	Great Egret	1
naruto	9	30	2022	17	46	47.688	134.610168	34.22832416	27.8	GE_Point__2__20220930_024	Great Egret	1
naruto	9	30	2022	17	46	50.005	134.6099209	34.22815861	28.2	GE_Point__2__20220930_024	Great Egret	1
naruto	9	30	2022	17	46	52.31	134.6096722	34.22798321	29	GE_Point__2__20220930_024	Great Egret	1
naruto	9	30	2022	17	46	54.612	134.6094105	34.22782385	28.8	GE_Point__2__20220930_024	Great Egret	1
naruto	9	30	2022	17	46	56.922	134.6091756	34.22765564	27.9	GE_Point__2__20220930_024	Great Egret	1
naruto	9	30	2022	17	47	1.543	134.6086429	34.22726796	25.8	GE_Point__2__20220930_024	Great Egret	1
naruto	9	30	2022	17	47	3.858	134.608395	34.22708238	23.2	GE_Point__2__20220930_024	Great Egret	1
naruto	9	30	2022	17	47	6.161	134.6081412	34.22687927	22	GE_Point__2__20220930_024	Great Egret	1
naruto	9	30	2022	17	47	8.463	134.6079384	34.22665466	20.4	GE_Point__2__20220930_024	Great Egret	1
naruto	9	30	2022	17	47	10.78	134.6077384	34.22645886	21.2	GE_Point__2__20220930_024	Great Egret	1
naruto	9	30	2022	17	47	15.391	134.6073363	34.22604178	17.4	GE_Point__2__20220930_024	Great Egret	1
naruto	9	30	2022	17	47	17.697	134.6071037	34.22582042	16	GE_Point__2__20220930_024	Great Egret	1
naruto	9	30	2022	17	47	20.006	134.6069666	34.22556451	13.3	GE_Point__2__20220930_024	Great Egret	1
naruto	9	30	2022	17	47	22.312	134.6067584	34.22537723	12.5	GE_Point__2__20220930_024	Great Egret	1
naruto	9	30	2022	17	47	24.62	134.6065936	34.22520049	13.6	GE_Point__2__20220930_024	Great Egret	1
naruto	9	30	2022	17	47	29.227	134.6061075	34.22508993	14.8	GE_Point__2__20220930_024	Great Egret	1
naruto	10	1	2022	10	8	15.572	134.6131546	34.2261728	150.1	GC_Point___20221001_043	Great Cormorant	1
naruto	10	1	2022	10	8	22.506	134.6127561	34.22659516	158.1	GC_Point___20221001_043	Great Cormorant	1
naruto	10	1	2022	10	8	24.806	134.6126663	34.22631562	158.2	GC_Point___20221001_043	Great Cormorant	1
naruto	10	1	2022	10	8	36.343	134.6136643	34.2262905	162.4	GC_Point___20221001_043	Great Cormorant	1
naruto	10	1	2022	10	8	38.647	134.6138475	34.22656198	161.5	GC_Point___20221001_043	Great Cormorant	1
naruto	10	1	2022	10	8	40.959	134.6140027	34.22679399	163.5	GC_Point___20221001_043	Great Cormorant	1
naruto	10	1	2022	10	8	43.271	134.61413	34.22710362	163.1	GC_Point___20221001_043	Great Cormorant	1
naruto	10	1	2022	10	8	45.578	134.6142603	34.22737134	166.1	GC_Point___20221001_043	Great Cormorant	1
naruto	10	1	2022	10	8	50.193	134.6142782	34.22782095	172.8	GC_Point___20221001_043	Great Cormorant	1
naruto	10	1	2022	10	8	52.497	134.6143936	34.22806773	172.2	GC_Point___20221001_043	Great Cormorant	1
naruto	10	1	2022	10	8	54.802	134.6145821	34.22836743	170.6	GC_Point___20221001_043	Great Cormorant	1
naruto	10	1	2022	10	9	4.034	134.61505	34.22943055	177.4	GC_Point___20221001_043	Great Cormorant	1
naruto	10	1	2022	10	9	6.342	134.6153212	34.22963718	177.9	GC_Point___20221001_043	Great Cormorant	1
naruto	10	1	2022	10	9	17.888	134.6166609	34.23006075	169.4	GC_Point___20221001_043	Great Cormorant	1
naruto	10	1	2022	10	9	20.188	134.6167755	34.23038846	169.2	GC_Point___20221001_043	Great Cormorant	1
naruto	10	1	2022	10	9	22.489	134.6170118	34.23067533	175	GC_Point___20221001_043	Great Cormorant	1
naruto	10	1	2022	10	17	18.776	134.60987	34.23042076	129.9	Os_Point___20221001_046	Osprey	1
naruto	10	1	2022	10	17	23.392	134.609944	34.23067519	138.6	Os_Point___20221001_046	Osprey	1
naruto	10	1	2022	10	17	25.696	134.6098846	34.2306687	141.3	Os_Point___20221001_046	Osprey	1
naruto	10	1	2022	10	17	28.009	134.6099129	34.23048508	146.1	Os_Point___20221001_046	Osprey	1
naruto	10	1	2022	10	17	30.315	134.6100836	34.2303929	150	Os_Point___20221001_046	Osprey	1
naruto	10	1	2022	10	17	32.621	134.6102048	34.23045867	151.6	Os_Point___20221001_046	Osprey	1
naruto	10	1	2022	10	17	34.925	134.6101904	34.23064121	157	Os_Point___20221001_046	Osprey	1
naruto	10	1	2022	10	17	37.239	134.6100265	34.23073375	157.6	Os_Point___20221001_046	Osprey	1
naruto	10	1	2022	10	17	39.54	134.6099456	34.2308109	161.7	Os_Point___20221001_046	Osprey	1
naruto	10	1	2022	10	17	41.842	134.6097799	34.23095884	160.1	Os_Point___20221001_046	Osprey	1
naruto	10	1	2022	10	17	44.16	134.6096903	34.23115297	160	Os_Point___20221001_046	Osprey	1
naruto	10	1	2022	10	17	46.472	134.6095226	34.23125046	164.5	Os_Point___20221001_046	Osprey	1
naruto	10	1	2022	10	17	51.082	134.609005	34.23154525	150.9	Os_Point___20221001_046	Osprey	1
naruto	10	1	2022	10	17	53.394	134.6088811	34.23168066	158.4	Os_Point___20221001_046	Osprey	1
naruto	10	1	2022	10	17	55.707	134.6087512	34.23182409	158.1	Os_Point___20221001_046	Osprey	1
naruto	10	1	2022	10	17	58.016	134.6086203	34.23196533	159.6	Os_Point___20221001_046	Osprey	1
naruto	10	1	2022	10	18	0.319	134.6085131	34.23212191	155.7	Os_Point___20221001_046	Osprey	1
naruto	10	1	2022	10	18	2.627	134.6084514	34.23231511	158	Os_Point___20221001_046	Osprey	1
naruto	10	1	2022	10	18	4.937	134.6083367	34.23249093	158.6	Os_Point___20221001_046	Osprey	1
naruto	10	1	2022	10	18	7.247	134.6081722	34.23265487	152.9	Os_Point___20221001_046	Osprey	1
naruto	10	1	2022	10	18	9.55	134.6080276	34.23285975	151.4	Os_Point___20221001_046	Osprey	1
naruto	10	1	2022	10	18	11.865	134.6079137	34.23307781	149.9	Os_Point___20221001_046	Osprey	1
naruto	10	1	2022	10	18	14.177	134.6078417	34.2333068	152	Os_Point___20221001_046	Osprey	1
naruto	10	1	2022	10	18	16.48	134.6076836	34.233477	148.5	Os_Point___20221001_046	Osprey	1
naruto	10	1	2022	10	18	18.781	134.6074559	34.23364472	143.4	Os_Point___20221001_046	Osprey	1
naruto	10	1	2022	10	18	21.093	134.6073783	34.23386964	146.2	Os_Point___20221001_046	Osprey	1
naruto	10	1	2022	10	18	23.406	134.6073277	34.23407531	144.5	Os_Point___20221001_046	Osprey	1
naruto	10	1	2022	10	18	28.03	134.6072027	34.234462	150.9	Os_Point___20221001_046	Osprey	1
naruto	10	1	2022	10	18	30.333	134.6071296	34.23464843	154.6	Os_Point___20221001_046	Osprey	1
naruto	10	1	2022	10	18	32.634	134.6069718	34.23478426	154.4	Os_Point___20221001_046	Osprey	1
naruto	10	1	2022	10	18	34.948	134.6069579	34.23500864	157.6	Os_Point___20221001_046	Osprey	1
naruto	10	1	2022	10	18	37.251	134.6070193	34.23517432	158.3	Os_Point___20221001_046	Osprey	1
naruto	10	1	2022	10	18	39.557	134.6071968	34.23537866	153.5	Os_Point___20221001_046	Osprey	1
naruto	10	1	2022	10	18	41.859	134.6073963	34.23557417	152	Os_Point___20221001_046	Osprey	1
naruto	10	1	2022	10	18	44.16	134.6076596	34.23572374	145.1	Os_Point___20221001_046	Osprey	1
naruto	10	1	2022	10	18	46.465	134.6080427	34.2359481	142.2	Os_Point___20221001_046	Osprey	1
naruto	10	1	2022	10	18	53.387	134.6087232	34.23608808	134.4	Os_Point___20221001_046	Osprey	1
naruto	10	1	2022	10	18	58	134.6086332	34.23556468	119.3	Os_Point___20221001_046	Osprey	1
naruto	10	1	2022	10	19	0.302	134.6084543	34.23535523	119.5	Os_Point___20221001_046	Osprey	1
naruto	10	1	2022	10	19	2.604	134.6082393	34.23524248	121.1	Os_Point___20221001_046	Osprey	1
naruto	10	1	2022	10	19	4.904	134.6079864	34.23495439	119	Os_Point___20221001_046	Osprey	1
naruto	10	1	2022	10	19	7.209	134.6077768	34.23487779	112.6	Os_Point___20221001_046	Osprey	1
naruto	10	1	2022	10	19	9.531	134.607559	34.23476846	114.9	Os_Point___20221001_046	Osprey	1
naruto	10	1	2022	10	19	11.836	134.6073328	34.23465715	115.6	Os_Point___20221001_046	Osprey	1
naruto	10	1	2022	10	19	14.156	134.6071457	34.23459559	117.4	Os_Point___20221001_046	Osprey	1
naruto	10	1	2022	10	19	16.459	134.6069398	34.23455921	117.6	Os_Point___20221001_046	Osprey	1
naruto	10	1	2022	10	19	18.764	134.6067858	34.23466494	116.4	Os_Point___20221001_046	Osprey	1
naruto	10	1	2022	10	19	21.079	134.6068668	34.23486351	115.8	Os_Point___20221001_046	Osprey	1
naruto	10	1	2022	10	19	23.391	134.6070531	34.23497393	115.8	Os_Point___20221001_046	Osprey	1
naruto	10	1	2022	10	19	25.695	134.6072294	34.23497865	115.9	Os_Point___20221001_046	Osprey	1
naruto	10	1	2022	10	19	32.613	134.6076254	34.23460042	113.6	Os_Point___20221001_046	Osprey	1
naruto	10	1	2022	10	19	34.918	134.6075558	34.23434659	118.1	Os_Point___20221001_046	Osprey	1
naruto	10	1	2022	10	19	37.232	134.6075697	34.23409576	119.2	Os_Point___20221001_046	Osprey	1
naruto	10	1	2022	10	19	39.541	134.6075551	34.23395016	122.6	Os_Point___20221001_046	Osprey	1
naruto	10	1	2022	10	19	41.841	134.6074424	34.23373332	124.6	Os_Point___20221001_046	Osprey	1
naruto	10	1	2022	10	19	44.14	134.6072984	34.23357572	124.4	Os_Point___20221001_046	Osprey	1
naruto	10	1	2022	10	19	46.451	134.6071644	34.2336422	129	Os_Point___20221001_046	Osprey	1
naruto	10	1	2022	10	19	48.765	134.6072457	34.23382706	128.5	Os_Point___20221001_046	Osprey	1
naruto	10	1	2022	10	19	51.077	134.6075355	34.2338895	132.2	Os_Point___20221001_046	Osprey	1
naruto	10	1	2022	10	19	53.383	134.6075745	34.23376243	135.5	Os_Point___20221001_046	Osprey	1
naruto	10	1	2022	10	19	55.697	134.6074275	34.23358048	131.8	Os_Point___20221001_046	Osprey	1
naruto	10	1	2022	10	19	58.002	134.6072401	34.23364307	134.4	Os_Point___20221001_046	Osprey	1
naruto	10	1	2022	10	20	0.301	134.6072382	34.23381924	140	Os_Point___20221001_046	Osprey	1
naruto	10	1	2022	10	20	2.608	134.6074098	34.2339399	139.1	Os_Point___20221001_046	Osprey	1
naruto	10	1	2022	10	20	4.915	134.607521	34.23382529	144	Os_Point___20221001_046	Osprey	1
naruto	10	1	2022	10	20	7.222	134.6073889	34.2336715	145.6	Os_Point___20221001_046	Osprey	1
naruto	10	1	2022	10	20	11.839	134.6072401	34.23382397	152.1	Os_Point___20221001_046	Osprey	1
naruto	10	1	2022	10	20	14.149	134.6073554	34.23403608	153.1	Os_Point___20221001_046	Osprey	1
naruto	10	1	2022	10	20	16.457	134.6075423	34.23408129	154	Os_Point___20221001_046	Osprey	1
naruto	10	1	2022	10	20	18.767	134.6076154	34.23388385	150	Os_Point___20221001_046	Osprey	1
naruto	10	1	2022	10	20	21.067	134.6075034	34.23369372	152	Os_Point___20221001_046	Osprey	1
naruto	10	1	2022	10	20	23.371	134.6073736	34.23353577	153.1	Os_Point___20221001_046	Osprey	1
naruto	10	1	2022	10	20	25.685	134.6071906	34.23350795	159.1	Os_Point___20221001_046	Osprey	1
naruto	10	1	2022	10	20	27.986	134.6071926	34.23350839	161.9	Os_Point___20221001_046	Osprey	1
naruto	10	1	2022	10	20	30.29	134.6073983	34.2333055	168.1	Os_Point___20221001_046	Osprey	1
naruto	10	1	2022	10	20	32.591	134.607493	34.23336017	171.1	Os_Point___20221001_046	Osprey	1
naruto	10	1	2022	10	20	34.896	134.6073226	34.23342991	172.8	Os_Point___20221001_046	Osprey	1
naruto	10	1	2022	10	20	37.2	134.6071789	34.23333358	173.9	Os_Point___20221001_046	Osprey	1
naruto	10	1	2022	10	20	39.502	134.6071927	34.23315119	179.9	Os_Point___20221001_046	Osprey	1
naruto	10	1	2022	10	20	41.818	134.6073651	34.23296331	182.9	Os_Point___20221001_046	Osprey	1
naruto	10	1	2022	10	20	44.121	134.6075205	34.23288845	187.5	Os_Point___20221001_046	Osprey	1
naruto	10	1	2022	10	20	46.432	134.6075407	34.23301148	186.4	Os_Point___20221001_046	Osprey	1
naruto	10	1	2022	10	20	48.734	134.6073998	34.23308771	192.3	Os_Point___20221001_046	Osprey	1
naruto	10	1	2022	10	20	51.047	134.6072371	34.23307039	197.4	Os_Point___20221001_046	Osprey	1
naruto	10	1	2022	10	20	53.358	134.6072486	34.23321798	198.8	Os_Point___20221001_046	Osprey	1
naruto	10	1	2022	10	20	57.98	134.6077307	34.23297883	196.4	Os_Point___20221001_046	Osprey	1
naruto	10	1	2022	10	21	0.288	134.6078328	34.23274164	197.5	Os_Point___20221001_046	Osprey	1
naruto	10	1	2022	10	21	2.59	134.6078509	34.23250302	201.9	Os_Point___20221001_046	Osprey	1
naruto	10	1	2022	10	21	4.903	134.6078683	34.23227828	203.7	Os_Point___20221001_046	Osprey	1
naruto	10	1	2022	10	21	7.205	134.6079585	34.23203507	202.8	Os_Point___20221001_046	Osprey	1
naruto	10	1	2022	10	21	9.511	134.6081129	34.23183185	203	Os_Point___20221001_046	Osprey	1
naruto	10	1	2022	10	21	11.814	134.6082969	34.2315738	197.9	Os_Point___20221001_046	Osprey	1
naruto	10	1	2022	10	21	16.431	134.6086354	34.23111865	198.8	Os_Point___20221001_046	Osprey	1
naruto	10	1	2022	10	21	18.734	134.6088724	34.23097991	194.8	Os_Point___20221001_046	Osprey	1
naruto	10	1	2022	10	21	21.039	134.609168	34.23076963	186.7	Os_Point___20221001_046	Osprey	1
naruto	10	1	2022	10	21	23.352	134.6094904	34.23050984	175	Os_Point___20221001_046	Osprey	1
naruto	10	1	2022	10	21	30.261	134.6105015	34.22986771	157.8	Os_Point___20221001_046	Osprey	1
naruto	10	1	2022	10	21	32.574	134.6107345	34.22975226	159.8	Os_Point___20221001_046	Osprey	1
naruto	10	1	2022	10	42	0.877	134.609903	34.22953097	190.2	GFB_Point___20221001_053	Grey-faced Buzzard	1
naruto	10	1	2022	10	42	5.487	134.6101881	34.22930566	195.4	GFB_Point___20221001_053	Grey-faced Buzzard	1
naruto	10	1	2022	10	42	10.093	134.6100427	34.22933329	207.4	GFB_Point___20221001_053	Grey-faced Buzzard	1
naruto	10	1	2022	10	42	12.401	134.6101587	34.22911396	213.6	GFB_Point___20221001_053	Grey-faced Buzzard	1
naruto	10	1	2022	10	42	17.013	134.6100746	34.22921606	220.1	GFB_Point___20221001_053	Grey-faced Buzzard	1
naruto	10	1	2022	10	42	19.318	134.6099812	34.22908642	227.2	GFB_Point___20221001_053	Grey-faced Buzzard	1
naruto	10	1	2022	10	42	21.624	134.6100941	34.22889144	233	GFB_Point___20221001_053	Grey-faced Buzzard	1
naruto	10	1	2022	10	42	23.931	134.6101751	34.22892985	238.4	GFB_Point___20221001_053	Grey-faced Buzzard	1
naruto	10	1	2022	10	42	26.233	134.6100605	34.22901346	241.4	GFB_Point___20221001_053	Grey-faced Buzzard	1
naruto	10	1	2022	10	42	28.54	134.6099615	34.22893375	248.4	GFB_Point___20221001_053	Grey-faced Buzzard	1
naruto	10	1	2022	10	42	30.845	134.6100561	34.228714	250.5	GFB_Point___20221001_053	Grey-faced Buzzard	1
naruto	10	1	2022	10	42	35.458	134.610036	34.22876225	260.5	GFB_Point___20221001_053	Grey-faced Buzzard	1
naruto	10	1	2022	10	42	37.769	134.6099655	34.2286142	265.8	GFB_Point___20221001_053	Grey-faced Buzzard	1
naruto	10	1	2022	10	42	40.08	134.6101179	34.22845636	270.3	GFB_Point___20221001_053	Grey-faced Buzzard	1
naruto	10	1	2022	10	42	44.689	134.6100232	34.22852867	273.8	GFB_Point___20221001_053	Grey-faced Buzzard	1
naruto	10	1	2022	10	42	47.003	134.6099702	34.22834922	279.4	GFB_Point___20221001_053	Grey-faced Buzzard	1
naruto	10	1	2022	10	42	51.628	134.6101907	34.22811346	283.6	GFB_Point___20221001_053	Grey-faced Buzzard	1
naruto	10	1	2022	10	42	56.263	134.6100093	34.22826195	285.9	GFB_Point___20221001_053	Grey-faced Buzzard	1
naruto	10	1	2022	10	42	58.568	134.610009	34.22833098	288.1	GFB_Point___20221001_053	Grey-faced Buzzard	1
naruto	10	1	2022	10	43	0.873	134.6100995	34.2283988	295.7	GFB_Point___20221001_053	Grey-faced Buzzard	1
naruto	10	1	2022	10	43	3.186	134.6100499	34.22841621	298.4	GFB_Point___20221001_053	Grey-faced Buzzard	1
naruto	10	1	2022	10	43	7.807	134.6101289	34.22801761	302.4	GFB_Point___20221001_053	Grey-faced Buzzard	1
naruto	10	1	2022	10	43	12.422	134.6101347	34.22812243	301.6	GFB_Point___20221001_053	Grey-faced Buzzard	1
naruto	10	1	2022	10	43	14.721	134.6100292	34.22800921	307.3	GFB_Point___20221001_053	Grey-faced Buzzard	1
naruto	10	1	2022	10	43	21.65	134.6102119	34.22789219	315.7	GFB_Point___20221001_053	Grey-faced Buzzard	1
naruto	10	1	2022	10	43	23.964	134.6100547	34.22794587	316	GFB_Point___20221001_053	Grey-faced Buzzard	1
naruto	10	1	2022	10	43	33.178	134.6102793	34.22755815	324.6	GFB_Point___20221001_053	Grey-faced Buzzard	1
naruto	10	1	2022	10	43	40.109	134.6101809	34.22720466	328.7	GFB_Point___20221001_053	Grey-faced Buzzard	1
naruto	10	1	2022	10	43	42.41	134.6101065	34.22723114	330.3	GFB_Point___20221001_053	Grey-faced Buzzard	1
naruto	10	1	2022	10	43	44.719	134.6102874	34.22719618	332.6	GFB_Point___20221001_053	Grey-faced Buzzard	1
naruto	10	1	2022	10	43	49.332	134.6103055	34.22687838	330.3	GFB_Point___20221001_053	Grey-faced Buzzard	1
naruto	10	1	2022	10	43	56.252	134.6094684	34.22675413	321.9	GFB_Point___20221001_053	Grey-faced Buzzard	1
naruto	10	1	2022	10	44	0.858	134.6088151	34.22659573	310.2	GFB_Point___20221001_053	Grey-faced Buzzard	1
naruto	10	1	2022	10	44	5.485	134.6081216	34.22642139	301.8	GFB_Point___20221001_053	Grey-faced Buzzard	1
naruto	10	1	2022	10	44	12.414	134.6071119	34.22606527	287.3	GFB_Point___20221001_053	Grey-faced Buzzard	1
naruto	10	1	2022	10	44	17.042	134.6066132	34.22588988	295.6	GFB_Point___20221001_053	Grey-faced Buzzard	1
naruto	10	1	2022	10	44	19.348	134.6064972	34.225841	299.3	GFB_Point___20221001_053	Grey-faced Buzzard	1
naruto	10	1	2022	10	44	21.652	134.6065237	34.22587144	296.2	GFB_Point___20221001_053	Grey-faced Buzzard	1
naruto	10	1	2022	10	44	23.965	134.6067576	34.22587331	300.3	GFB_Point___20221001_053	Grey-faced Buzzard	1
naruto	10	1	2022	10	44	26.276	134.606834	34.22595852	300.7	GFB_Point___20221001_053	Grey-faced Buzzard	1
naruto	10	1	2022	10	44	28.578	134.6067506	34.22585971	305.8	GFB_Point___20221001_053	Grey-faced Buzzard	1
naruto	10	1	2022	10	44	33.196	134.6070672	34.22565626	309.2	GFB_Point___20221001_053	Grey-faced Buzzard	1
naruto	10	1	2022	10	44	35.497	134.6071121	34.22573444	308.7	GFB_Point___20221001_053	Grey-faced Buzzard	1
naruto	10	1	2022	10	44	37.812	134.6070397	34.22572798	311.4	GFB_Point___20221001_053	Grey-faced Buzzard	1
naruto	10	1	2022	10	44	42.426	134.6067345	34.22543668	311.8	GFB_Point___20221001_053	Grey-faced Buzzard	1
naruto	10	1	2022	10	44	44.741	134.6065186	34.22529751	309.4	GFB_Point___20221001_053	Grey-faced Buzzard	1
naruto	10	1	2022	10	44	47.042	134.6062967	34.2251405	309.7	GFB_Point___20221001_053	Grey-faced Buzzard	1
naruto	10	1	2022	10	44	49.345	134.6060419	34.2250363	310.9	GFB_Point___20221001_053	Grey-faced Buzzard	1
naruto	10	1	2022	10	44	51.647	134.6058389	34.22498399	312.5	GFB_Point___20221001_053	Grey-faced Buzzard	1
naruto	10	1	2022	10	44	53.949	134.6056613	34.22488537	312.7	GFB_Point___20221001_053	Grey-faced Buzzard	1
naruto	10	1	2022	10	44	58.567	134.6051963	34.22471304	312.2	GFB_Point___20221001_053	Grey-faced Buzzard	1
naruto	10	1	2022	10	45	0.869	134.605045	34.22461058	314.6	GFB_Point___20221001_053	Grey-faced Buzzard	1
naruto	10	1	2022	10	45	5.488	134.6045987	34.22448	319	GFB_Point___20221001_053	Grey-faced Buzzard	1
naruto	10	1	2022	10	45	10.108	134.6046729	34.2241397	320.4	GFB_Point___20221001_053	Grey-faced Buzzard	1
naruto	10	1	2022	10	45	12.418	134.6048048	34.22423455	317.6	GFB_Point___20221001_053	Grey-faced Buzzard	1
naruto	10	1	2022	10	45	14.72	134.6047579	34.22428993	319.1	GFB_Point___20221001_053	Grey-faced Buzzard	1
naruto	10	1	2022	10	45	17.037	134.6046376	34.22433037	321.9	GFB_Point___20221001_053	Grey-faced Buzzard	1
naruto	10	1	2022	10	45	19.345	134.6044353	34.22423891	320.4	GFB_Point___20221001_053	Grey-faced Buzzard	1
naruto	10	1	2022	10	45	21.646	134.6042111	34.22414439	324.3	GFB_Point___20221001_053	Grey-faced Buzzard	1
naruto	10	1	2022	10	45	26.262	134.6040872	34.22425434	327.1	GFB_Point___20221001_053	Grey-faced Buzzard	1
naruto	10	1	2022	10	45	28.57	134.604332	34.22421925	332.4	GFB_Point___20221001_053	Grey-faced Buzzard	1
naruto	10	1	2022	10	45	33.19	134.604485	34.22396433	336.3	GFB_Point___20221001_053	Grey-faced Buzzard	1
naruto	10	1	2022	10	45	35.5	134.6043694	34.22398453	337.3	GFB_Point___20221001_053	Grey-faced Buzzard	1
naruto	10	1	2022	10	45	49.352	134.6047873	34.22387547	353.6	GFB_Point___20221001_053	Grey-faced Buzzard	1
naruto	10	1	2022	10	45	51.663	134.6046977	34.22392117	357.7	GFB_Point___20221001_053	Grey-faced Buzzard	1
naruto	10	1	2022	10	45	53.978	134.6048913	34.22398017	362.2	GFB_Point___20221001_053	Grey-faced Buzzard	1
naruto	10	1	2022	10	45	58.606	134.6049917	34.22366198	367.2	GFB_Point___20221001_053	Grey-faced Buzzard	1
naruto	10	1	2022	10	46	0.917	134.6048849	34.22367115	372.6	GFB_Point___20221001_053	Grey-faced Buzzard	1
naruto	10	1	2022	10	46	7.855	134.6051083	34.22343648	387.8	GFB_Point___20221001_053	Grey-faced Buzzard	1
naruto	10	1	2022	10	46	12.479	134.6050246	34.22352959	397.8	GFB_Point___20221001_053	Grey-faced Buzzard	1
naruto	10	1	2022	10	46	17.084	134.6052411	34.22329065	407.3	GFB_Point___20221001_053	Grey-faced Buzzard	1
naruto	10	1	2022	10	46	21.692	134.6050986	34.22332669	415.8	GFB_Point___20221001_053	Grey-faced Buzzard	1
naruto	10	1	2022	10	46	24.003	134.6052894	34.22331905	422.7	GFB_Point___20221001_053	Grey-faced Buzzard	1
naruto	10	1	2022	10	46	33.237	134.6051869	34.22291448	441.6	GFB_Point___20221001_053	Grey-faced Buzzard	1
naruto	10	1	2022	10	46	35.539	134.6053412	34.22288725	445.2	GFB_Point___20221001_053	Grey-faced Buzzard	1
naruto	10	1	2022	10	46	40.147	134.6054974	34.22251578	453.8	GFB_Point___20221001_053	Grey-faced Buzzard	1
naruto	10	1	2022	10	46	42.451	134.6053843	34.22244394	457.6	GFB_Point___20221001_053	Grey-faced Buzzard	1
naruto	10	1	2022	10	46	44.757	134.6053287	34.22249393	461.2	GFB_Point___20221001_053	Grey-faced Buzzard	1
naruto	10	1	2022	10	46	47.064	134.605467	34.2224527	467.3	GFB_Point___20221001_053	Grey-faced Buzzard	1
naruto	10	1	2022	10	46	49.364	134.6055763	34.22226329	471.2	GFB_Point___20221001_053	Grey-faced Buzzard	1
naruto	10	1	2022	10	46	56.293	134.6054422	34.22216249	481.7	GFB_Point___20221001_053	Grey-faced Buzzard	1
naruto	10	1	2022	10	47	0.917	134.6057519	34.2218828	488.7	GFB_Point___20221001_053	Grey-faced Buzzard	1
naruto	10	1	2022	11	5	10.82	134.6094878	34.22975748	286.7	BK_Point___20221001_059	Black Kite	1
naruto	10	1	2022	11	5	13.122	134.6095836	34.2298066	289.5	BK_Point___20221001_059	Black Kite	1
naruto	10	1	2022	11	5	15.433	134.6098206	34.22979695	292.9	BK_Point___20221001_059	Black Kite	1
naruto	10	1	2022	11	5	17.744	134.610036	34.22970458	296.3	BK_Point___20221001_059	Black Kite	1
naruto	10	1	2022	11	5	20.054	134.6100513	34.22948601	295.9	BK_Point___20221001_059	Black Kite	1
naruto	10	1	2022	11	5	22.354	134.610128	34.22924631	293.6	BK_Point___20221001_059	Black Kite	1
naruto	10	1	2022	11	5	26.965	134.6106223	34.228842	281.9	BK_Point___20221001_059	Black Kite	1
naruto	10	1	2022	11	5	31.579	134.6110654	34.22855934	279.1	BK_Point___20221001_059	Black Kite	1
naruto	10	1	2022	11	5	33.882	134.6113459	34.22838564	276.5	BK_Point___20221001_059	Black Kite	1
naruto	10	1	2022	11	5	36.2	134.6115826	34.2282545	269.4	BK_Point___20221001_059	Black Kite	1
naruto	10	1	2022	11	5	38.509	134.6118352	34.22813926	264	BK_Point___20221001_059	Black Kite	1
naruto	10	1	2022	11	5	40.821	134.6121365	34.22803079	263.7	BK_Point___20221001_059	Black Kite	1
naruto	10	1	2022	11	5	43.13	134.6123503	34.22799152	263.5	BK_Point___20221001_059	Black Kite	1
naruto	10	1	2022	11	5	50.06	134.6131235	34.22742052	250.8	BK_Point___20221001_059	Black Kite	1
naruto	10	1	2022	11	9	36.674	134.6050563	34.22703568	140.3	BK_Point___20221001_061	Black Kite	1
naruto	10	1	2022	11	9	38.978	134.6051011	34.22705332	145.8	BK_Point___20221001_061	Black Kite	1
naruto	10	1	2022	11	9	41.279	134.6052501	34.22693153	147.9	BK_Point___20221001_061	Black Kite	1
naruto	10	1	2022	11	9	48.225	134.6049961	34.22679571	153.9	BK_Point___20221001_061	Black Kite	1
naruto	10	1	2022	11	9	50.532	134.6050694	34.22684814	157	BK_Point___20221001_061	Black Kite	1
naruto	10	1	2022	11	9	55.141	134.6053324	34.22661422	160.8	BK_Point___20221001_061	Black Kite	1
naruto	10	1	2022	11	9	57.448	134.6052108	34.2264877	162.4	BK_Point___20221001_061	Black Kite	1
naruto	10	1	2022	11	9	59.761	134.6050292	34.22638571	165.1	BK_Point___20221001_061	Black Kite	1
naruto	10	1	2022	11	10	2.065	134.6048757	34.22643463	168.7	BK_Point___20221001_061	Black Kite	1
naruto	10	1	2022	11	10	4.376	134.604952	34.22647985	171.2	BK_Point___20221001_061	Black Kite	1
naruto	10	1	2022	11	10	6.68	134.6051063	34.22642376	172.9	BK_Point___20221001_061	Black Kite	1
naruto	10	1	2022	11	10	8.987	134.6051556	34.22624496	175.5	BK_Point___20221001_061	Black Kite	1
naruto	10	1	2022	11	10	11.291	134.6050641	34.22607084	179.1	BK_Point___20221001_061	Black Kite	1
naruto	10	1	2022	11	10	13.592	134.6048789	34.22604809	181.8	BK_Point___20221001_061	Black Kite	1
naruto	10	1	2022	11	10	15.894	134.6048723	34.22612873	184	BK_Point___20221001_061	Black Kite	1
naruto	10	1	2022	11	10	18.197	134.6049811	34.22613372	186.1	BK_Point___20221001_061	Black Kite	1
naruto	10	1	2022	11	10	20.51	134.60514	34.22607272	187.7	BK_Point___20221001_061	Black Kite	1
naruto	10	1	2022	11	10	22.822	134.6053122	34.22606825	187.6	BK_Point___20221001_061	Black Kite	1
naruto	10	1	2022	11	10	25.123	134.6054694	34.22613923	186.7	BK_Point___20221001_061	Black Kite	1
naruto	10	1	2022	11	10	32.043	134.606076	34.22638922	169.4	BK_Point___20221001_061	Black Kite	1
naruto	10	1	2022	11	10	36.648	134.606557	34.22663078	157.4	BK_Point___20221001_061	Black Kite	1
naruto	10	1	2022	11	10	41.25	134.6070186	34.22689007	150.2	BK_Point___20221001_061	Black Kite	1
naruto	10	1	2022	11	10	43.564	134.6072284	34.22698083	146.3	BK_Point___20221001_061	Black Kite	1
naruto	10	1	2022	11	10	52.803	134.6082222	34.22731504	125.7	BK_Point___20221001_061	Black Kite	1
naruto	10	1	2022	11	10	55.125	134.6084671	34.22742639	122.6	BK_Point___20221001_061	Black Kite	1
naruto	10	1	2022	11	10	57.436	134.6086786	34.22752928	122.5	BK_Point___20221001_061	Black Kite	1
naruto	10	1	2022	11	10	59.741	134.6088592	34.22761767	118.4	BK_Point___20221001_061	Black Kite	1
naruto	10	1	2022	11	16	11.147	134.6042792	34.22921483	165	GFB_Point___20221001_063	Grey-faced Buzzard	1
naruto	10	1	2022	11	16	13.45	134.6039665	34.22902687	162.1	GFB_Point___20221001_063	Grey-faced Buzzard	1
naruto	10	1	2022	11	16	15.757	134.6036782	34.22881859	162.2	GFB_Point___20221001_063	Grey-faced Buzzard	1
naruto	10	1	2022	11	16	20.374	134.6031747	34.22858224	159.7	GFB_Point___20221001_063	Grey-faced Buzzard	1
naruto	10	1	2022	11	16	24.986	134.6026089	34.22844795	151	GFB_Point___20221001_063	Grey-faced Buzzard	1
naruto	10	1	2022	11	16	31.912	134.6018443	34.22846297	152.5	GFB_Point___20221001_063	Grey-faced Buzzard	1
naruto	10	1	2022	11	55	34.121	134.6100238	34.22673649	224	GFB_Point___20221001_075	Grey-faced Buzzard	1
naruto	10	1	2022	11	55	41.042	134.6100492	34.22691118	219.5	GFB_Point___20221001_075	Grey-faced Buzzard	1
naruto	10	1	2022	11	55	45.657	134.6097582	34.22703808	222.9	GFB_Point___20221001_075	Grey-faced Buzzard	1
naruto	10	1	2022	11	55	50.279	134.6093046	34.22719576	218.1	GFB_Point___20221001_075	Grey-faced Buzzard	1
naruto	10	1	2022	11	55	52.592	134.6090717	34.22728215	220.3	GFB_Point___20221001_075	Grey-faced Buzzard	1
naruto	10	1	2022	11	55	54.903	134.6089091	34.22736285	222.2	GFB_Point___20221001_075	Grey-faced Buzzard	1
naruto	10	1	2022	11	55	59.518	134.6085507	34.22754345	225.3	GFB_Point___20221001_075	Grey-faced Buzzard	1
naruto	10	1	2022	11	56	1.819	134.6084423	34.22769002	227.2	GFB_Point___20221001_075	Grey-faced Buzzard	1
naruto	10	1	2022	11	56	4.132	134.6084009	34.22783667	226.6	GFB_Point___20221001_075	Grey-faced Buzzard	1
naruto	10	1	2022	11	56	6.438	134.6082815	34.22796537	229	GFB_Point___20221001_075	Grey-faced Buzzard	1
naruto	10	1	2022	11	56	8.744	134.6081479	34.22804319	228.3	GFB_Point___20221001_075	Grey-faced Buzzard	1
naruto	10	1	2022	11	56	11.044	134.6080223	34.2281401	226.7	GFB_Point___20221001_075	Grey-faced Buzzard	1
naruto	10	1	2022	11	56	13.348	134.6077714	34.22834897	219.1	GFB_Point___20221001_075	Grey-faced Buzzard	1
naruto	10	1	2022	11	56	15.662	134.6076895	34.2284454	227.5	GFB_Point___20221001_075	Grey-faced Buzzard	1
naruto	10	1	2022	11	56	17.968	134.6076047	34.22856849	229.5	GFB_Point___20221001_075	Grey-faced Buzzard	1
naruto	10	1	2022	11	56	20.274	134.6075612	34.22869326	232.9	GFB_Point___20221001_075	Grey-faced Buzzard	1
naruto	10	1	2022	11	56	27.185	134.6071921	34.22910747	226.6	GFB_Point___20221001_075	Grey-faced Buzzard	1
naruto	10	1	2022	11	56	29.49	134.6070877	34.22934331	214	GFB_Point___20221001_075	Grey-faced Buzzard	1
naruto	10	1	2022	11	56	31.799	134.6069504	34.22954006	207.8	GFB_Point___20221001_075	Grey-faced Buzzard	1
naruto	10	1	2022	11	56	34.114	134.6067559	34.22975321	199.8	GFB_Point___20221001_075	Grey-faced Buzzard	1
naruto	10	1	2022	11	56	36.414	134.6065246	34.22998003	196.7	GFB_Point___20221001_075	Grey-faced Buzzard	1
naruto	10	1	2022	11	56	38.725	134.6063113	34.23011635	195.6	GFB_Point___20221001_075	Grey-faced Buzzard	1
naruto	10	1	2022	11	56	41.027	134.6061353	34.23021568	194.9	GFB_Point___20221001_075	Grey-faced Buzzard	1
naruto	10	1	2022	11	56	43.331	134.6059549	34.23035	192.8	GFB_Point___20221001_075	Grey-faced Buzzard	1
naruto	10	1	2022	11	56	45.64	134.6058005	34.230503	187.7	GFB_Point___20221001_075	Grey-faced Buzzard	1
naruto	10	1	2022	11	56	47.944	134.6057161	34.23066522	184.5	GFB_Point___20221001_075	Grey-faced Buzzard	1
naruto	10	1	2022	11	56	50.255	134.605613	34.23082457	176.5	GFB_Point___20221001_075	Grey-faced Buzzard	1
naruto	10	1	2022	11	56	52.56	134.6055732	34.2309548	176	GFB_Point___20221001_075	Grey-faced Buzzard	1
naruto	10	1	2022	11	56	57.175	134.6058098	34.23112252	165.9	GFB_Point___20221001_075	Grey-faced Buzzard	1
naruto	10	1	2022	11	57	4.095	134.6058453	34.23129749	144.8	GFB_Point___20221001_075	Grey-faced Buzzard	1
naruto	10	1	2022	11	57	6.408	134.6058629	34.23133165	139	GFB_Point___20221001_075	Grey-faced Buzzard	1
naruto	10	1	2022	11	57	8.711	134.6058668	34.23137932	130.7	GFB_Point___20221001_075	Grey-faced Buzzard	1
naruto	10	1	2022	11	57	11.016	134.6058775	34.2314099	126.1	GFB_Point___20221001_075	Grey-faced Buzzard	1
naruto	10	1	2022	11	57	15.632	134.6058718	34.23152237	110.9	GFB_Point___20221001_075	Grey-faced Buzzard	1
naruto	10	1	2022	11	57	20.241	134.6058634	34.23163686	102.2	GFB_Point___20221001_075	Grey-faced Buzzard	1
naruto	10	1	2022	11	57	22.542	134.605849	34.23167609	98.3	GFB_Point___20221001_075	Grey-faced Buzzard	1
naruto	10	1	2022	12	58	17.223	134.6045907	34.22922221	197.4	BK_Point___20221001_082	Black Kite	1
naruto	10	1	2022	12	58	19.537	134.6048217	34.22917007	197.8	BK_Point___20221001_082	Black Kite	1
naruto	10	1	2022	12	58	21.851	134.6051107	34.22908212	192.5	BK_Point___20221001_082	Black Kite	1
naruto	10	1	2022	12	58	24.164	134.6054363	34.22904184	184.6	BK_Point___20221001_082	Black Kite	1
naruto	10	1	2022	12	58	26.463	134.6057994	34.22899976	179.9	BK_Point___20221001_082	Black Kite	1
naruto	10	1	2022	12	58	28.771	134.6061933	34.2289407	176.7	BK_Point___20221001_082	Black Kite	1
naruto	10	1	2022	12	58	31.085	134.606541	34.22893267	172.4	BK_Point___20221001_082	Black Kite	1
naruto	10	1	2022	12	58	33.398	134.6069209	34.22886015	168.6	BK_Point___20221001_082	Black Kite	1
naruto	10	1	2022	12	58	35.703	134.6072543	34.22884655	164.2	BK_Point___20221001_082	Black Kite	1
naruto	10	1	2022	12	58	38.013	134.6075768	34.2287359	161.7	BK_Point___20221001_082	Black Kite	1
naruto	10	1	2022	12	58	42.647	134.6082314	34.22864243	146.3	BK_Point___20221001_082	Black Kite	1
naruto	10	1	2022	12	58	44.961	134.6085252	34.22861334	146.3	BK_Point___20221001_082	Black Kite	1
naruto	10	1	2022	12	58	47.274	134.6088091	34.22861065	145.2	BK_Point___20221001_082	Black Kite	1
naruto	10	1	2022	12	58	49.575	134.6090474	34.22864979	147.6	BK_Point___20221001_082	Black Kite	1
naruto	10	1	2022	12	58	54.185	134.6094149	34.22875875	142.7	BK_Point___20221001_082	Black Kite	1
naruto	10	1	2022	12	58	56.496	134.609565	34.22883397	142.6	BK_Point___20221001_082	Black Kite	1
naruto	10	1	2022	12	58	58.807	134.6097111	34.22896706	141.4	BK_Point___20221001_082	Black Kite	1
naruto	10	1	2022	12	59	1.113	134.6098881	34.22903527	136.8	BK_Point___20221001_082	Black Kite	1
naruto	10	1	2022	12	59	5.733	134.6102969	34.22929192	136.6	BK_Point___20221001_082	Black Kite	1
naruto	10	1	2022	12	59	8.046	134.610427	34.22938655	137.1	BK_Point___20221001_082	Black Kite	1
naruto	10	1	2022	12	59	12.655	134.6108382	34.22953432	140.1	BK_Point___20221001_082	Black Kite	1
naruto	10	1	2022	12	59	14.96	134.6110188	34.2295757	139.6	BK_Point___20221001_082	Black Kite	1
naruto	10	1	2022	12	59	21.883	134.6115089	34.22975132	140.7	BK_Point___20221001_082	Black Kite	1
naruto	10	1	2022	12	59	24.189	134.6117072	34.22983229	137.2	BK_Point___20221001_082	Black Kite	1
naruto	10	1	2022	12	59	28.805	134.6122943	34.22995016	128.9	BK_Point___20221001_082	Black Kite	1
naruto	10	1	2022	12	59	31.117	134.6124751	34.23005922	124.1	BK_Point___20221001_082	Black Kite	1
naruto	10	1	2022	12	59	33.431	134.6126309	34.23017592	122.6	BK_Point___20221001_082	Black Kite	1
naruto	10	1	2022	12	59	40.361	134.6130145	34.23059625	117.9	BK_Point___20221001_082	Black Kite	1
naruto	10	1	2022	12	59	42.663	134.6133122	34.23056893	113.8	BK_Point___20221001_082	Black Kite	1
naruto	10	1	2022	12	59	44.973	134.6135329	34.23054946	111.5	BK_Point___20221001_082	Black Kite	1
naruto	10	1	2022	14	21	21.118	134.6098148	34.22841526	173.7	OHB_Point_2__20221001_003	Oriental Honey Buzzard	1
naruto	10	1	2022	14	21	23.423	134.6099092	34.22849397	175.7	OHB_Point_2__20221001_003	Oriental Honey Buzzard	1
naruto	10	1	2022	14	21	25.723	134.6098407	34.22853367	179.2	OHB_Point_2__20221001_003	Oriental Honey Buzzard	1
naruto	10	1	2022	14	21	28.037	134.609772	34.22838222	182.4	OHB_Point_2__20221001_003	Oriental Honey Buzzard	1
naruto	10	1	2022	14	21	30.35	134.609836	34.22821814	185.9	OHB_Point_2__20221001_003	Oriental Honey Buzzard	1
naruto	10	1	2022	14	21	32.651	134.6099661	34.22826757	186.6	OHB_Point_2__20221001_003	Oriental Honey Buzzard	1
naruto	10	1	2022	14	21	34.958	134.6098696	34.22836893	188	OHB_Point_2__20221001_003	Oriental Honey Buzzard	1
naruto	10	1	2022	14	21	37.265	134.6097433	34.22825932	192.5	OHB_Point_2__20221001_003	Oriental Honey Buzzard	1
naruto	10	1	2022	14	21	39.576	134.6098133	34.22808673	193.4	OHB_Point_2__20221001_003	Oriental Honey Buzzard	1
naruto	10	1	2022	14	21	41.879	134.6099541	34.22803143	194.1	OHB_Point_2__20221001_003	Oriental Honey Buzzard	1
naruto	10	1	2022	14	21	44.188	134.6099737	34.22817446	193	OHB_Point_2__20221001_003	Oriental Honey Buzzard	1
naruto	10	1	2022	14	21	46.496	134.6098167	34.22822777	191.3	OHB_Point_2__20221001_003	Oriental Honey Buzzard	1
naruto	10	1	2022	14	21	48.802	134.6095963	34.22818241	194.2	OHB_Point_2__20221001_003	Oriental Honey Buzzard	1
naruto	10	1	2022	14	21	51.111	134.6093813	34.22816988	191	OHB_Point_2__20221001_003	Oriental Honey Buzzard	1
naruto	10	1	2022	14	21	53.425	134.6090947	34.2282189	184.3	OHB_Point_2__20221001_003	Oriental Honey Buzzard	1
naruto	10	1	2022	14	21	55.735	134.608825	34.2282484	182.6	OHB_Point_2__20221001_003	Oriental Honey Buzzard	1
naruto	10	1	2022	14	21	58.048	134.6085694	34.22827274	186.2	OHB_Point_2__20221001_003	Oriental Honey Buzzard	1
naruto	10	1	2022	14	22	0.36	134.6082628	34.22826178	179.2	OHB_Point_2__20221001_003	Oriental Honey Buzzard	1
naruto	10	1	2022	14	22	2.662	134.6079404	34.228135	170.3	OHB_Point_2__20221001_003	Oriental Honey Buzzard	1
naruto	10	1	2022	14	22	4.968	134.6075854	34.22799933	165.9	OHB_Point_2__20221001_003	Oriental Honey Buzzard	1
naruto	10	1	2022	14	22	7.277	134.607242	34.2278532	163.7	OHB_Point_2__20221001_003	Oriental Honey Buzzard	1
naruto	10	1	2022	14	22	9.584	134.6069351	34.22769118	163.5	OHB_Point_2__20221001_003	Oriental Honey Buzzard	1
naruto	10	1	2022	14	22	11.885	134.6066022	34.22760339	160	OHB_Point_2__20221001_003	Oriental Honey Buzzard	1
naruto	10	1	2022	14	22	14.196	134.6062749	34.22752629	158.2	OHB_Point_2__20221001_003	Oriental Honey Buzzard	1
naruto	10	1	2022	14	22	24.859	134.6067591	34.22738641	126	OHB_Point_2__20221001_004	Oriental Honey Buzzard	1
naruto	10	1	2022	14	22	27.163	134.6064689	34.22730178	127.9	OHB_Point_2__20221001_004	Oriental Honey Buzzard	1
naruto	10	1	2022	14	22	31.772	134.605857	34.22711989	118.4	OHB_Point_2__20221001_004	Oriental Honey Buzzard	1
naruto	10	1	2022	14	22	34.076	134.6055112	34.22706802	114.1	OHB_Point_2__20221001_004	Oriental Honey Buzzard	1
naruto	10	1	2022	14	22	40.987	134.6045356	34.22708833	108.8	OHB_Point_2__20221001_004	Oriental Honey Buzzard	1
naruto	10	1	2022	14	22	43.288	134.6042466	34.22710561	110	OHB_Point_2__20221001_004	Oriental Honey Buzzard	1
naruto	10	1	2022	14	48	23.781	134.6081471	34.22732435	137.4	CC_Point_2__20221001_013	Carrion Crow?	1
naruto	10	1	2022	14	48	26.094	134.6079302	34.22734131	136.8	CC_Point_2__20221001_013	Carrion Crow?	1
naruto	10	1	2022	14	48	28.402	134.6077	34.22734494	136	CC_Point_2__20221001_013	Carrion Crow?	1
naruto	10	1	2022	14	48	30.714	134.6074328	34.22730433	136.5	CC_Point_2__20221001_013	Carrion Crow?	1
naruto	10	1	2022	14	48	33.022	134.6071765	34.22730286	136.6	CC_Point_2__20221001_013	Carrion Crow?	1
naruto	10	1	2022	14	48	37.634	134.6066333	34.22736368	134	CC_Point_2__20221001_013	Carrion Crow?	1
naruto	10	1	2022	14	48	39.933	134.6063497	34.22747802	132.1	CC_Point_2__20221001_013	Carrion Crow?	1
naruto	10	1	2022	14	48	42.236	134.6061148	34.22754709	133.8	CC_Point_2__20221001_013	Carrion Crow?	1
naruto	10	1	2022	14	48	44.538	134.6058849	34.22760151	133.5	CC_Point_2__20221001_013	Carrion Crow?	1
naruto	10	1	2022	14	48	49.16	134.6054124	34.22771527	135.7	CC_Point_2__20221001_013	Carrion Crow?	1
naruto	10	1	2022	14	48	51.46	134.6051344	34.22774359	136.9	CC_Point_2__20221001_013	Carrion Crow?	1
naruto	10	1	2022	14	48	56.083	134.604722	34.22781189	135.2	CC_Point_2__20221001_013	Carrion Crow?	1
naruto	10	1	2022	14	48	58.398	134.6044754	34.22782406	134.7	CC_Point_2__20221001_013	Carrion Crow?	1
naruto	10	1	2022	14	49	0.712	134.6042114	34.22785152	133.1	CC_Point_2__20221001_013	Carrion Crow?	1
naruto	10	1	2022	14	49	3.026	134.6039621	34.22784071	132.6	CC_Point_2__20221001_013	Carrion Crow?	1
naruto	10	1	2022	14	49	5.326	134.6037311	34.22782707	130.6	CC_Point_2__20221001_013	Carrion Crow?	1
naruto	10	1	2022	14	49	7.626	134.6034646	34.22786291	129.3	CC_Point_2__20221001_013	Carrion Crow?	1
naruto	10	1	2022	14	49	9.938	134.6032279	34.22791316	129.4	CC_Point_2__20221001_013	Carrion Crow?	1
naruto	10	1	2022	14	49	12.247	134.6029881	34.22796535	130.7	CC_Point_2__20221001_013	Carrion Crow?	1
naruto	10	1	2022	14	49	14.562	134.6027341	34.22798323	128.4	CC_Point_2__20221001_013	Carrion Crow?	1
naruto	10	1	2022	14	49	19.18	134.6022702	34.22799961	125.8	CC_Point_2__20221001_013	Carrion Crow?	1
naruto	10	1	2022	14	49	21.485	134.6020138	34.22797069	125.1	CC_Point_2__20221001_013	Carrion Crow?	1
naruto	10	1	2022	15	33	20.508	134.6062125	34.22892016	19.9	BG_Point_2__20221001_031	Black-tailed Gull	1
naruto	10	1	2022	15	33	22.822	134.6063387	34.22901202	21	BG_Point_2__20221001_031	Black-tailed Gull	1
naruto	10	1	2022	15	33	25.123	134.6065346	34.22907765	20.9	BG_Point_2__20221001_031	Black-tailed Gull	1
naruto	10	1	2022	15	33	27.428	134.6067311	34.22916906	21.6	BG_Point_2__20221001_031	Black-tailed Gull	1
naruto	10	1	2022	15	33	29.738	134.6068939	34.22930274	21.8	BG_Point_2__20221001_031	Black-tailed Gull	1
naruto	10	1	2022	15	33	34.339	134.607336	34.22923592	22.5	BG_Point_2__20221001_031	Black-tailed Gull	1
naruto	10	1	2022	15	33	36.654	134.60763	34.22911863	21.6	BG_Point_2__20221001_031	Black-tailed Gull	1
naruto	10	1	2022	15	33	38.962	134.607818	34.22901151	20.7	BG_Point_2__20221001_031	Black-tailed Gull	1
naruto	10	1	2022	15	33	41.262	134.6080451	34.22877678	15.5	BG_Point_2__20221001_031	Black-tailed Gull	1
naruto	10	1	2022	15	33	45.874	134.6084937	34.22859334	18.8	BG_Point_2__20221001_031	Black-tailed Gull	1
naruto	10	1	2022	15	33	48.181	134.6087715	34.22851314	15.6	BG_Point_2__20221001_031	Black-tailed Gull	1
naruto	10	1	2022	15	33	55.103	134.6095563	34.22862315	18.1	BG_Point_2__20221001_031	Black-tailed Gull	1
naruto	10	1	2022	15	34	4.318	134.6105203	34.22877868	14.2	BG_Point_2__20221001_031	Black-tailed Gull	1
naruto	10	1	2022	15	34	8.926	134.611058	34.22892236	13.8	BG_Point_2__20221001_031	Black-tailed Gull	1
naruto	10	1	2022	15	34	15.842	134.6112245	34.22883982	13.4	BG_Point_2__20221001_031	Black-tailed Gull	1
naruto	10	1	2022	15	34	20.46	134.6109398	34.22886517	11.6	BG_Point_2__20221001_031	Black-tailed Gull	1
naruto	10	1	2022	16	24	31.009	134.6083739	34.22346806	-1.6	GE_Point_2__20221001_060	Great Egret	1
naruto	10	1	2022	16	24	33.324	134.6080832	34.22353536	-0.3	GE_Point_2__20221001_060	Great Egret	1
naruto	10	1	2022	16	24	35.637	134.6078634	34.22359211	-0.5	GE_Point_2__20221001_060	Great Egret	1
naruto	10	1	2022	16	24	37.95	134.6076269	34.22370877	-0.6	GE_Point_2__20221001_060	Great Egret	1
naruto	10	1	2022	16	24	40.25	134.6073653	34.22378783	-0.4	GE_Point_2__20221001_060	Great Egret	1
naruto	10	1	2022	16	24	42.553	134.6071561	34.22386879	-0.3	GE_Point_2__20221001_060	Great Egret	1
naruto	10	1	2022	16	24	44.86	134.6069322	34.22394546	-1.2	GE_Point_2__20221001_060	Great Egret	1
naruto	10	2	2022	9	52	55.595	134.614936	34.23300745	347.1	GFB_Point___20221002_024	Grey-faced Buzzard	1
naruto	10	2	2022	9	52	57.897	134.6148972	34.23308707	347	GFB_Point___20221002_024	Grey-faced Buzzard	1
naruto	10	2	2022	9	53	2.504	134.6146853	34.2329997	353.8	GFB_Point___20221002_024	Grey-faced Buzzard	1
naruto	10	2	2022	9	53	7.114	134.6149998	34.23285435	359.3	GFB_Point___20221002_024	Grey-faced Buzzard	1
naruto	10	2	2022	9	53	14.031	134.6146673	34.23289979	359.3	GFB_Point___20221002_024	Grey-faced Buzzard	1
naruto	10	2	2022	9	53	16.34	134.6145878	34.23278646	364.6	GFB_Point___20221002_024	Grey-faced Buzzard	1
naruto	10	2	2022	9	53	18.647	134.614466	34.23280994	368.6	GFB_Point___20221002_024	Grey-faced Buzzard	1
naruto	10	2	2022	9	53	23.258	134.6146816	34.23277372	369.7	GFB_Point___20221002_024	Grey-faced Buzzard	1
naruto	10	2	2022	9	53	27.879	134.61447	34.23249751	373.8	GFB_Point___20221002_024	Grey-faced Buzzard	1
naruto	10	2	2022	9	53	30.183	134.6144162	34.23254666	377	GFB_Point___20221002_024	Grey-faced Buzzard	1
naruto	10	2	2022	9	53	37.103	134.6146238	34.23241915	384.7	GFB_Point___20221002_024	Grey-faced Buzzard	1
naruto	10	2	2022	9	53	39.407	134.6144955	34.23245246	386.6	GFB_Point___20221002_024	Grey-faced Buzzard	1
naruto	10	2	2022	9	53	41.722	134.614601	34.23251907	391.8	GFB_Point___20221002_024	Grey-faced Buzzard	1
naruto	10	2	2022	9	53	46.33	134.6148314	34.23242282	393.6	GFB_Point___20221002_024	Grey-faced Buzzard	1
naruto	10	2	2022	9	53	48.639	134.6146988	34.23228067	394.2	GFB_Point___20221002_024	Grey-faced Buzzard	1
naruto	10	2	2022	9	53	50.943	134.6145629	34.23227677	396.2	GFB_Point___20221002_024	Grey-faced Buzzard	1
naruto	10	2	2022	9	53	53.257	134.6145834	34.23238088	400.7	GFB_Point___20221002_024	Grey-faced Buzzard	1
naruto	10	2	2022	9	53	55.561	134.6147031	34.23242253	402.6	GFB_Point___20221002_024	Grey-faced Buzzard	1
naruto	10	2	2022	9	54	0.178	134.6145256	34.23244237	402.4	GFB_Point___20221002_024	Grey-faced Buzzard	1
naruto	10	2	2022	9	54	2.484	134.6144381	34.23229119	404.5	GFB_Point___20221002_024	Grey-faced Buzzard	1
naruto	10	2	2022	9	54	4.796	134.6145096	34.23211282	406.8	GFB_Point___20221002_024	Grey-faced Buzzard	1
naruto	10	2	2022	9	54	11.708	134.6147199	34.23220006	408.3	GFB_Point___20221002_024	Grey-faced Buzzard	1
naruto	10	2	2022	9	54	16.311	134.6144957	34.23217894	413.4	GFB_Point___20221002_024	Grey-faced Buzzard	1
naruto	10	2	2022	9	54	18.611	134.6146566	34.23203072	414.9	GFB_Point___20221002_024	Grey-faced Buzzard	1
naruto	10	2	2022	9	54	20.915	134.6147796	34.23199419	416.7	GFB_Point___20221002_024	Grey-faced Buzzard	1
naruto	10	2	2022	9	54	23.234	134.6148877	34.23207806	415.8	GFB_Point___20221002_024	Grey-faced Buzzard	1
naruto	10	2	2022	9	54	30.163	134.6143892	34.23202889	413.7	GFB_Point___20221002_024	Grey-faced Buzzard	1
naruto	10	2	2022	9	54	32.472	134.6142782	34.23185221	411.5	GFB_Point___20221002_024	Grey-faced Buzzard	1
naruto	10	2	2022	9	54	34.778	134.6141079	34.23171693	414.5	GFB_Point___20221002_024	Grey-faced Buzzard	1
naruto	10	2	2022	9	54	37.086	134.6139057	34.23158026	412.7	GFB_Point___20221002_024	Grey-faced Buzzard	1
naruto	10	2	2022	9	54	39.389	134.6136877	34.23143645	413.1	GFB_Point___20221002_024	Grey-faced Buzzard	1
naruto	10	2	2022	9	54	41.696	134.6135489	34.23130313	411.9	GFB_Point___20221002_024	Grey-faced Buzzard	1
naruto	10	2	2022	9	54	46.316	134.6129819	34.23107176	408	GFB_Point___20221002_024	Grey-faced Buzzard	1
naruto	10	2	2022	9	54	48.616	134.6127227	34.23095492	405.5	GFB_Point___20221002_024	Grey-faced Buzzard	1
naruto	10	2	2022	9	54	53.236	134.6120214	34.23070775	393.8	GFB_Point___20221002_024	Grey-faced Buzzard	1
naruto	10	2	2022	9	55	0.158	134.6110284	34.23052815	389.6	GFB_Point___20221002_024	Grey-faced Buzzard	1
naruto	10	2	2022	9	55	2.47	134.6107656	34.23047543	388.3	GFB_Point___20221002_024	Grey-faced Buzzard	1
naruto	10	2	2022	9	55	4.78	134.6104581	34.23053265	383.5	GFB_Point___20221002_024	Grey-faced Buzzard	1
naruto	10	2	2022	9	55	7.095	134.6101483	34.23057004	377.5	GFB_Point___20221002_024	Grey-faced Buzzard	1
naruto	10	2	2022	9	55	9.395	134.6097535	34.23062906	372.2	GFB_Point___20221002_024	Grey-faced Buzzard	1
naruto	10	2	2022	9	55	11.709	134.6094652	34.2306932	369.5	GFB_Point___20221002_024	Grey-faced Buzzard	1
naruto	10	2	2022	9	55	14.022	134.6093015	34.23076105	377.7	GFB_Point___20221002_024	Grey-faced Buzzard	1
naruto	10	2	2022	9	55	18.648	134.6090322	34.2309997	377.1	GFB_Point___20221002_024	Grey-faced Buzzard	1
naruto	10	2	2022	9	55	20.959	134.6089423	34.23112859	379.3	GFB_Point___20221002_024	Grey-faced Buzzard	1
naruto	10	2	2022	9	55	23.274	134.6088679	34.23124746	383.3	GFB_Point___20221002_024	Grey-faced Buzzard	1
naruto	10	2	2022	9	55	25.584	134.6087806	34.23134465	385.6	GFB_Point___20221002_024	Grey-faced Buzzard	1
naruto	10	2	2022	9	55	27.891	134.6086895	34.23125498	390	GFB_Point___20221002_024	Grey-faced Buzzard	1
naruto	10	2	2022	9	55	30.201	134.6087663	34.23112297	397.5	GFB_Point___20221002_024	Grey-faced Buzzard	1
naruto	10	2	2022	9	55	32.51	134.6088123	34.23118063	397	GFB_Point___20221002_024	Grey-faced Buzzard	1
naruto	10	2	2022	9	55	34.811	134.6087144	34.2312791	398.2	GFB_Point___20221002_024	Grey-faced Buzzard	1
naruto	10	2	2022	9	55	37.122	134.6085798	34.23122746	402.5	GFB_Point___20221002_024	Grey-faced Buzzard	1
naruto	10	2	2022	9	55	39.426	134.6086111	34.23104695	409	GFB_Point___20221002_024	Grey-faced Buzzard	1
naruto	10	2	2022	9	55	41.736	134.6087055	34.23103717	411.5	GFB_Point___20221002_024	Grey-faced Buzzard	1
naruto	10	2	2022	9	55	44.04	134.6087199	34.23115626	411.8	GFB_Point___20221002_024	Grey-faced Buzzard	1
naruto	10	2	2022	9	55	46.348	134.6085766	34.23110163	415.4	GFB_Point___20221002_024	Grey-faced Buzzard	1
naruto	10	2	2022	9	55	48.66	134.6086159	34.23092344	420.2	GFB_Point___20221002_024	Grey-faced Buzzard	1
naruto	10	2	2022	9	55	50.967	134.6087053	34.23083053	421.8	GFB_Point___20221002_024	Grey-faced Buzzard	1
naruto	10	2	2022	9	55	53.277	134.6088148	34.23088803	425.4	GFB_Point___20221002_024	Grey-faced Buzzard	1
naruto	10	2	2022	9	55	55.589	134.6087258	34.2309869	428.2	GFB_Point___20221002_024	Grey-faced Buzzard	1
naruto	10	2	2022	9	55	57.896	134.6086001	34.23090075	431.5	GFB_Point___20221002_024	Grey-faced Buzzard	1
naruto	10	2	2022	9	56	0.198	134.6086587	34.2307652	434.8	GFB_Point___20221002_024	Grey-faced Buzzard	1
naruto	10	2	2022	9	56	2.503	134.6088201	34.23071823	438.3	GFB_Point___20221002_024	Grey-faced Buzzard	1
naruto	10	2	2022	9	56	7.111	134.6088542	34.23092381	441.1	GFB_Point___20221002_024	Grey-faced Buzzard	1
naruto	10	2	2022	9	56	11.73	134.6087052	34.23072269	448.9	GFB_Point___20221002_024	Grey-faced Buzzard	1
naruto	10	2	2022	9	56	14.031	134.6088224	34.23062894	450.5	GFB_Point___20221002_024	Grey-faced Buzzard	1
naruto	10	2	2022	9	56	18.648	134.6089588	34.23078724	454.3	GFB_Point___20221002_024	Grey-faced Buzzard	1
naruto	10	2	2022	9	56	20.959	134.6088165	34.2307339	456.6	GFB_Point___20221002_024	Grey-faced Buzzard	1
naruto	10	2	2022	9	56	27.896	134.6089889	34.23047062	461.2	GFB_Point___20221002_024	Grey-faced Buzzard	1
naruto	10	2	2022	9	56	30.203	134.608922	34.23061435	463.5	GFB_Point___20221002_024	Grey-faced Buzzard	1
naruto	10	2	2022	9	56	32.514	134.6087535	34.23054311	465.6	GFB_Point___20221002_024	Grey-faced Buzzard	1
naruto	10	2	2022	9	56	34.827	134.6086117	34.2304552	469.8	GFB_Point___20221002_024	Grey-faced Buzzard	1
naruto	10	2	2022	9	56	39.445	134.6086038	34.23024284	471.2	GFB_Point___20221002_024	Grey-faced Buzzard	1
naruto	10	2	2022	9	56	41.752	134.6087048	34.23033288	474.4	GFB_Point___20221002_024	Grey-faced Buzzard	1
naruto	10	2	2022	9	56	44.062	134.608692	34.23045706	476.7	GFB_Point___20221002_024	Grey-faced Buzzard	1
naruto	10	2	2022	9	56	46.376	134.608546	34.23046591	479.4	GFB_Point___20221002_024	Grey-faced Buzzard	1
naruto	10	2	2022	9	56	48.676	134.6084697	34.23029184	481.7	GFB_Point___20221002_024	Grey-faced Buzzard	1
naruto	10	2	2022	9	56	53.296	134.6088331	34.23020217	488.2	GFB_Point___20221002_024	Grey-faced Buzzard	1
naruto	10	2	2022	9	56	55.601	134.6089524	34.2301803	488.2	GFB_Point___20221002_024	Grey-faced Buzzard	1
naruto	10	2	2022	9	56	57.909	134.6088852	34.23008086	485.5	GFB_Point___20221002_024	Grey-faced Buzzard	1
naruto	10	2	2022	9	57	0.214	134.60874	34.23007172	488.8	GFB_Point___20221002_024	Grey-faced Buzzard	1
naruto	10	2	2022	9	57	2.517	134.6086975	34.23017122	492	GFB_Point___20221002_024	Grey-faced Buzzard	1
naruto	10	2	2022	9	57	4.82	134.6088488	34.23021042	496.1	GFB_Point___20221002_024	Grey-faced Buzzard	1
naruto	10	2	2022	9	57	7.119	134.6089098	34.23009382	495.9	GFB_Point___20221002_024	Grey-faced Buzzard	1
naruto	10	2	2022	9	57	9.428	134.6087449	34.2300042	494	GFB_Point___20221002_024	Grey-faced Buzzard	1
naruto	10	2	2022	9	57	11.741	134.6086097	34.23005091	497.1	GFB_Point___20221002_024	Grey-faced Buzzard	1
naruto	10	2	2022	9	57	14.043	134.6086508	34.23015393	499.2	GFB_Point___20221002_024	Grey-faced Buzzard	1
naruto	10	2	2022	9	57	18.659	134.6089324	34.23009438	500.3	GFB_Point___20221002_024	Grey-faced Buzzard	1
naruto	10	2	2022	9	57	20.96	134.608813	34.22994643	499.9	GFB_Point___20221002_024	Grey-faced Buzzard	1
naruto	10	2	2022	9	57	23.27	134.6086521	34.22982713	501.3	GFB_Point___20221002_024	Grey-faced Buzzard	1
naruto	10	2	2022	9	57	25.581	134.6084704	34.22971434	498.1	GFB_Point___20221002_024	Grey-faced Buzzard	1
naruto	10	2	2022	9	57	27.893	134.6082103	34.22954467	499	GFB_Point___20221002_024	Grey-faced Buzzard	1
naruto	10	2	2022	9	57	30.207	134.6079854	34.22938557	495	GFB_Point___20221002_024	Grey-faced Buzzard	1
naruto	10	2	2022	9	57	32.517	134.6077342	34.22920314	490.8	GFB_Point___20221002_024	Grey-faced Buzzard	1
naruto	10	2	2022	9	57	34.818	134.6074654	34.22901233	488.4	GFB_Point___20221002_024	Grey-faced Buzzard	1
naruto	10	2	2022	9	57	37.125	134.6071624	34.22880119	486.8	GFB_Point___20221002_024	Grey-faced Buzzard	1
naruto	10	2	2022	9	57	39.428	134.6069258	34.22863655	485.4	GFB_Point___20221002_024	Grey-faced Buzzard	1
naruto	10	2	2022	9	57	41.731	134.6066685	34.22846289	483.7	GFB_Point___20221002_024	Grey-faced Buzzard	1
naruto	10	2	2022	9	57	44.043	134.6064504	34.22830432	482.7	GFB_Point___20221002_024	Grey-faced Buzzard	1
naruto	10	2	2022	9	57	46.351	134.6062245	34.22815427	479.9	GFB_Point___20221002_024	Grey-faced Buzzard	1
naruto	10	2	2022	9	57	48.653	134.6059316	34.22797301	477.8	GFB_Point___20221002_024	Grey-faced Buzzard	1
naruto	10	2	2022	9	57	50.954	134.6057445	34.22780552	478	GFB_Point___20221002_024	Grey-faced Buzzard	1
naruto	10	2	2022	9	57	53.266	134.6054473	34.22760386	473.3	GFB_Point___20221002_024	Grey-faced Buzzard	1
naruto	10	2	2022	9	57	55.576	134.6051721	34.22743	472.5	GFB_Point___20221002_024	Grey-faced Buzzard	1
naruto	10	2	2022	9	57	57.887	134.6049267	34.22725796	472.1	GFB_Point___20221002_024	Grey-faced Buzzard	1
naruto	10	2	2022	9	58	0.202	134.6046736	34.22706025	468.7	GFB_Point___20221002_024	Grey-faced Buzzard	1
naruto	10	2	2022	9	58	2.509	134.6044378	34.22685746	467.4	GFB_Point___20221002_024	Grey-faced Buzzard	1
naruto	10	2	2022	9	58	4.813	134.6042209	34.22667561	465.3	GFB_Point___20221002_024	Grey-faced Buzzard	1
naruto	10	2	2022	9	58	7.116	134.6039905	34.2265205	464.8	GFB_Point___20221002_024	Grey-faced Buzzard	1
naruto	10	2	2022	9	58	9.422	134.6037524	34.22636478	462.6	GFB_Point___20221002_024	Grey-faced Buzzard	1
naruto	10	2	2022	9	58	11.729	134.6034826	34.22623096	459.4	GFB_Point___20221002_024	Grey-faced Buzzard	1
naruto	10	2	2022	9	58	14.04	134.6032316	34.22613101	462.7	GFB_Point___20221002_024	Grey-faced Buzzard	1
naruto	10	2	2022	9	58	16.355	134.6030532	34.22595388	462.7	GFB_Point___20221002_024	Grey-faced Buzzard	1
naruto	10	2	2022	9	58	18.659	134.6028903	34.22576892	459.6	GFB_Point___20221002_024	Grey-faced Buzzard	1
naruto	10	2	2022	9	58	20.968	134.602768	34.22555505	457.3	GFB_Point___20221002_024	Grey-faced Buzzard	1
naruto	10	2	2022	9	58	23.278	134.6026153	34.22529687	459.9	GFB_Point___20221002_024	Grey-faced Buzzard	1
naruto	10	2	2022	9	58	25.592	134.6024138	34.22516778	453.6	GFB_Point___20221002_024	Grey-faced Buzzard	1
naruto	10	2	2022	9	58	27.892	134.6022098	34.22501803	451.3	GFB_Point___20221002_024	Grey-faced Buzzard	1
naruto	10	2	2022	9	58	34.807	134.6015874	34.2244386	451.2	GFB_Point___20221002_024	Grey-faced Buzzard	1
naruto	10	2	2022	9	58	41.729	134.6010661	34.22380948	445.8	GFB_Point___20221002_024	Grey-faced Buzzard	1
naruto	10	2	2022	9	58	44.044	134.6008445	34.22360409	441.5	GFB_Point___20221002_024	Grey-faced Buzzard	1
naruto	10	2	2022	9	58	46.355	134.6006391	34.22341964	441.5	GFB_Point___20221002_024	Grey-faced Buzzard	1
naruto	10	2	2022	10	30	54.827	134.6103652	34.23025517	122.7	GFB_Point___20221002_033	Grey-faced Buzzard	1
naruto	10	2	2022	10	31	4.404	134.6105071	34.23025873	122.5	GFB_Point___20221002_033	Grey-faced Buzzard	1
naruto	10	2	2022	10	31	6.711	134.6104437	34.23033873	125.3	GFB_Point___20221002_033	Grey-faced Buzzard	1
naruto	10	2	2022	10	31	9.019	134.6102859	34.23034868	129	GFB_Point___20221002_033	Grey-faced Buzzard	1
naruto	10	2	2022	10	31	11.33	134.6103472	34.23039108	130.2	GFB_Point___20221002_033	Grey-faced Buzzard	1
naruto	10	2	2022	10	31	13.63	134.6104593	34.23031789	129.6	GFB_Point___20221002_033	Grey-faced Buzzard	1
naruto	10	2	2022	10	31	15.931	134.6103462	34.23014746	132.4	GFB_Point___20221002_033	Grey-faced Buzzard	1
naruto	10	2	2022	10	31	18.231	134.6100851	34.23016026	127.1	GFB_Point___20221002_033	Grey-faced Buzzard	1
naruto	10	2	2022	10	31	20.541	134.6098909	34.23008681	125.5	GFB_Point___20221002_033	Grey-faced Buzzard	1
naruto	10	2	2022	10	31	25.153	134.6095004	34.22993855	136.9	GFB_Point___20221002_033	Grey-faced Buzzard	1
naruto	10	2	2022	10	31	27.465	134.6094215	34.22984552	140.6	GFB_Point___20221002_033	Grey-faced Buzzard	1
naruto	10	2	2022	10	31	29.766	134.6095205	34.22967481	142.6	GFB_Point___20221002_033	Grey-faced Buzzard	1
naruto	10	2	2022	10	31	34.389	134.6095368	34.22975202	147.6	GFB_Point___20221002_033	Grey-faced Buzzard	1
naruto	10	2	2022	10	31	36.7	134.6095326	34.22954416	150.9	GFB_Point___20221002_033	Grey-faced Buzzard	1
naruto	10	2	2022	10	31	38.999	134.609706	34.22948829	153.9	GFB_Point___20221002_033	Grey-faced Buzzard	1
naruto	10	2	2022	10	31	41.319	134.6096611	34.2295558	154.7	GFB_Point___20221002_033	Grey-faced Buzzard	1
naruto	10	2	2022	10	31	43.633	134.6095893	34.2294207	159.4	GFB_Point___20221002_033	Grey-faced Buzzard	1
naruto	10	2	2022	10	31	48.253	134.6097609	34.22931314	163.9	GFB_Point___20221002_033	Grey-faced Buzzard	1
naruto	10	2	2022	10	31	50.567	134.6096906	34.22937083	167	GFB_Point___20221002_033	Grey-faced Buzzard	1
naruto	10	2	2022	10	31	52.87	134.6095862	34.22930591	168.2	GFB_Point___20221002_033	Grey-faced Buzzard	1
naruto	10	2	2022	10	31	55.179	134.609702	34.22908947	167.3	GFB_Point___20221002_033	Grey-faced Buzzard	1
naruto	10	2	2022	10	31	57.48	134.6098509	34.22910261	170.9	GFB_Point___20221002_033	Grey-faced Buzzard	1
naruto	10	2	2022	10	31	59.78	134.60987	34.22918184	173.2	GFB_Point___20221002_033	Grey-faced Buzzard	1
naruto	10	2	2022	10	32	2.093	134.6097239	34.22916952	176.1	GFB_Point___20221002_033	Grey-faced Buzzard	1
naruto	10	2	2022	10	32	6.718	134.6099395	34.22897011	178.5	GFB_Point___20221002_033	Grey-faced Buzzard	1
naruto	10	2	2022	10	32	11.326	134.6098205	34.22897154	182.6	GFB_Point___20221002_033	Grey-faced Buzzard	1
naruto	10	2	2022	10	32	13.64	134.6099005	34.22877207	182.8	GFB_Point___20221002_033	Grey-faced Buzzard	1
naruto	10	2	2022	10	32	15.95	134.6100561	34.22873126	184.7	GFB_Point___20221002_033	Grey-faced Buzzard	1
naruto	10	2	2022	10	32	18.252	134.6101618	34.22878325	188.6	GFB_Point___20221002_033	Grey-faced Buzzard	1
naruto	10	2	2022	10	32	20.552	134.6100649	34.22881601	185.7	GFB_Point___20221002_033	Grey-faced Buzzard	1
naruto	10	2	2022	10	32	25.171	134.6100564	34.22839587	190.3	GFB_Point___20221002_033	Grey-faced Buzzard	1
naruto	10	2	2022	10	32	27.476	134.6101655	34.22823387	191.3	GFB_Point___20221002_033	Grey-faced Buzzard	1
naruto	10	2	2022	10	32	29.785	134.6102561	34.22826552	189.1	GFB_Point___20221002_033	Grey-faced Buzzard	1
naruto	10	2	2022	10	32	32.096	134.6101497	34.22839092	188.1	GFB_Point___20221002_033	Grey-faced Buzzard	1
naruto	10	2	2022	10	32	34.412	134.6099806	34.22832726	189.6	GFB_Point___20221002_033	Grey-faced Buzzard	1
naruto	10	2	2022	10	32	43.651	134.6088095	34.22813596	168.6	GFB_Point___20221002_033	Grey-faced Buzzard	1
naruto	10	2	2022	10	32	45.955	134.6085761	34.22804841	170.6	GFB_Point___20221002_033	Grey-faced Buzzard	1
naruto	10	2	2022	10	32	48.258	134.6083908	34.22797335	175.5	GFB_Point___20221002_033	Grey-faced Buzzard	1
naruto	10	2	2022	10	32	52.876	134.6079265	34.22784179	172.9	GFB_Point___20221002_033	Grey-faced Buzzard	1
naruto	10	2	2022	10	32	57.487	134.6073918	34.22780403	161.4	GFB_Point___20221002_033	Grey-faced Buzzard	1
naruto	10	2	2022	10	32	59.795	134.6070428	34.22779411	154.2	GFB_Point___20221002_033	Grey-faced Buzzard	1
naruto	10	2	2022	10	33	2.103	134.6067403	34.22768442	149.8	GFB_Point___20221002_033	Grey-faced Buzzard	1
naruto	10	2	2022	10	33	4.413	134.6064254	34.22754567	145.3	GFB_Point___20221002_033	Grey-faced Buzzard	1
naruto	10	2	2022	10	33	6.715	134.6061645	34.22735517	140.5	GFB_Point___20221002_033	Grey-faced Buzzard	1
naruto	10	2	2022	10	33	9.028	134.6058735	34.22713223	137	GFB_Point___20221002_033	Grey-faced Buzzard	1
naruto	10	2	2022	10	33	11.331	134.6056122	34.22693547	132.7	GFB_Point___20221002_033	Grey-faced Buzzard	1
naruto	10	2	2022	10	33	15.948	134.6051584	34.22652057	130.6	GFB_Point___20221002_033	Grey-faced Buzzard	1
naruto	10	2	2022	10	33	18.255	134.6049714	34.22628518	125	GFB_Point___20221002_033	Grey-faced Buzzard	1
naruto	10	2	2022	10	33	20.565	134.6048068	34.22596098	117.5	GFB_Point___20221002_033	Grey-faced Buzzard	1
naruto	10	2	2022	10	33	22.874	134.6045914	34.22569138	108.2	GFB_Point___20221002_033	Grey-faced Buzzard	1
naruto	10	2	2022	10	33	25.182	134.604296	34.225501	102.7	GFB_Point___20221002_033	Grey-faced Buzzard	1
naruto	10	2	2022	10	33	29.802	134.6038943	34.22518736	111.7	GFB_Point___20221002_033	Grey-faced Buzzard	1
naruto	10	2	2022	10	33	36.72	134.6034987	34.22526929	118	GFB_Point___20221002_033	Grey-faced Buzzard	1
naruto	10	2	2022	10	33	39.022	134.603351	34.22520609	120.6	GFB_Point___20221002_033	Grey-faced Buzzard	1
naruto	10	2	2022	10	33	41.329	134.6034153	34.22504581	118.9	GFB_Point___20221002_033	Grey-faced Buzzard	1
naruto	10	2	2022	10	33	45.954	134.6036721	34.22512055	123.1	GFB_Point___20221002_033	Grey-faced Buzzard	1
naruto	10	2	2022	10	33	48.269	134.603565	34.22514046	124.1	GFB_Point___20221002_033	Grey-faced Buzzard	1
naruto	10	2	2022	10	33	50.576	134.6035056	34.2249636	126.3	GFB_Point___20221002_033	Grey-faced Buzzard	1
naruto	10	2	2022	10	33	52.876	134.6036065	34.22484851	127.6	GFB_Point___20221002_033	Grey-faced Buzzard	1
naruto	10	2	2022	10	33	55.178	134.6037707	34.22491841	130.1	GFB_Point___20221002_033	Grey-faced Buzzard	1
naruto	10	2	2022	10	33	57.499	134.6037242	34.2249852	130.2	GFB_Point___20221002_033	Grey-faced Buzzard	1
naruto	10	2	2022	10	33	59.815	134.6035719	34.22486326	132.7	GFB_Point___20221002_033	Grey-faced Buzzard	1
naruto	10	2	2022	10	34	2.115	134.6035414	34.22468364	133.9	GFB_Point___20221002_033	Grey-faced Buzzard	1
naruto	10	2	2022	10	34	4.431	134.6036282	34.22451759	137.5	GFB_Point___20221002_033	Grey-faced Buzzard	1
naruto	10	2	2022	10	34	6.742	134.6038098	34.22445986	140.5	GFB_Point___20221002_033	Grey-faced Buzzard	1
naruto	10	2	2022	10	34	11.356	134.6038114	34.22465889	141.4	GFB_Point___20221002_033	Grey-faced Buzzard	1
naruto	10	2	2022	10	34	13.664	134.6036292	34.22461788	143.3	GFB_Point___20221002_033	Grey-faced Buzzard	1
naruto	10	2	2022	10	34	15.977	134.6034898	34.2245147	142.5	GFB_Point___20221002_033	Grey-faced Buzzard	1
naruto	10	2	2022	10	34	25.204	134.6025511	34.22407325	142.1	GFB_Point___20221002_033	Grey-faced Buzzard	1
naruto	10	2	2022	10	34	27.515	134.60236	34.22401218	144.7	GFB_Point___20221002_033	Grey-faced Buzzard	1
naruto	10	2	2022	10	34	29.815	134.6021537	34.22392535	144.5	GFB_Point___20221002_033	Grey-faced Buzzard	1
naruto	10	2	2022	10	34	34.437	134.601711	34.22383961	143.2	GFB_Point___20221002_033	Grey-faced Buzzard	1
naruto	10	2	2022	10	34	36.738	134.6014898	34.22382463	146.4	GFB_Point___20221002_033	Grey-faced Buzzard	1
naruto	10	2	2022	10	34	39.041	134.6013488	34.22383177	150.9	GFB_Point___20221002_033	Grey-faced Buzzard	1
naruto	10	2	2022	10	34	48.262	134.6002461	34.22335202	137.3	GFB_Point___20221002_033	Grey-faced Buzzard	1
naruto	10	2	2022	10	35	37.159	134.6081014	34.22605719	138.8	GC_Point___20221002_034	Great Cormorant	1
naruto	10	2	2022	10	35	39.464	134.608436	34.22618083	138.7	GC_Point___20221002_034	Great Cormorant	1
naruto	10	2	2022	10	35	41.769	134.6087788	34.22632968	136.7	GC_Point___20221002_034	Great Cormorant	1
naruto	10	2	2022	10	35	44.081	134.6091758	34.22643352	132.3	GC_Point___20221002_034	Great Cormorant	1
naruto	10	2	2022	10	35	46.387	134.6095679	34.22656054	135.1	GC_Point___20221002_034	Great Cormorant	1
naruto	10	2	2022	10	35	51.007	134.610287	34.226807	133.6	GC_Point___20221002_034	Great Cormorant	1
naruto	10	2	2022	10	35	55.624	134.6109348	34.22712172	130.7	GC_Point___20221002_034	Great Cormorant	1
naruto	10	2	2022	10	35	57.935	134.6112998	34.22726006	131	GC_Point___20221002_034	Great Cormorant	1
naruto	10	2	2022	12	58	9.153	134.6091141	34.22493205	138	GC_Point___20221002_066	Great Cormorant	1
naruto	10	2	2022	12	58	11.47	134.6087766	34.2245813	137.7	GC_Point___20221002_066	Great Cormorant	1
naruto	10	2	2022	12	58	13.773	134.6084484	34.22433348	137.1	GC_Point___20221002_066	Great Cormorant	1
naruto	10	2	2022	12	58	16.088	134.6081594	34.22405392	137.1	GC_Point___20221002_066	Great Cormorant	1
naruto	10	2	2022	12	58	20.694	134.6075601	34.22354129	138.7	GC_Point___20221002_066	Great Cormorant	1
naruto	10	2	2022	12	58	22.998	134.6072281	34.22333259	139.3	GC_Point___20221002_066	Great Cormorant	1
naruto	10	2	2022	12	58	25.303	134.6068518	34.22318654	142.9	GC_Point___20221002_066	Great Cormorant	1
naruto	10	2	2022	12	58	29.915	134.6061417	34.22295473	152.3	GC_Point___20221002_066	Great Cormorant	1
naruto	10	2	2022	12	58	32.22	134.6059001	34.22283273	154.4	GC_Point___20221002_066	Great Cormorant	1
naruto	10	2	2022	12	58	34.535	134.6055069	34.22271756	155.3	GC_Point___20221002_066	Great Cormorant	1
naruto	10	2	2022	12	58	36.838	134.6051556	34.22262792	158.6	GC_Point___20221002_066	Great Cormorant	1
naruto	10	2	2022	12	58	39.144	134.6047685	34.22246899	163.5	GC_Point___20221002_066	Great Cormorant	1
naruto	10	2	2022	12	58	43.752	134.6039988	34.22221627	160.5	GC_Point___20221002_066	Great Cormorant	1
naruto	10	2	2022	12	58	46.056	134.6035767	34.22199652	164.6	GC_Point___20221002_066	Great Cormorant	1
naruto	10	2	2022	12	58	55.291	134.6020033	34.22175614	169.8	GC_Point___20221002_066	Great Cormorant	1
naruto	10	2	2022	12	58	57.595	134.6015957	34.22176964	170.6	GC_Point___20221002_066	Great Cormorant	1
naruto	10	2	2022	12	58	59.904	134.6011681	34.22167715	172.1	GC_Point___20221002_066	Great Cormorant	1
naruto	10	2	2022	12	59	2.218	134.6007653	34.22150946	172.8	GC_Point___20221002_066	Great Cormorant	1
naruto	10	2	2022	12	59	4.519	134.6004355	34.22140636	174.4	GC_Point___20221002_066	Great Cormorant	1
naruto	10	2	2022	13	51	39.829	134.6069125	34.23281652	220.2	BK_Point___20221002_083	Black Kite	1
naruto	10	2	2022	13	51	42.136	134.6070861	34.23269257	217.8	BK_Point___20221002_083	Black Kite	1
naruto	10	2	2022	13	51	44.442	134.6072065	34.23252654	215.7	BK_Point___20221002_083	Black Kite	1
naruto	10	2	2022	13	51	46.749	134.6073299	34.2323443	213.7	BK_Point___20221002_083	Black Kite	1
naruto	10	2	2022	13	51	49.063	134.6075015	34.23218779	210.3	BK_Point___20221002_083	Black Kite	1
naruto	10	2	2022	13	51	51.367	134.607662	34.23201567	208.1	BK_Point___20221002_083	Black Kite	1
naruto	10	2	2022	13	51	53.678	134.6078364	34.23186489	207.4	BK_Point___20221002_083	Black Kite	1
naruto	10	2	2022	13	51	55.991	134.6080221	34.23173727	204.3	BK_Point___20221002_083	Black Kite	1
naruto	10	2	2022	13	51	58.305	134.608247	34.2316745	204.1	BK_Point___20221002_083	Black Kite	1
naruto	10	2	2022	13	52	2.916	134.6086942	34.23148254	198.8	BK_Point___20221002_083	Black Kite	1
naruto	10	2	2022	13	52	5.236	134.6088385	34.23137275	197.2	BK_Point___20221002_083	Black Kite	1
naruto	10	2	2022	13	52	7.549	134.6089113	34.23118355	194.9	BK_Point___20221002_083	Black Kite	1
naruto	10	2	2022	13	52	9.851	134.6089261	34.23099061	194.4	BK_Point___20221002_083	Black Kite	1
naruto	10	2	2022	13	52	12.164	134.6090478	34.23081165	194.3	BK_Point___20221002_083	Black Kite	1
naruto	10	2	2022	13	52	16.781	134.6093412	34.23066074	194.7	BK_Point___20221002_083	Black Kite	1
naruto	10	2	2022	13	52	19.095	134.6095208	34.23066434	193.9	BK_Point___20221002_083	Black Kite	1
naruto	10	2	2022	13	52	21.395	134.6097096	34.23059173	195.6	BK_Point___20221002_083	Black Kite	1
naruto	10	2	2022	13	52	23.7	134.6098352	34.23048599	191.5	BK_Point___20221002_083	Black Kite	1
naruto	10	2	2022	13	52	26.01	134.6100048	34.23031167	190.4	BK_Point___20221002_083	Black Kite	1
naruto	10	2	2022	13	52	28.318	134.610119	34.23012982	188.1	BK_Point___20221002_083	Black Kite	1
naruto	10	2	2022	13	52	30.625	134.6102618	34.22996373	185.4	BK_Point___20221002_083	Black Kite	1
naruto	10	2	2022	13	52	32.929	134.6104748	34.22980263	183.5	BK_Point___20221002_083	Black Kite	1
naruto	10	2	2022	13	52	39.855	134.610988	34.22945626	176.4	BK_Point___20221002_083	Black Kite	1
naruto	10	2	2022	13	54	29.277	134.6058332	34.2318446	356.3	JB_Point___20221002_084	Japanese Buzzard	1
naruto	10	2	2022	13	54	33.9	134.6055492	34.23147476	361	JB_Point___20221002_084	Japanese Buzzard	1
naruto	10	2	2022	13	54	36.212	134.6054597	34.23127678	358.1	JB_Point___20221002_084	Japanese Buzzard	1
naruto	10	2	2022	13	54	38.52	134.6053658	34.23104888	359	JB_Point___20221002_084	Japanese Buzzard	1
naruto	10	2	2022	13	54	40.825	134.605246	34.23085456	354.2	JB_Point___20221002_084	Japanese Buzzard	1
naruto	10	2	2022	13	54	43.126	134.6050925	34.2306241	350.8	JB_Point___20221002_084	Japanese Buzzard	1
naruto	10	2	2022	13	54	45.426	134.6049388	34.23040146	348.4	JB_Point___20221002_084	Japanese Buzzard	1
naruto	10	2	2022	13	54	47.731	134.6048637	34.23013248	344.2	JB_Point___20221002_084	Japanese Buzzard	1
naruto	10	2	2022	13	54	50.041	134.6047516	34.22985652	344.2	JB_Point___20221002_084	Japanese Buzzard	1
naruto	10	2	2022	13	54	52.346	134.6046245	34.22965791	341.7	JB_Point___20221002_084	Japanese Buzzard	1
naruto	10	2	2022	13	54	56.968	134.6042831	34.2292553	338.2	JB_Point___20221002_084	Japanese Buzzard	1
naruto	10	2	2022	13	54	59.273	134.6041295	34.22907629	337.3	JB_Point___20221002_084	Japanese Buzzard	1
naruto	10	2	2022	13	55	1.586	134.6039311	34.22889388	336	JB_Point___20221002_084	Japanese Buzzard	1
naruto	10	2	2022	13	55	3.885	134.6037429	34.22870726	338.5	JB_Point___20221002_084	Japanese Buzzard	1
naruto	10	2	2022	13	55	6.188	134.6035667	34.22857443	339.8	JB_Point___20221002_084	Japanese Buzzard	1
naruto	10	2	2022	13	55	8.491	134.6034238	34.22838874	336.6	JB_Point___20221002_084	Japanese Buzzard	1
naruto	10	2	2022	13	55	10.792	134.6032375	34.22814799	332.5	JB_Point___20221002_084	Japanese Buzzard	1
naruto	10	2	2022	13	55	13.091	134.6030276	34.22801945	328.9	JB_Point___20221002_084	Japanese Buzzard	1
naruto	10	2	2022	13	55	15.392	134.6028265	34.22783182	327.4	JB_Point___20221002_084	Japanese Buzzard	1
naruto	10	2	2022	13	55	17.702	134.6026898	34.22764882	324.6	JB_Point___20221002_084	Japanese Buzzard	1
naruto	10	2	2022	13	55	20.003	134.602591	34.22748693	323.2	JB_Point___20221002_084	Japanese Buzzard	1
naruto	10	2	2022	13	55	22.317	134.6025294	34.22726405	322.4	JB_Point___20221002_084	Japanese Buzzard	1
naruto	10	2	2022	13	55	24.632	134.6024459	34.22710085	320.2	JB_Point___20221002_084	Japanese Buzzard	1
naruto	10	2	2022	13	55	26.945	134.6024468	34.22692259	318.2	JB_Point___20221002_084	Japanese Buzzard	1
naruto	10	2	2022	13	55	29.255	134.6024046	34.22671757	317.4	JB_Point___20221002_084	Japanese Buzzard	1
naruto	10	2	2022	13	55	31.569	134.6023112	34.22651037	316.1	JB_Point___20221002_084	Japanese Buzzard	1
naruto	10	2	2022	13	55	40.784	134.6016338	34.22579453	311.9	JB_Point___20221002_084	Japanese Buzzard	1
naruto	10	2	2022	13	55	43.099	134.6015025	34.22555939	313	JB_Point___20221002_084	Japanese Buzzard	1
naruto	10	2	2022	13	55	45.4	134.6013243	34.22536773	312	JB_Point___20221002_084	Japanese Buzzard	1
naruto	10	2	2022	13	55	50.01	134.6009452	34.22505154	308.2	JB_Point___20221002_084	Japanese Buzzard	1
naruto	10	2	2022	13	55	56.931	134.6000278	34.22475378	304.9	JB_Point___20221002_084	Japanese Buzzard	1
naruto	10	2	2022	13	59	48.282	134.6049878	34.23210304	136.6	GFB_Point___20221002_087	Grey-faced Buzzard	1
naruto	10	2	2022	13	59	50.597	134.6048765	34.23186936	136.5	GFB_Point___20221002_087	Grey-faced Buzzard	1
naruto	10	2	2022	13	59	52.905	134.6047317	34.23163296	134.4	GFB_Point___20221002_087	Grey-faced Buzzard	1
naruto	10	2	2022	13	59	55.225	134.6045051	34.23145768	132.1	GFB_Point___20221002_087	Grey-faced Buzzard	1
naruto	10	2	2022	13	59	59.85	134.6040037	34.23108289	127.7	GFB_Point___20221002_087	Grey-faced Buzzard	1
naruto	10	2	2022	14	0	2.162	134.6037572	34.23089251	127.9	GFB_Point___20221002_087	Grey-faced Buzzard	1
naruto	10	2	2022	14	0	6.778	134.6033474	34.23051274	127.7	GFB_Point___20221002_087	Grey-faced Buzzard	1
naruto	10	2	2022	14	0	9.089	134.6031453	34.23036535	126.2	GFB_Point___20221002_087	Grey-faced Buzzard	1
naruto	10	2	2022	14	0	11.392	134.602956	34.23014944	124.3	GFB_Point___20221002_087	Grey-faced Buzzard	1
naruto	10	2	2022	14	0	15.996	134.6026276	34.22969629	121	GFB_Point___20221002_087	Grey-faced Buzzard	1
naruto	10	2	2022	14	0	20.618	134.6022653	34.22937259	124.3	GFB_Point___20221002_087	Grey-faced Buzzard	1
naruto	10	2	2022	14	0	58.469	134.606538	34.22921391	124.6	Os_Point___20221002_088	Osprey	1
naruto	10	2	2022	14	1	0.771	134.6064987	34.22940312	124.1	Os_Point___20221002_088	Osprey	1
naruto	10	2	2022	14	1	3.075	134.6064367	34.22958484	124	Os_Point___20221002_088	Osprey	1
naruto	10	2	2022	14	1	5.376	134.6064579	34.22976293	122.3	Os_Point___20221002_088	Osprey	1
naruto	10	2	2022	14	1	7.685	134.6065665	34.22993411	119	Os_Point___20221002_088	Osprey	1
naruto	10	2	2022	14	1	9.988	134.6066779	34.23011153	118.8	Os_Point___20221002_088	Osprey	1
naruto	10	2	2022	14	1	12.298	134.6066503	34.23033706	115.2	Os_Point___20221002_088	Osprey	1
naruto	10	2	2022	14	1	14.607	134.6064604	34.23046947	113.1	Os_Point___20221002_088	Osprey	1
naruto	10	2	2022	14	1	16.922	134.6061959	34.23046255	110.9	Os_Point___20221002_088	Osprey	1
naruto	10	2	2022	14	1	19.231	134.6058763	34.23038944	106.2	Os_Point___20221002_088	Osprey	1
naruto	10	2	2022	14	1	21.545	134.6055826	34.23027773	103.9	Os_Point___20221002_088	Osprey	1
naruto	10	2	2022	14	1	28.473	134.6050281	34.22961532	96.5	Os_Point___20221002_088	Osprey	1
naruto	10	2	2022	14	1	30.775	134.6048688	34.22937889	94.9	Os_Point___20221002_088	Osprey	1
naruto	10	2	2022	14	1	33.086	134.6046731	34.22914755	93	Os_Point___20221002_088	Osprey	1
naruto	10	2	2022	14	1	35.393	134.6044453	34.22896225	91.2	Os_Point___20221002_088	Osprey	1
naruto	10	2	2022	14	1	37.706	134.6042173	34.22880009	88.9	Os_Point___20221002_088	Osprey	1
naruto	10	2	2022	14	1	40.013	134.6040057	34.22860451	87.2	Os_Point___20221002_088	Osprey	1
naruto	10	2	2022	14	1	44.641	134.6038413	34.22819386	82.9	Os_Point___20221002_088	Osprey	1
naruto	10	2	2022	14	1	46.951	134.6038498	34.22797145	78.5	Os_Point___20221002_088	Osprey	1
naruto	10	2	2022	14	1	49.262	134.603839	34.22775786	76.4	Os_Point___20221002_088	Osprey	1
naruto	10	2	2022	14	24	35.186	134.6065825	34.23470064	141	GFB_Point__2__20221002_008	Grey-faced Buzzard	1
naruto	10	2	2022	14	24	39.799	134.6062724	34.23428823	145.9	GFB_Point__2__20221002_008	Grey-faced Buzzard	1
naruto	10	2	2022	14	24	44.407	134.6057809	34.2339425	142.3	GFB_Point__2__20221002_008	Grey-faced Buzzard	1
naruto	10	2	2022	14	24	46.714	134.605515	34.23380046	139.7	GFB_Point__2__20221002_008	Grey-faced Buzzard	1
naruto	10	2	2022	14	24	49.018	134.6052594	34.2336173	137.9	GFB_Point__2__20221002_008	Grey-faced Buzzard	1
naruto	10	2	2022	14	24	55.934	134.6047546	34.23290973	137.3	GFB_Point__2__20221002_008	Grey-faced Buzzard	1
naruto	10	2	2022	14	25	2.868	134.6043305	34.23224557	142.7	GFB_Point__2__20221002_008	Grey-faced Buzzard	1
naruto	10	2	2022	14	25	5.177	134.6042163	34.23202762	141.1	GFB_Point__2__20221002_008	Grey-faced Buzzard	1
naruto	10	2	2022	14	25	12.102	134.6035435	34.23142247	133.7	GFB_Point__2__20221002_008	Grey-faced Buzzard	1
naruto	10	2	2022	14	25	14.409	134.6033354	34.23124483	133	GFB_Point__2__20221002_008	Grey-faced Buzzard	1
naruto	10	2	2022	14	25	16.723	134.6030806	34.23101117	134.9	GFB_Point__2__20221002_008	Grey-faced Buzzard	1
naruto	10	2	2022	14	25	21.348	134.6026659	34.23065679	131.7	GFB_Point__2__20221002_008	Grey-faced Buzzard	1
naruto	10	2	2022	14	28	28.455	134.6061685	34.23189537	169	GFB_Point__2__20221002_011	Grey-faced Buzzard	1
naruto	10	2	2022	14	28	30.769	134.6059696	34.23174723	165	GFB_Point__2__20221002_011	Grey-faced Buzzard	1
naruto	10	2	2022	14	28	33.083	134.6057427	34.231595	159.9	GFB_Point__2__20221002_011	Grey-faced Buzzard	1
naruto	10	2	2022	14	28	35.387	134.6054871	34.23144934	159.1	GFB_Point__2__20221002_011	Grey-faced Buzzard	1
naruto	10	2	2022	14	28	37.69	134.6052005	34.23131812	156.1	GFB_Point__2__20221002_011	Grey-faced Buzzard	1
naruto	10	2	2022	14	28	39.994	134.6049502	34.23118843	155	GFB_Point__2__20221002_011	Grey-faced Buzzard	1
naruto	10	2	2022	14	28	44.61	134.6045194	34.23099318	160.6	GFB_Point__2__20221002_011	Grey-faced Buzzard	1
naruto	10	2	2022	14	28	46.918	134.6042866	34.23092544	161.8	GFB_Point__2__20221002_011	Grey-faced Buzzard	1
naruto	10	2	2022	14	28	49.227	134.604031	34.23088893	161.5	GFB_Point__2__20221002_011	Grey-faced Buzzard	1
naruto	10	2	2022	14	28	56.142	134.6032186	34.23074923	161.3	GFB_Point__2__20221002_011	Grey-faced Buzzard	1
naruto	10	2	2022	14	32	57.49	134.610761	34.23379435	164.1	NG_Point__2__20221002_014	Northern Goshawk	1
naruto	10	2	2022	14	32	59.793	134.610912	34.23374125	164.8	NG_Point__2__20221002_014	Northern Goshawk	1
naruto	10	2	2022	14	33	6.701	134.6107887	34.23406925	168.7	NG_Point__2__20221002_014	Northern Goshawk	1
naruto	10	2	2022	14	33	9.005	134.6107541	34.23396423	169.1	NG_Point__2__20221002_014	Northern Goshawk	1
naruto	10	2	2022	14	33	11.315	134.6107529	34.23380816	172.1	NG_Point__2__20221002_014	Northern Goshawk	1
naruto	10	2	2022	14	33	13.628	134.6106684	34.23360747	167.7	NG_Point__2__20221002_014	Northern Goshawk	1
naruto	10	2	2022	14	33	15.928	134.6106716	34.23339347	167.8	NG_Point__2__20221002_014	Northern Goshawk	1
naruto	10	2	2022	14	33	20.542	134.6106455	34.2329522	166.4	NG_Point__2__20221002_014	Northern Goshawk	1
naruto	10	2	2022	14	33	22.849	134.6106004	34.23275609	163.3	NG_Point__2__20221002_014	Northern Goshawk	1
naruto	10	2	2022	14	33	25.16	134.6105333	34.23249196	162.2	NG_Point__2__20221002_014	Northern Goshawk	1
naruto	10	2	2022	14	33	29.781	134.6103489	34.23207442	153.4	NG_Point__2__20221002_014	Northern Goshawk	1
naruto	10	2	2022	14	33	32.095	134.6102499	34.23183218	152	NG_Point__2__20221002_014	Northern Goshawk	1
naruto	10	2	2022	14	33	34.401	134.6101279	34.2316113	149.3	NG_Point__2__20221002_014	Northern Goshawk	1
naruto	10	2	2022	14	33	36.703	134.61004	34.23138618	149.6	NG_Point__2__20221002_014	Northern Goshawk	1
naruto	10	2	2022	14	33	39.012	134.6099642	34.23122067	152.4	NG_Point__2__20221002_014	Northern Goshawk	1
naruto	10	2	2022	14	33	41.323	134.609907	34.23105962	153.4	NG_Point__2__20221002_014	Northern Goshawk	1
naruto	10	2	2022	14	33	45.938	134.6099443	34.23071709	152.9	NG_Point__2__20221002_014	Northern Goshawk	1
naruto	10	2	2022	14	33	48.239	134.6098192	34.23052677	150.8	NG_Point__2__20221002_014	Northern Goshawk	1
naruto	10	2	2022	14	33	50.539	134.609675	34.23032573	153.2	NG_Point__2__20221002_014	Northern Goshawk	1
naruto	10	2	2022	14	33	52.844	134.6095026	34.23022008	157.2	NG_Point__2__20221002_014	Northern Goshawk	1
naruto	10	2	2022	14	33	55.146	134.609394	34.23027408	157.1	NG_Point__2__20221002_014	Northern Goshawk	1
naruto	10	2	2022	14	33	57.458	134.6095121	34.23038502	157.7	NG_Point__2__20221002_014	Northern Goshawk	1
naruto	10	2	2022	14	33	59.759	134.6096698	34.23046845	159.4	NG_Point__2__20221002_014	Northern Goshawk	1
naruto	10	2	2022	14	34	2.066	134.6097874	34.23054294	160.2	NG_Point__2__20221002_014	Northern Goshawk	1
naruto	10	2	2022	14	34	6.688	134.609478	34.2306623	158	NG_Point__2__20221002_014	Northern Goshawk	1
naruto	10	2	2022	14	34	8.995	134.6094427	34.23054259	159	NG_Point__2__20221002_014	Northern Goshawk	1
naruto	10	2	2022	14	34	11.3	134.6095525	34.23050112	159	NG_Point__2__20221002_014	Northern Goshawk	1
naruto	10	2	2022	14	34	13.608	134.6095849	34.23065019	160.4	NG_Point__2__20221002_014	Northern Goshawk	1
naruto	10	2	2022	14	34	18.227	134.6093445	34.23071306	163.5	NG_Point__2__20221002_014	Northern Goshawk	1
naruto	10	2	2022	14	34	20.538	134.6094148	34.23057733	164.4	NG_Point__2__20221002_014	Northern Goshawk	1
naruto	10	2	2022	14	34	22.849	134.6095359	34.23064175	165.4	NG_Point__2__20221002_014	Northern Goshawk	1
naruto	10	2	2022	14	34	25.152	134.6095378	34.2308061	165.2	NG_Point__2__20221002_014	Northern Goshawk	1
naruto	10	2	2022	14	34	29.778	134.6091533	34.23068448	168.8	NG_Point__2__20221002_014	Northern Goshawk	1
naruto	10	2	2022	14	34	32.083	134.6089687	34.23069303	170.1	NG_Point__2__20221002_014	Northern Goshawk	1
naruto	10	2	2022	14	34	34.392	134.6090094	34.23078838	170.5	NG_Point__2__20221002_014	Northern Goshawk	1
naruto	10	2	2022	14	34	36.691	134.6091228	34.23076474	169.8	NG_Point__2__20221002_014	Northern Goshawk	1
naruto	10	2	2022	14	34	39.003	134.6091106	34.23061464	171.2	NG_Point__2__20221002_014	Northern Goshawk	1
naruto	10	2	2022	14	34	41.31	134.6089643	34.23056791	173.3	NG_Point__2__20221002_014	Northern Goshawk	1
naruto	10	2	2022	14	34	43.619	134.6089792	34.23068683	173.1	NG_Point__2__20221002_014	Northern Goshawk	1
naruto	10	2	2022	14	34	45.925	134.6091432	34.23069392	173.9	NG_Point__2__20221002_014	Northern Goshawk	1
naruto	10	2	2022	14	34	48.235	134.6091683	34.23053459	175.1	NG_Point__2__20221002_014	Northern Goshawk	1
naruto	10	2	2022	14	34	50.535	134.6089976	34.23044964	177.5	NG_Point__2__20221002_014	Northern Goshawk	1
naruto	10	2	2022	14	34	52.835	134.608854	34.23047493	178.6	NG_Point__2__20221002_014	Northern Goshawk	1
naruto	10	2	2022	14	34	55.138	134.6089576	34.23059727	180.7	NG_Point__2__20221002_014	Northern Goshawk	1
naruto	10	2	2022	14	34	57.444	134.6091381	34.23055339	181.2	NG_Point__2__20221002_014	Northern Goshawk	1
naruto	10	2	2022	14	34	59.754	134.6090575	34.23041169	182.2	NG_Point__2__20221002_014	Northern Goshawk	1
naruto	10	2	2022	14	35	4.365	134.6087393	34.23044801	184.4	NG_Point__2__20221002_014	Northern Goshawk	1
naruto	10	2	2022	14	35	6.671	134.6088461	34.23054794	186.3	NG_Point__2__20221002_014	Northern Goshawk	1
naruto	10	2	2022	14	35	8.987	134.6089332	34.23054762	186.5	NG_Point__2__20221002_014	Northern Goshawk	1
naruto	10	2	2022	14	35	13.601	134.6087089	34.23042909	186.6	NG_Point__2__20221002_014	Northern Goshawk	1
naruto	10	2	2022	14	35	15.915	134.6086508	34.23056468	188.4	NG_Point__2__20221002_014	Northern Goshawk	1
naruto	10	2	2022	14	35	18.227	134.6087633	34.23065962	189.8	NG_Point__2__20221002_014	Northern Goshawk	1
naruto	10	2	2022	14	35	20.531	134.6088696	34.23057334	188.4	NG_Point__2__20221002_014	Northern Goshawk	1
naruto	10	2	2022	14	35	22.84	134.6087433	34.23045124	189.1	NG_Point__2__20221002_014	Northern Goshawk	1
naruto	10	2	2022	14	35	25.152	134.60852	34.23045435	189.8	NG_Point__2__20221002_014	Northern Goshawk	1
naruto	10	2	2022	14	35	27.453	134.6084858	34.23057766	189.5	NG_Point__2__20221002_014	Northern Goshawk	1
naruto	10	2	2022	14	35	29.765	134.608649	34.2306514	191.8	NG_Point__2__20221002_014	Northern Goshawk	1
naruto	10	2	2022	14	35	32.069	134.6087371	34.23061385	191	NG_Point__2__20221002_014	Northern Goshawk	1
naruto	10	2	2022	14	35	34.372	134.6086034	34.23048785	187.9	NG_Point__2__20221002_014	Northern Goshawk	1
naruto	10	2	2022	14	35	36.674	134.608299	34.23044943	186.2	NG_Point__2__20221002_014	Northern Goshawk	1
naruto	10	2	2022	14	35	38.975	134.6080714	34.2304839	187.3	NG_Point__2__20221002_014	Northern Goshawk	1
naruto	10	2	2022	14	35	43.577	134.6076099	34.23052347	186.8	NG_Point__2__20221002_014	Northern Goshawk	1
naruto	10	2	2022	14	35	45.879	134.607304	34.23026687	184	NG_Point__2__20221002_014	Northern Goshawk	1
naruto	10	2	2022	14	35	48.181	134.6070979	34.23006741	179.5	NG_Point__2__20221002_014	Northern Goshawk	1
naruto	10	2	2022	14	35	50.488	134.6068963	34.22986258	182.1	NG_Point__2__20221002_014	Northern Goshawk	1
naruto	10	2	2022	14	35	52.79	134.6066695	34.22967394	178.2	NG_Point__2__20221002_014	Northern Goshawk	1
naruto	10	2	2022	14	35	55.095	134.6064536	34.22948586	180.3	NG_Point__2__20221002_014	Northern Goshawk	1
naruto	10	2	2022	14	35	57.403	134.606264	34.22933704	177.1	NG_Point__2__20221002_014	Northern Goshawk	1
naruto	10	2	2022	14	35	59.716	134.6059962	34.22917118	172	NG_Point__2__20221002_014	Northern Goshawk	1
naruto	10	2	2022	14	36	6.635	134.6052217	34.22870854	165.6	NG_Point__2__20221002_014	Northern Goshawk	1
naruto	10	2	2022	14	36	8.935	134.604989	34.22861263	169.2	NG_Point__2__20221002_014	Northern Goshawk	1
naruto	10	2	2022	14	36	11.247	134.6048024	34.22856264	170.2	NG_Point__2__20221002_014	Northern Goshawk	1
naruto	10	2	2022	14	36	13.548	134.6045846	34.22858124	167.3	NG_Point__2__20221002_014	Northern Goshawk	1
naruto	10	2	2022	14	36	18.168	134.6040861	34.22867018	167.5	NG_Point__2__20221002_014	Northern Goshawk	1
naruto	10	2	2022	14	36	20.487	134.6038147	34.22858719	168.5	NG_Point__2__20221002_014	Northern Goshawk	1
naruto	10	2	2022	14	36	22.801	134.6036091	34.22845908	167.4	NG_Point__2__20221002_014	Northern Goshawk	1
naruto	10	2	2022	14	36	25.106	134.6034073	34.22826537	164.9	NG_Point__2__20221002_014	Northern Goshawk	1
naruto	10	2	2022	14	36	27.419	134.6031957	34.228101	164.3	NG_Point__2__20221002_014	Northern Goshawk	1
naruto	10	2	2022	14	36	32.024	134.6028425	34.22776316	163.4	NG_Point__2__20221002_014	Northern Goshawk	1
naruto	10	2	2022	14	36	36.643	134.6025191	34.22741912	162.4	NG_Point__2__20221002_014	Northern Goshawk	1
naruto	10	2	2022	14	36	41.264	134.6021893	34.22700688	157.3	NG_Point__2__20221002_014	Northern Goshawk	1
naruto	10	2	2022	15	49	28.598	134.6069528	34.23544193	215.7	BK_Point__2__20221002_031	Black Kite	1
naruto	10	2	2022	15	49	33.2	134.6072785	34.23523568	211.7	BK_Point__2__20221002_031	Black Kite	1
naruto	10	2	2022	15	49	35.509	134.6074858	34.23510844	210	BK_Point__2__20221002_031	Black Kite	1
naruto	10	2	2022	15	49	37.819	134.6075992	34.23495881	211.9	BK_Point__2__20221002_031	Black Kite	1
naruto	10	2	2022	15	49	40.131	134.6076139	34.23479316	213.4	BK_Point__2__20221002_031	Black Kite	1
naruto	10	2	2022	15	49	42.444	134.6076287	34.23464225	214.8	BK_Point__2__20221002_031	Black Kite	1
naruto	10	2	2022	15	49	44.75	134.6076462	34.23447611	215.1	BK_Point__2__20221002_031	Black Kite	1
naruto	10	2	2022	15	49	47.052	134.6076634	34.23431386	212.2	BK_Point__2__20221002_031	Black Kite	1
naruto	10	2	2022	15	49	51.674	134.6077927	34.2339415	208.5	BK_Point__2__20221002_031	Black Kite	1
naruto	10	2	2022	15	49	58.594	134.60805	34.23351073	204.9	BK_Point__2__20221002_031	Black Kite	1
naruto	10	2	2022	15	50	0.909	134.6081388	34.23336811	202.5	BK_Point__2__20221002_031	Black Kite	1
naruto	10	2	2022	15	50	3.221	134.6082907	34.23326423	200.2	BK_Point__2__20221002_031	Black Kite	1
naruto	10	2	2022	15	50	5.527	134.6084803	34.23314875	193.1	BK_Point__2__20221002_031	Black Kite	1
naruto	10	2	2022	15	50	7.839	134.6085373	34.23298097	194.2	BK_Point__2__20221002_031	Black Kite	1
naruto	10	2	2022	15	50	10.148	134.6086619	34.23279893	191.4	BK_Point__2__20221002_031	Black Kite	1
naruto	10	2	2022	15	50	12.448	134.608823	34.23265865	191.9	BK_Point__2__20221002_031	Black Kite	1
naruto	10	2	2022	15	50	17.053	134.6090762	34.2323713	190.7	BK_Point__2__20221002_031	Black Kite	1
naruto	10	2	2022	15	50	19.357	134.6092313	34.23226686	190.8	BK_Point__2__20221002_031	Black Kite	1
naruto	10	2	2022	15	50	21.666	134.6093106	34.23211197	194.2	BK_Point__2__20221002_031	Black Kite	1
naruto	10	2	2022	15	50	23.975	134.6094554	34.23201294	188.1	BK_Point__2__20221002_031	Black Kite	1
naruto	10	2	2022	15	50	28.598	134.6098214	34.23175968	178.8	BK_Point__2__20221002_031	Black Kite	1
naruto	10	2	2022	15	50	30.908	134.6099224	34.23158923	177.3	BK_Point__2__20221002_031	Black Kite	1
naruto	10	2	2022	15	50	33.22	134.6099875	34.2314251	180.6	BK_Point__2__20221002_031	Black Kite	1
naruto	10	2	2022	15	50	35.532	134.6100427	34.23128578	180.2	BK_Point__2__20221002_031	Black Kite	1
naruto	10	2	2022	15	50	37.838	134.6100911	34.2311381	182.6	BK_Point__2__20221002_031	Black Kite	1
naruto	10	2	2022	15	50	40.145	134.6102072	34.23104727	181	BK_Point__2__20221002_031	Black Kite	1
naruto	10	2	2022	15	50	42.458	134.6102353	34.23096772	179.8	BK_Point__2__20221002_031	Black Kite	1
naruto	10	2	2022	15	50	44.77	134.6101469	34.23077545	175.3	BK_Point__2__20221002_031	Black Kite	1
naruto	10	2	2022	15	50	47.071	134.6102561	34.23058337	179.4	BK_Point__2__20221002_031	Black Kite	1
naruto	10	2	2022	16	19	8.343	134.6099228	34.23558319	225.6	BK_Point__2__20221002_041	Black Kite	1
naruto	10	2	2022	16	19	10.649	134.6100186	34.2355093	222.1	BK_Point__2__20221002_041	Black Kite	1
naruto	10	2	2022	16	19	12.963	134.6100714	34.23539104	219.3	BK_Point__2__20221002_041	Black Kite	1
naruto	10	2	2022	16	19	15.271	134.6101168	34.23524533	216.4	BK_Point__2__20221002_041	Black Kite	1
naruto	10	2	2022	16	19	17.576	134.6101378	34.23510774	214.5	BK_Point__2__20221002_041	Black Kite	1
naruto	10	2	2022	16	19	19.889	134.6101628	34.23497057	212.8	BK_Point__2__20221002_041	Black Kite	1
naruto	10	2	2022	16	19	22.201	134.6102352	34.23483779	210.9	BK_Point__2__20221002_041	Black Kite	1
naruto	10	2	2022	16	19	24.516	134.6103265	34.23472875	209.2	BK_Point__2__20221002_041	Black Kite	1
naruto	10	2	2022	16	19	26.831	134.6103576	34.23459436	208.5	BK_Point__2__20221002_041	Black Kite	1
naruto	10	2	2022	16	19	29.132	134.6104293	34.23447175	204.7	BK_Point__2__20221002_041	Black Kite	1
naruto	10	2	2022	16	19	31.432	134.6105154	34.23434616	202.2	BK_Point__2__20221002_041	Black Kite	1
naruto	10	2	2022	16	19	33.732	134.6106082	34.23424647	200.7	BK_Point__2__20221002_041	Black Kite	1
naruto	10	2	2022	16	19	36.037	134.6107636	34.23417603	198.6	BK_Point__2__20221002_041	Black Kite	1
naruto	10	2	2022	16	19	38.352	134.6109765	34.23411086	194.6	BK_Point__2__20221002_041	Black Kite	1
naruto	10	2	2022	16	19	40.664	134.6111388	34.23404536	195	BK_Point__2__20221002_041	Black Kite	1
naruto	10	2	2022	16	19	42.967	134.6112788	34.2339702	194.7	BK_Point__2__20221002_041	Black Kite	1
naruto	10	2	2022	16	19	45.276	134.6113969	34.23389295	192.2	BK_Point__2__20221002_041	Black Kite	1
naruto	10	2	2022	16	19	47.586	134.6115428	34.23382106	189.6	BK_Point__2__20221002_041	Black Kite	1
naruto	10	2	2022	16	19	49.896	134.6115956	34.23371002	191	BK_Point__2__20221002_041	Black Kite	1
naruto	10	2	2022	16	19	52.195	134.6115966	34.23356496	188.4	BK_Point__2__20221002_041	Black Kite	1
naruto	10	2	2022	16	19	54.497	134.6116088	34.23340352	185.6	BK_Point__2__20221002_041	Black Kite	1
naruto	10	2	2022	16	19	56.8	134.6116516	34.23326873	187.7	BK_Point__2__20221002_041	Black Kite	1
naruto	10	2	2022	16	19	59.102	134.6115559	34.23315356	186.8	BK_Point__2__20221002_041	Black Kite	1
naruto	10	2	2022	16	20	1.409	134.6114666	34.23302243	182.1	BK_Point__2__20221002_041	Black Kite	1
naruto	10	2	2022	16	20	3.721	134.6114275	34.23287374	181.2	BK_Point__2__20221002_041	Black Kite	1
naruto	10	2	2022	16	20	6.033	134.6114555	34.23277863	180.7	BK_Point__2__20221002_041	Black Kite	1
naruto	10	2	2022	16	20	8.339	134.6114668	34.23265734	178	BK_Point__2__20221002_041	Black Kite	1
naruto	10	2	2022	16	20	10.653	134.6115664	34.23257022	175.8	BK_Point__2__20221002_041	Black Kite	1
naruto	10	2	2022	16	20	15.268	134.6118555	34.23263055	175.3	BK_Point__2__20221002_041	Black Kite	1
naruto	10	2	2022	16	20	17.586	134.6119052	34.23256871	174.1	BK_Point__2__20221002_041	Black Kite	1
naruto	10	2	2022	16	20	19.892	134.6119387	34.23248075	175.4	BK_Point__2__20221002_041	Black Kite	1
naruto	10	2	2022	16	20	22.2	134.6118672	34.2324162	176.9	BK_Point__2__20221002_041	Black Kite	1
naruto	10	2	2022	16	20	24.511	134.6116385	34.23250662	174.3	BK_Point__2__20221002_041	Black Kite	1
naruto	10	2	2022	16	20	26.819	134.6116148	34.23268191	177.4	BK_Point__2__20221002_041	Black Kite	1
naruto	10	2	2022	16	20	29.127	134.6117037	34.23273668	178.4	BK_Point__2__20221002_041	Black Kite	1
naruto	10	2	2022	16	20	31.437	134.6116607	34.23268157	178.4	BK_Point__2__20221002_041	Black Kite	1
naruto	10	2	2022	16	20	33.745	134.6114133	34.23268477	176.3	BK_Point__2__20221002_041	Black Kite	1
naruto	10	2	2022	16	20	36.057	134.6113126	34.23285998	178.2	BK_Point__2__20221002_041	Black Kite	1
naruto	10	2	2022	16	20	38.356	134.611378	34.23297942	177.4	BK_Point__2__20221002_041	Black Kite	1
naruto	10	2	2022	16	20	40.656	134.6114193	34.23293248	177.3	BK_Point__2__20221002_041	Black Kite	1
naruto	10	2	2022	16	20	45.26	134.6116246	34.23288237	178	BK_Point__2__20221002_041	Black Kite	1
naruto	10	2	2022	16	20	47.576	134.6118038	34.23285871	175.6	BK_Point__2__20221002_041	Black Kite	1
naruto	10	2	2022	16	20	49.887	134.6120227	34.23289051	171.2	BK_Point__2__20221002_041	Black Kite	1
naruto	10	2	2022	16	20	52.209	134.6122294	34.23290721	171.4	BK_Point__2__20221002_041	Black Kite	1
naruto	10	2	2022	16	20	54.528	134.6123526	34.23290798	172.7	BK_Point__2__20221002_041	Black Kite	1
naruto	10	2	2022	16	20	56.83	134.6124989	34.23286662	171.4	BK_Point__2__20221002_041	Black Kite	1
naruto	10	2	2022	16	20	59.13	134.6125269	34.23274803	169.8	BK_Point__2__20221002_041	Black Kite	1
naruto	10	2	2022	16	21	1.435	134.6125139	34.23258332	168	BK_Point__2__20221002_041	Black Kite	1
naruto	10	2	2022	16	21	3.734	134.6125367	34.23246363	167.9	BK_Point__2__20221002_041	Black Kite	1
naruto	10	2	2022	16	21	6.041	134.6125823	34.23234351	169.3	BK_Point__2__20221002_041	Black Kite	1
naruto	10	2	2022	16	21	8.345	134.6126185	34.23223028	169.2	BK_Point__2__20221002_041	Black Kite	1
naruto	10	2	2022	16	21	12.956	134.6126251	34.23192878	159.2	BK_Point__2__20221002_041	Black Kite	1
naruto	10	2	2022	16	21	15.259	134.6125095	34.23176531	155.5	BK_Point__2__20221002_041	Black Kite	1
naruto	10	2	2022	16	21	17.57	134.6124141	34.23155988	154.2	BK_Point__2__20221002_041	Black Kite	1
naruto	10	2	2022	16	21	19.869	134.6123775	34.23143286	159.1	BK_Point__2__20221002_041	Black Kite	1
naruto	10	2	2022	16	21	22.184	134.6122803	34.2312639	158.8	BK_Point__2__20221002_041	Black Kite	1
naruto	10	2	2022	16	21	24.492	134.612299	34.23120758	158.5	BK_Point__2__20221002_041	Black Kite	1
naruto	10	2	2022	16	21	26.797	134.6123208	34.23101901	158.7	BK_Point__2__20221002_041	Black Kite	1
naruto	10	2	2022	16	21	29.101	134.6123246	34.23087777	154.1	BK_Point__2__20221002_041	Black Kite	1
naruto	10	2	2022	16	21	31.406	134.6123509	34.23068754	149.5	BK_Point__2__20221002_041	Black Kite	1
naruto	10	2	2022	16	21	33.713	134.6124308	34.23052867	154.9	BK_Point__2__20221002_041	Black Kite	1
naruto	10	2	2022	16	21	36.027	134.6124971	34.23043684	156.4	BK_Point__2__20221002_041	Black Kite	1
naruto	10	2	2022	16	21	38.33	134.6125221	34.23058342	154.7	BK_Point__2__20221002_041	Black Kite	1
naruto	10	2	2022	16	21	40.632	134.6123425	34.23071387	157.9	BK_Point__2__20221002_041	Black Kite	1
naruto	10	2	2022	16	21	42.941	134.6121579	34.23072838	162.9	BK_Point__2__20221002_041	Black Kite	1
naruto	10	2	2022	16	21	45.251	134.6121103	34.23083902	164	BK_Point__2__20221002_041	Black Kite	1
naruto	10	2	2022	16	21	47.555	134.6122859	34.230889	165.1	BK_Point__2__20221002_041	Black Kite	1
naruto	10	2	2022	16	21	52.165	134.6120085	34.23077833	170.3	BK_Point__2__20221002_041	Black Kite	1
naruto	10	2	2022	16	21	54.464	134.6118768	34.23093116	172.6	BK_Point__2__20221002_041	Black Kite	1
naruto	10	2	2022	16	21	59.094	134.6119484	34.23101568	175.7	BK_Point__2__20221002_041	Black Kite	1
naruto	10	2	2022	16	22	1.396	134.6118254	34.23096778	175.7	BK_Point__2__20221002_041	Black Kite	1
naruto	10	2	2022	16	22	3.711	134.611622	34.23092566	182.3	BK_Point__2__20221002_041	Black Kite	1
naruto	10	2	2022	16	22	6.012	134.6114366	34.23106659	183.5	BK_Point__2__20221002_041	Black Kite	1
naruto	10	2	2022	16	22	8.324	134.6115499	34.23122938	182.9	BK_Point__2__20221002_041	Black Kite	1
naruto	10	2	2022	16	22	12.952	134.611449	34.23112894	187.8	BK_Point__2__20221002_041	Black Kite	1
naruto	10	2	2022	16	22	15.261	134.6115339	34.23115852	189.4	BK_Point__2__20221002_041	Black Kite	1
naruto	10	2	2022	16	22	17.575	134.6113744	34.2313422	183.9	BK_Point__2__20221002_041	Black Kite	1
naruto	10	2	2022	16	22	19.882	134.6111662	34.23138536	191.2	BK_Point__2__20221002_041	Black Kite	1
naruto	10	2	2022	16	22	22.187	134.611023	34.23130359	195.6	BK_Point__2__20221002_041	Black Kite	1
naruto	10	2	2022	16	22	24.498	134.61086	34.231424	198.5	BK_Point__2__20221002_041	Black Kite	1
naruto	10	2	2022	16	22	26.812	134.61097	34.23156155	197.8	BK_Point__2__20221002_041	Black Kite	1
naruto	10	2	2022	16	22	29.122	134.6109678	34.2315328	201.6	BK_Point__2__20221002_041	Black Kite	1
naruto	10	2	2022	16	22	31.432	134.610799	34.2314712	200	BK_Point__2__20221002_041	Black Kite	1
naruto	10	2	2022	16	22	33.736	134.6106519	34.23137058	201	BK_Point__2__20221002_041	Black Kite	1
naruto	10	2	2022	16	22	36.038	134.6105336	34.23125374	202.3	BK_Point__2__20221002_041	Black Kite	1
naruto	10	2	2022	16	22	38.343	134.6104209	34.23112962	200.4	BK_Point__2__20221002_041	Black Kite	1
naruto	10	2	2022	16	22	40.656	134.6103466	34.23096635	199.5	BK_Point__2__20221002_041	Black Kite	1
naruto	10	2	2022	16	22	42.971	134.6103166	34.23079902	197.3	BK_Point__2__20221002_041	Black Kite	1
naruto	10	2	2022	16	22	45.277	134.6103002	34.23064147	192.8	BK_Point__2__20221002_041	Black Kite	1
naruto	10	2	2022	16	22	47.58	134.6102791	34.23049398	188.8	BK_Point__2__20221002_041	Black Kite	1
naruto	10	2	2022	16	22	49.892	134.6102235	34.2303413	189.5	BK_Point__2__20221002_041	Black Kite	1
naruto	10	2	2022	16	22	52.192	134.6102265	34.23015016	185.3	BK_Point__2__20221002_041	Black Kite	1
naruto	10	2	2022	16	22	54.508	134.6101849	34.2299732	184.3	BK_Point__2__20221002_041	Black Kite	1
naruto	10	2	2022	16	22	56.809	134.6101903	34.22986529	193.4	BK_Point__2__20221002_041	Black Kite	1
naruto	10	2	2022	16	22	59.124	134.6102495	34.22976048	194.6	BK_Point__2__20221002_041	Black Kite	1
naruto	10	2	2022	16	23	1.427	134.610273	34.22973231	195.6	BK_Point__2__20221002_041	Black Kite	1
naruto	10	2	2022	16	23	3.735	134.6102047	34.22965136	193	BK_Point__2__20221002_041	Black Kite	1
naruto	10	2	2022	16	23	8.363	134.6099906	34.22927009	184.6	BK_Point__2__20221002_041	Black Kite	1
naruto	10	2	2022	16	23	10.664	134.6099339	34.22911371	181.4	BK_Point__2__20221002_041	Black Kite	1
naruto	10	2	2022	16	23	12.973	134.6099003	34.22893787	175.5	BK_Point__2__20221002_041	Black Kite	1
naruto	10	2	2022	16	23	17.594	134.6098548	34.22862048	169.6	BK_Point__2__20221002_041	Black Kite	1
naruto	10	2	2022	16	23	22.202	134.6097388	34.22826029	161.2	BK_Point__2__20221002_041	Black Kite	1
naruto	10	2	2022	16	39	55.079	134.6051772	34.23058119	118.9	BK_Point__2__20221002_046	Black Kite	1
naruto	10	2	2022	16	39	57.384	134.6050935	34.23049243	121.3	BK_Point__2__20221002_046	Black Kite	1
naruto	10	2	2022	16	39	59.692	134.6048594	34.23045082	121.1	BK_Point__2__20221002_046	Black Kite	1
naruto	10	2	2022	16	40	2.004	134.6046974	34.23035284	123.3	BK_Point__2__20221002_046	Black Kite	1
naruto	10	2	2022	16	40	4.307	134.6045485	34.23017083	121.5	BK_Point__2__20221002_046	Black Kite	1
naruto	10	2	2022	16	40	6.612	134.6043608	34.23000285	121.1	BK_Point__2__20221002_046	Black Kite	1
naruto	10	2	2022	16	40	11.212	134.603975	34.22963608	113.5	BK_Point__2__20221002_046	Black Kite	1
naruto	10	2	2022	16	40	13.516	134.6037992	34.22938337	111.2	BK_Point__2__20221002_046	Black Kite	1
naruto	10	2	2022	16	40	18.126	134.6034231	34.2290629	112	BK_Point__2__20221002_046	Black Kite	1
naruto	10	2	2022	16	40	20.432	134.6033005	34.22888464	112.7	BK_Point__2__20221002_046	Black Kite	1
naruto	10	2	2022	16	40	22.744	134.6032717	34.22875923	114.9	BK_Point__2__20221002_046	Black Kite	1
naruto	10	2	2022	16	40	25.055	134.6033305	34.22865989	113.8	BK_Point__2__20221002_046	Black Kite	1
naruto	10	2	2022	16	40	27.366	134.603451	34.2285758	112.5	BK_Point__2__20221002_046	Black Kite	1
naruto	10	2	2022	16	40	29.676	134.6035536	34.22851879	113.4	BK_Point__2__20221002_046	Black Kite	1
naruto	10	2	2022	16	40	31.989	134.6036748	34.22849303	113	BK_Point__2__20221002_046	Black Kite	1
naruto	10	2	2022	16	40	34.299	134.6038282	34.22848752	112	BK_Point__2__20221002_046	Black Kite	1
naruto	10	2	2022	16	40	38.912	134.6041146	34.22838565	112.3	BK_Point__2__20221002_046	Black Kite	1
naruto	10	2	2022	16	40	41.224	134.6042293	34.22832768	112.5	BK_Point__2__20221002_046	Black Kite	1
naruto	10	2	2022	16	40	43.533	134.6043424	34.22824692	114.5	BK_Point__2__20221002_046	Black Kite	1
naruto	10	2	2022	16	40	45.841	134.6044444	34.22817242	113.7	BK_Point__2__20221002_046	Black Kite	1
naruto	10	2	2022	16	40	48.146	134.6045507	34.22807577	114.7	BK_Point__2__20221002_046	Black Kite	1
naruto	10	2	2022	16	40	52.764	134.6046676	34.22785599	117	BK_Point__2__20221002_046	Black Kite	1
naruto	10	2	2022	16	40	55.071	134.6045856	34.22772603	116.7	BK_Point__2__20221002_046	Black Kite	1
naruto	10	2	2022	16	40	57.381	134.6044419	34.22758424	117.1	BK_Point__2__20221002_046	Black Kite	1
naruto	10	2	2022	16	40	59.7	134.6044499	34.22747433	115.8	BK_Point__2__20221002_046	Black Kite	1
naruto	10	2	2022	16	41	2.012	134.6045417	34.22737827	113.7	BK_Point__2__20221002_046	Black Kite	1
naruto	10	2	2022	16	41	4.326	134.6046519	34.22728695	114.4	BK_Point__2__20221002_046	Black Kite	1
naruto	10	2	2022	16	41	6.63	134.6047452	34.22715941	112.3	BK_Point__2__20221002_046	Black Kite	1
naruto	10	2	2022	16	41	13.552	134.6050083	34.22672042	101.9	BK_Point__2__20221002_046	Black Kite	1
naruto	10	2	2022	16	41	15.863	134.6051338	34.22664955	101.4	BK_Point__2__20221002_046	Black Kite	1
naruto	10	2	2022	16	41	32.037	134.6058934	34.22602394	94.4	BK_Point__2__20221002_046	Black Kite	1
naruto	10	2	2022	16	41	41.274	134.6063494	34.22572114	88.7	BK_Point__2__20221002_046	Black Kite	1
naruto	10	2	2022	16	41	55.126	134.6072358	34.22603571	90.4	BK_Point__2__20221002_046	Black Kite	1
naruto	10	2	2022	16	42	6.658	134.6070914	34.22616319	98.4	BK_Point__2__20221002_046	Black Kite	1
naruto	10	2	2022	16	42	11.271	134.6072705	34.22636621	100.4	BK_Point__2__20221002_046	Black Kite	1
naruto	10	2	2022	16	42	13.576	134.6073113	34.22645655	101.2	BK_Point__2__20221002_046	Black Kite	1
naruto	10	2	2022	16	42	22.801	134.6069877	34.22672432	97.6	BK_Point__2__20221002_046	Black Kite	1
naruto	10	2	2022	16	42	27.423	134.607173	34.22695973	95.7	BK_Point__2__20221002_046	Black Kite	1
naruto	10	2	2022	16	42	34.339	134.6074534	34.22744797	95.8	BK_Point__2__20221002_046	Black Kite	1
naruto	10	2	2022	16	42	36.646	134.6074973	34.22771589	96.1	BK_Point__2__20221002_046	Black Kite	1
naruto	10	2	2022	16	42	38.948	134.6074276	34.22794688	97.3	BK_Point__2__20221002_046	Black Kite	1
naruto	10	2	2022	16	42	45.88	134.6074241	34.22865134	89.2	BK_Point__2__20221002_046	Black Kite	1
naruto	10	2	2022	16	42	50.5	134.6076155	34.22915822	80.8	BK_Point__2__20221002_046	Black Kite	1
naruto	10	2	2022	16	42	55.103	134.6077605	34.22963462	75.3	BK_Point__2__20221002_046	Black Kite	1
naruto	10	2	2022	16	43	6.642	134.6081612	34.23055752	73.4	BK_Point__2__20221002_046	Black Kite	1
naruto	10	2	2022	16	43	13.571	134.6085435	34.23099413	72.3	BK_Point__2__20221002_046	Black Kite	1
naruto	10	2	2022	16	43	15.874	134.6086919	34.23110358	71.4	BK_Point__2__20221002_046	Black Kite	1
naruto	10	2	2022	16	43	22.801	134.6087675	34.23150275	70.1	BK_Point__2__20221002_046	Black Kite	1
naruto	10	2	2022	16	43	25.111	134.6086006	34.23159538	67.7	BK_Point__2__20221002_046	Black Kite	1
seiro	10	25	2022	6	43	49.683	139.2981885	38.0166736	201.7	BS_XYTableToPoint_OutFeatureClass__20221025_003_umi_2	Bewickfs Swan	7
seiro	10	25	2022	6	44	18.527	139.2947732	38.0129514	195.9	BS_XYTableToPoint_OutFeatureClass__20221025_003_umi_2	Bewickfs Swan	7
seiro	10	25	2022	6	44	25.449	139.2940599	38.0120219	195.9	BS_XYTableToPoint_OutFeatureClass__20221025_003_umi_2	Bewickfs Swan	7
seiro	10	25	2022	6	44	27.752	139.2939392	38.0116739	193.3	BS_XYTableToPoint_OutFeatureClass__20221025_003_umi_2	Bewickfs Swan	7
seiro	10	25	2022	6	44	30.052	139.2937176	38.0113662	194.6	BS_XYTableToPoint_OutFeatureClass__20221025_003_umi_2	Bewickfs Swan	7
seiro	10	25	2022	6	44	32.356	139.2934453	38.011049	192.7	BS_XYTableToPoint_OutFeatureClass__20221025_003_umi_2	Bewickfs Swan	7
seiro	10	25	2022	6	44	34.66	139.2931077	38.0107891	192.1	BS_XYTableToPoint_OutFeatureClass__20221025_003_umi_2	Bewickfs Swan	7
seiro	10	25	2022	6	44	36.969	139.2927927	38.0105002	193.4	BS_XYTableToPoint_OutFeatureClass__20221025_003_umi_2	Bewickfs Swan	7
seiro	10	25	2022	6	44	39.271	139.2924528	38.0102201	191.8	BS_XYTableToPoint_OutFeatureClass__20221025_003_umi_2	Bewickfs Swan	7
seiro	10	25	2022	6	44	41.575	139.2921904	38.0099066	191.1	BS_XYTableToPoint_OutFeatureClass__20221025_003_umi_2	Bewickfs Swan	7
seiro	10	25	2022	6	44	50.806	139.2911059	38.0086109	190.6	BS_XYTableToPoint_OutFeatureClass__20221025_003_umi_2	Bewickfs Swan	7
seiro	10	25	2022	6	44	57.718	139.2901516	38.0076969	187.7	BS_XYTableToPoint_OutFeatureClass__20221025_003_umi_2	Bewickfs Swan	7
seiro	10	25	2022	6	45	4.64	139.2893392	38.0067144	187.5	BS_XYTableToPoint_OutFeatureClass__20221025_003_umi_2	Bewickfs Swan	7
seiro	10	25	2022	6	45	13.862	139.288206	38.0053973	182.4	BS_XYTableToPoint_OutFeatureClass__20221025_003_umi_2	Bewickfs Swan	7
seiro	10	25	2022	6	45	16.176	139.2880249	38.0050203	184.5	BS_XYTableToPoint_OutFeatureClass__20221025_003_umi_2	Bewickfs Swan	7
seiro	10	25	2022	6	45	18.493	139.2877393	38.0047065	183.1	BS_XYTableToPoint_OutFeatureClass__20221025_003_umi_2	Bewickfs Swan	7
seiro	10	25	2022	6	45	25.414	139.286754	38.0038969	180.7	BS_XYTableToPoint_OutFeatureClass__20221025_003_umi_2	Bewickfs Swan	7
seiro	10	25	2022	6	45	34.648	139.2854546	38.0026423	178.6	BS_XYTableToPoint_OutFeatureClass__20221025_003_umi_2	Bewickfs Swan	7
seiro	10	25	2022	6	45	43.875	139.2841887	38.0015223	176.4	BS_XYTableToPoint_OutFeatureClass__20221025_003_umi_2	Bewickfs Swan	7
seiro	10	25	2022	6	45	50.784	139.2832028	38.0007185	176.8	BS_XYTableToPoint_OutFeatureClass__20221025_003_umi_2	Bewickfs Swan	7
seiro	10	25	2022	6	55	46.351	139.299468	38.0013687	314.6	BS_XYTableToPoint_OutFeatureClass__20221025_004_umi	Bewickfs Swan	9
seiro	10	25	2022	6	55	48.658	139.2990042	38.0011612	313.7	BS_XYTableToPoint_OutFeatureClass__20221025_004_umi	Bewickfs Swan	9
seiro	10	25	2022	6	55	53.28	139.2981252	38.0007954	311.4	BS_XYTableToPoint_OutFeatureClass__20221025_004_umi	Bewickfs Swan	9
seiro	10	25	2022	6	55	55.594	139.2976587	38.0006101	309.3	BS_XYTableToPoint_OutFeatureClass__20221025_004_umi	Bewickfs Swan	9
seiro	10	25	2022	6	55	57.91	139.2971864	38.0003802	306.4	BS_XYTableToPoint_OutFeatureClass__20221025_004_umi	Bewickfs Swan	9
seiro	10	25	2022	6	56	14.039	139.2941332	37.9988718	302	BS_XYTableToPoint_OutFeatureClass__20221025_004_umi	Bewickfs Swan	9
seiro	10	25	2022	6	56	16.359	139.2936815	37.9985853	298.6	BS_XYTableToPoint_OutFeatureClass__20221025_004_umi	Bewickfs Swan	9
seiro	10	25	2022	6	56	18.679	139.2933424	37.9983106	297.4	BS_XYTableToPoint_OutFeatureClass__20221025_004_umi	Bewickfs Swan	9
seiro	10	25	2022	6	56	20.991	139.2929396	37.9980438	296.5	BS_XYTableToPoint_OutFeatureClass__20221025_004_umi	Bewickfs Swan	9
seiro	10	25	2022	6	56	25.608	139.2921063	37.9974984	291.7	BS_XYTableToPoint_OutFeatureClass__20221025_004_umi	Bewickfs Swan	9
seiro	10	25	2022	6	56	30.215	139.2912146	37.997026	288.2	BS_XYTableToPoint_OutFeatureClass__20221025_004_umi	Bewickfs Swan	9
seiro	10	25	2022	6	56	37.153	139.2898563	37.9963658	287	BS_XYTableToPoint_OutFeatureClass__20221025_004_umi	Bewickfs Swan	9
seiro	10	25	2022	6	56	39.467	139.2893747	37.9961526	284.6	BS_XYTableToPoint_OutFeatureClass__20221025_004_umi	Bewickfs Swan	9
seiro	10	25	2022	6	56	41.768	139.2888993	37.9959194	280.5	BS_XYTableToPoint_OutFeatureClass__20221025_004_umi	Bewickfs Swan	9
seiro	10	25	2022	6	56	46.38	139.2878041	37.9956329	273.5	BS_XYTableToPoint_OutFeatureClass__20221025_004_umi	Bewickfs Swan	9
seiro	10	25	2022	6	56	50.984	139.2867896	37.9952839	275.7	BS_XYTableToPoint_OutFeatureClass__20221025_004_umi	Bewickfs Swan	9
seiro	10	25	2022	6	56	53.294	139.2863343	37.9951405	274.3	BS_XYTableToPoint_OutFeatureClass__20221025_004_umi	Bewickfs Swan	9
seiro	10	25	2022	6	56	55.607	139.2858583	37.9949205	273.5	BS_XYTableToPoint_OutFeatureClass__20221025_004_umi	Bewickfs Swan	9
seiro	10	25	2022	6	56	57.913	139.2853235	37.9948069	272.3	BS_XYTableToPoint_OutFeatureClass__20221025_004_umi	Bewickfs Swan	9
seiro	10	25	2022	6	57	0.216	139.2848827	37.9945142	271.7	BS_XYTableToPoint_OutFeatureClass__20221025_004_umi	Bewickfs Swan	9
seiro	10	25	2022	6	57	2.524	139.2844008	37.9944029	271.3	BS_XYTableToPoint_OutFeatureClass__20221025_004_umi	Bewickfs Swan	9
seiro	10	25	2022	6	57	4.832	139.283951	37.9942161	269.2	BS_XYTableToPoint_OutFeatureClass__20221025_004_umi	Bewickfs Swan	9
seiro	10	25	2022	6	57	7.14	139.283521	37.9939577	268.4	BS_XYTableToPoint_OutFeatureClass__20221025_004_umi	Bewickfs Swan	9
seiro	10	25	2022	6	57	11.746	139.2826029	37.9936363	266.4	BS_XYTableToPoint_OutFeatureClass__20221025_004_umi	Bewickfs Swan	9
seiro	10	25	2022	6	57	14.066	139.2821211	37.9934073	265.4	BS_XYTableToPoint_OutFeatureClass__20221025_004_umi	Bewickfs Swan	9
seiro	10	25	2022	6	57	20.994	139.280812	37.9928221	260.2	BS_XYTableToPoint_OutFeatureClass__20221025_004_umi	Bewickfs Swan	9
seiro	10	25	2022	6	57	23.312	139.2803374	37.9926562	260	BS_XYTableToPoint_OutFeatureClass__20221025_004_umi	Bewickfs Swan	9
seiro	10	25	2022	6	57	39.467	139.2773877	37.9905808	249.9	BS_XYTableToPoint_OutFeatureClass__20221025_004_umi	Bewickfs Swan	9
seiro	10	25	2022	6	57	53.307	139.2750409	37.988826	238.3	BS_XYTableToPoint_OutFeatureClass__20221025_004_umi	Bewickfs Swan	9
seiro	10	25	2022	7	31	52.85	139.2820871	38.0008231	321.1	BS_XYTableToPoint_OutFeatureClass__20221025_006_umi	Bewickfs Swan	17
seiro	10	25	2022	7	31	57.471	139.2810987	38.0002742	315	BS_XYTableToPoint_OutFeatureClass__20221025_006_umi	Bewickfs Swan	17
seiro	10	25	2022	7	31	59.775	139.2805009	37.9998885	310.4	BS_XYTableToPoint_OutFeatureClass__20221025_006_umi	Bewickfs Swan	17
seiro	10	25	2022	7	32	2.077	139.2799584	37.9995503	312.2	BS_XYTableToPoint_OutFeatureClass__20221025_006_umi	Bewickfs Swan	17
seiro	10	25	2022	7	32	4.385	139.2794649	37.9992657	311.8	BS_XYTableToPoint_OutFeatureClass__20221025_006_umi	Bewickfs Swan	17
seiro	10	25	2022	7	32	18.246	139.2775866	37.997206	288.6	BS_XYTableToPoint_OutFeatureClass__20221025_006_umi	Bewickfs Swan	17
seiro	10	25	2022	7	33	5.712	139.3039392	38.0288997	416.4	BS_XYTableToPoint_OutFeatureClass__20221025_020	Bewickfs Swan	24
seiro	10	25	2022	7	33	10.332	139.3033766	38.0282058	417.3	BS_XYTableToPoint_OutFeatureClass__20221025_020	Bewickfs Swan	24
seiro	10	25	2022	7	33	21.879	139.3017194	38.0265964	421	BS_XYTableToPoint_OutFeatureClass__20221025_020	Bewickfs Swan	24
seiro	10	25	2022	7	33	24.185	139.3014518	38.0262873	419.6	BS_XYTableToPoint_OutFeatureClass__20221025_020	Bewickfs Swan	24
seiro	10	25	2022	7	33	26.5	139.3010874	38.0259233	420.2	BS_XYTableToPoint_OutFeatureClass__20221025_020	Bewickfs Swan	24
seiro	10	25	2022	7	33	28.814	139.3007925	38.0255308	421.9	BS_XYTableToPoint_OutFeatureClass__20221025_020	Bewickfs Swan	24
seiro	10	25	2022	7	33	33.435	139.300088	38.0249387	422.5	BS_XYTableToPoint_OutFeatureClass__20221025_020	Bewickfs Swan	24
seiro	10	25	2022	7	33	38.049	139.2995126	38.0242735	423.8	BS_XYTableToPoint_OutFeatureClass__20221025_020	Bewickfs Swan	24
seiro	10	25	2022	7	33	40.352	139.2992555	38.0239814	425.3	BS_XYTableToPoint_OutFeatureClass__20221025_020	Bewickfs Swan	24
seiro	10	25	2022	7	33	42.654	139.2988938	38.0236203	426.5	BS_XYTableToPoint_OutFeatureClass__20221025_020	Bewickfs Swan	24
seiro	10	25	2022	7	33	49.57	139.2980514	38.0225125	426.7	BS_XYTableToPoint_OutFeatureClass__20221025_020	Bewickfs Swan	24
seiro	10	25	2022	7	33	54.187	139.2975763	38.0218346	427.2	BS_XYTableToPoint_OutFeatureClass__20221025_020	Bewickfs Swan	24
seiro	10	25	2022	7	33	56.503	139.2973556	38.021552	426.2	BS_XYTableToPoint_OutFeatureClass__20221025_020	Bewickfs Swan	24
seiro	10	25	2022	7	33	58.807	139.2971273	38.0211768	426	BS_XYTableToPoint_OutFeatureClass__20221025_020	Bewickfs Swan	24
seiro	10	25	2022	7	34	3.433	139.2967085	38.0203715	427.2	BS_XYTableToPoint_OutFeatureClass__20221025_020	Bewickfs Swan	24
seiro	10	25	2022	7	34	5.733	139.2965328	38.0200321	426.1	BS_XYTableToPoint_OutFeatureClass__20221025_020	Bewickfs Swan	24
seiro	10	25	2022	7	34	8.039	139.2963032	38.0196578	424.7	BS_XYTableToPoint_OutFeatureClass__20221025_020	Bewickfs Swan	24
seiro	10	25	2022	7	34	10.349	139.2960316	38.0193699	428.3	BS_XYTableToPoint_OutFeatureClass__20221025_020	Bewickfs Swan	24
seiro	10	25	2022	7	34	12.657	139.2958415	38.0190272	427.1	BS_XYTableToPoint_OutFeatureClass__20221025_020	Bewickfs Swan	24
seiro	10	25	2022	7	34	17.284	139.2954589	38.0182414	426.6	BS_XYTableToPoint_OutFeatureClass__20221025_020	Bewickfs Swan	24
seiro	10	25	2022	7	34	21.9	139.2948189	38.0175281	429.6	BS_XYTableToPoint_OutFeatureClass__20221025_020	Bewickfs Swan	24
seiro	10	25	2022	7	34	24.206	139.2945836	38.017136	424.3	BS_XYTableToPoint_OutFeatureClass__20221025_020	Bewickfs Swan	24
seiro	10	25	2022	7	34	26.512	139.2943501	38.0168348	424.5	BS_XYTableToPoint_OutFeatureClass__20221025_020	Bewickfs Swan	24
seiro	10	25	2022	7	34	28.818	139.2940499	38.0164801	425.1	BS_XYTableToPoint_OutFeatureClass__20221025_020	Bewickfs Swan	24
seiro	10	25	2022	7	34	31.129	139.2937122	38.0161893	425.9	BS_XYTableToPoint_OutFeatureClass__20221025_020	Bewickfs Swan	24
seiro	10	25	2022	7	34	35.755	139.2931675	38.0155472	426.4	BS_XYTableToPoint_OutFeatureClass__20221025_020	Bewickfs Swan	24
seiro	10	25	2022	7	34	38.065	139.2928777	38.0151597	424.2	BS_XYTableToPoint_OutFeatureClass__20221025_020	Bewickfs Swan	24
seiro	10	25	2022	7	34	40.384	139.2925578	38.0148301	423.5	BS_XYTableToPoint_OutFeatureClass__20221025_020	Bewickfs Swan	24
seiro	10	25	2022	7	34	42.685	139.2922109	38.0145264	425.4	BS_XYTableToPoint_OutFeatureClass__20221025_020	Bewickfs Swan	24
seiro	10	25	2022	7	34	47.302	139.2916496	38.0138819	423.6	BS_XYTableToPoint_OutFeatureClass__20221025_020	Bewickfs Swan	24
seiro	10	25	2022	7	34	49.608	139.2913263	38.0135426	423	BS_XYTableToPoint_OutFeatureClass__20221025_020	Bewickfs Swan	24
seiro	10	25	2022	7	34	51.911	139.2910414	38.0132262	423.1	BS_XYTableToPoint_OutFeatureClass__20221025_020	Bewickfs Swan	24
seiro	10	25	2022	7	34	54.224	139.2906755	38.0128518	423.7	BS_XYTableToPoint_OutFeatureClass__20221025_020	Bewickfs Swan	24
seiro	10	25	2022	7	34	56.538	139.2906094	38.0125237	435.5	BS_XYTableToPoint_OutFeatureClass__20221025_020	Bewickfs Swan	24
seiro	10	25	2022	7	34	58.845	139.2901332	38.0121996	418.7	BS_XYTableToPoint_OutFeatureClass__20221025_020	Bewickfs Swan	24
seiro	10	25	2022	7	35	1.157	139.2898767	38.0118986	420.3	BS_XYTableToPoint_OutFeatureClass__20221025_020	Bewickfs Swan	24
seiro	10	25	2022	7	35	3.464	139.289584	38.0115473	421.3	BS_XYTableToPoint_OutFeatureClass__20221025_020	Bewickfs Swan	24
seiro	10	25	2022	7	35	5.784	139.2893623	38.0111988	419.3	BS_XYTableToPoint_OutFeatureClass__20221025_020	Bewickfs Swan	24
seiro	10	25	2022	7	35	8.096	139.2890181	38.0108741	418.1	BS_XYTableToPoint_OutFeatureClass__20221025_020	Bewickfs Swan	24
seiro	10	25	2022	7	35	10.411	139.2887364	38.0105581	417.5	BS_XYTableToPoint_OutFeatureClass__20221025_020	Bewickfs Swan	24
seiro	10	25	2022	7	35	12.718	139.2883542	38.0101885	415.6	BS_XYTableToPoint_OutFeatureClass__20221025_020	Bewickfs Swan	24
seiro	10	25	2022	7	35	15.019	139.2880987	38.0098022	413.9	BS_XYTableToPoint_OutFeatureClass__20221025_020	Bewickfs Swan	24
seiro	10	25	2022	7	35	17.322	139.2877684	38.0094779	413.7	BS_XYTableToPoint_OutFeatureClass__20221025_020	Bewickfs Swan	24
seiro	10	25	2022	7	35	19.629	139.2874948	38.009037	411.5	BS_XYTableToPoint_OutFeatureClass__20221025_020	Bewickfs Swan	24
seiro	10	25	2022	7	35	21.945	139.2872159	38.00862	408.2	BS_XYTableToPoint_OutFeatureClass__20221025_020	Bewickfs Swan	24
seiro	10	25	2022	7	35	24.26	139.2869963	38.0083053	409.9	BS_XYTableToPoint_OutFeatureClass__20221025_020	Bewickfs Swan	24
seiro	10	25	2022	7	35	49.616	139.2836328	38.0040511	399.1	BS_XYTableToPoint_OutFeatureClass__20221025_020	Bewickfs Swan	24
seiro	10	25	2022	7	35	51.924	139.2832473	38.0037262	404.5	BS_XYTableToPoint_OutFeatureClass__20221025_020	Bewickfs Swan	24
seiro	10	25	2022	7	35	54.225	139.2830502	38.003275	398	BS_XYTableToPoint_OutFeatureClass__20221025_020	Bewickfs Swan	24
seiro	10	25	2022	7	35	56.543	139.2828734	38.002984	400	BS_XYTableToPoint_OutFeatureClass__20221025_020	Bewickfs Swan	24
seiro	10	25	2022	7	35	58.711	139.3217054	38.0090427	255.9	BS_XYTableToPoint_OutFeatureClass__20221025_007_umi	Bewickfs Swan	38
seiro	10	25	2022	7	36	1.029	139.3213022	38.0088578	255.2	BS_XYTableToPoint_OutFeatureClass__20221025_007_umi	Bewickfs Swan	38
seiro	10	25	2022	7	36	19.502	139.3182764	38.0075028	256.9	BS_XYTableToPoint_OutFeatureClass__20221025_007_umi	Bewickfs Swan	38
seiro	10	25	2022	7	36	19.684	139.2799111	37.9994593	414.8	BS_XYTableToPoint_OutFeatureClass__20221025_020	Bewickfs Swan	24
seiro	10	25	2022	7	36	21.99	139.2796497	37.9985707	386.2	BS_XYTableToPoint_OutFeatureClass__20221025_020	Bewickfs Swan	24
seiro	10	25	2022	7	36	24.298	139.2793734	37.9982621	385.1	BS_XYTableToPoint_OutFeatureClass__20221025_020	Bewickfs Swan	24
seiro	10	25	2022	7	36	26.598	139.2792498	37.9977604	382.1	BS_XYTableToPoint_OutFeatureClass__20221025_020	Bewickfs Swan	24
seiro	10	25	2022	7	36	31.225	139.2789494	37.9970009	378.3	BS_XYTableToPoint_OutFeatureClass__20221025_020	Bewickfs Swan	24
seiro	10	25	2022	7	36	33.328	139.3160664	38.0064274	254.6	BS_XYTableToPoint_OutFeatureClass__20221025_007_umi	Bewickfs Swan	38
seiro	10	25	2022	7	36	35.628	139.3159688	38.006085	255.2	BS_XYTableToPoint_OutFeatureClass__20221025_007_umi	Bewickfs Swan	38
seiro	10	25	2022	7	36	40.243	139.3152848	38.0055972	254.3	BS_XYTableToPoint_OutFeatureClass__20221025_007_umi	Bewickfs Swan	38
seiro	10	25	2022	7	36	44.848	139.3147996	38.0050543	255.3	BS_XYTableToPoint_OutFeatureClass__20221025_007_umi	Bewickfs Swan	38
seiro	10	25	2022	7	36	54.081	139.3139819	38.0038282	253.5	BS_XYTableToPoint_OutFeatureClass__20221025_007_umi	Bewickfs Swan	38
seiro	10	25	2022	7	36	56.391	139.3137093	38.003557	253.3	BS_XYTableToPoint_OutFeatureClass__20221025_007_umi	Bewickfs Swan	38
seiro	10	25	2022	7	37	1.009	139.3133306	38.0029869	252.2	BS_XYTableToPoint_OutFeatureClass__20221025_007_umi	Bewickfs Swan	38
seiro	10	25	2022	7	39	2.625	139.3016689	38.0163669	460.4	BS_XYTableToPoint_OutFeatureClass__20221025_021	Bewickfs Swan	6
seiro	10	25	2022	7	39	4.93	139.3014065	38.0159429	461	BS_XYTableToPoint_OutFeatureClass__20221025_021	Bewickfs Swan	6
seiro	10	25	2022	7	39	11.852	139.3004911	38.0148165	460.8	BS_XYTableToPoint_OutFeatureClass__20221025_021	Bewickfs Swan	6
seiro	10	25	2022	7	39	16.466	139.2998739	38.0139535	461.2	BS_XYTableToPoint_OutFeatureClass__20221025_021	Bewickfs Swan	6
seiro	10	25	2022	7	39	18.784	139.2996233	38.0135962	459.3	BS_XYTableToPoint_OutFeatureClass__20221025_021	Bewickfs Swan	6
seiro	10	25	2022	7	39	21.086	139.2993037	38.0132161	467.3	BS_XYTableToPoint_OutFeatureClass__20221025_021	Bewickfs Swan	6
seiro	10	25	2022	7	39	23.398	139.2989973	38.0127263	463	BS_XYTableToPoint_OutFeatureClass__20221025_021	Bewickfs Swan	6
seiro	10	25	2022	7	39	25.699	139.2987106	38.0124098	464.3	BS_XYTableToPoint_OutFeatureClass__20221025_021	Bewickfs Swan	6
seiro	10	25	2022	7	39	28.001	139.2984172	38.0119805	464.6	BS_XYTableToPoint_OutFeatureClass__20221025_021	Bewickfs Swan	6
seiro	10	25	2022	7	39	30.31	139.2981153	38.011591	463	BS_XYTableToPoint_OutFeatureClass__20221025_021	Bewickfs Swan	6
seiro	10	25	2022	7	39	32.621	139.297828	38.0110776	457.9	BS_XYTableToPoint_OutFeatureClass__20221025_021	Bewickfs Swan	6
seiro	10	25	2022	7	39	34.938	139.2975805	38.0107455	457.6	BS_XYTableToPoint_OutFeatureClass__20221025_021	Bewickfs Swan	6
seiro	10	25	2022	7	39	37.246	139.2972168	38.0103263	456.2	BS_XYTableToPoint_OutFeatureClass__20221025_021	Bewickfs Swan	6
seiro	10	25	2022	7	39	39.562	139.2968758	38.0099507	457.6	BS_XYTableToPoint_OutFeatureClass__20221025_021	Bewickfs Swan	6
seiro	10	25	2022	7	39	41.878	139.2965466	38.0096148	463.3	BS_XYTableToPoint_OutFeatureClass__20221025_021	Bewickfs Swan	6
seiro	10	25	2022	7	39	46.502	139.2958627	38.0088652	466	BS_XYTableToPoint_OutFeatureClass__20221025_021	Bewickfs Swan	6
seiro	10	25	2022	7	39	48.814	139.2955444	38.0085095	466.3	BS_XYTableToPoint_OutFeatureClass__20221025_021	Bewickfs Swan	6
seiro	10	25	2022	7	55	9.766	139.2958462	37.9832837	188.1	BS_XYTableToPoint_OutFeatureClass__20221025_024	Bewickfs Swan	39
seiro	10	25	2022	7	55	12.079	139.2951991	37.9830785	184.4	BS_XYTableToPoint_OutFeatureClass__20221025_024	Bewickfs Swan	39
seiro	10	25	2022	7	55	14.381	139.2948771	37.9827923	182.1	BS_XYTableToPoint_OutFeatureClass__20221025_024	Bewickfs Swan	39
seiro	10	25	2022	7	55	16.696	139.2945201	37.9826204	180.7	BS_XYTableToPoint_OutFeatureClass__20221025_024	Bewickfs Swan	39
seiro	10	25	2022	7	55	19.015	139.2940246	37.9824165	181.7	BS_XYTableToPoint_OutFeatureClass__20221025_024	Bewickfs Swan	39
seiro	10	25	2022	7	55	21.321	139.2936647	37.9820137	178.8	BS_XYTableToPoint_OutFeatureClass__20221025_024	Bewickfs Swan	39
seiro	10	25	2022	7	55	25.935	139.2929045	37.9814091	176.4	BS_XYTableToPoint_OutFeatureClass__20221025_024	Bewickfs Swan	39
seiro	10	25	2022	7	55	28.246	139.2924803	37.9813246	171.7	BS_XYTableToPoint_OutFeatureClass__20221025_024	Bewickfs Swan	39
seiro	10	25	2022	7	55	35.188	139.2912209	37.9804733	163.5	BS_XYTableToPoint_OutFeatureClass__20221025_024	Bewickfs Swan	39
seiro	10	25	2022	7	55	37.49	139.2908027	37.9802789	164.7	BS_XYTableToPoint_OutFeatureClass__20221025_024	Bewickfs Swan	39
seiro	10	25	2022	7	55	39.791	139.2902429	37.9799408	159.2	BS_XYTableToPoint_OutFeatureClass__20221025_024	Bewickfs Swan	39
seiro	10	25	2022	7	55	42.105	139.2898303	37.9796675	161.8	BS_XYTableToPoint_OutFeatureClass__20221025_024	Bewickfs Swan	39
seiro	10	25	2022	7	55	44.418	139.2894712	37.9795043	155.8	BS_XYTableToPoint_OutFeatureClass__20221025_024	Bewickfs Swan	39
seiro	10	25	2022	7	55	46.735	139.288988	37.9792818	153.3	BS_XYTableToPoint_OutFeatureClass__20221025_024	Bewickfs Swan	39
seiro	10	25	2022	8	13	2.47	139.3016367	38.0218667	178.9	BS_XYTableToPoint_OutFeatureClass__20221025_028	Bewickfs Swan	10
seiro	10	25	2022	8	13	4.776	139.3012614	38.0214874	177	BS_XYTableToPoint_OutFeatureClass__20221025_028	Bewickfs Swan	10
seiro	10	25	2022	8	13	7.093	139.3007001	38.0212746	178.4	BS_XYTableToPoint_OutFeatureClass__20221025_028	Bewickfs Swan	10
seiro	10	25	2022	8	13	11.712	139.2999752	38.0206567	175.5	BS_XYTableToPoint_OutFeatureClass__20221025_028	Bewickfs Swan	10
seiro	10	25	2022	8	13	14.023	139.2996032	38.0201979	172	BS_XYTableToPoint_OutFeatureClass__20221025_028	Bewickfs Swan	10
seiro	10	25	2022	8	13	16.328	139.2991824	38.0199869	172.4	BS_XYTableToPoint_OutFeatureClass__20221025_028	Bewickfs Swan	10
seiro	10	25	2022	8	13	18.642	139.2987458	38.0195622	172.5	BS_XYTableToPoint_OutFeatureClass__20221025_028	Bewickfs Swan	10
seiro	10	25	2022	8	13	20.955	139.2983735	38.019257	172.4	BS_XYTableToPoint_OutFeatureClass__20221025_028	Bewickfs Swan	10
seiro	10	25	2022	8	13	23.266	139.2979658	38.0191282	171.3	BS_XYTableToPoint_OutFeatureClass__20221025_028	Bewickfs Swan	10
seiro	10	25	2022	8	13	25.568	139.2975831	38.0187076	168.9	BS_XYTableToPoint_OutFeatureClass__20221025_028	Bewickfs Swan	10
seiro	10	25	2022	8	13	27.87	139.2971185	38.0184564	168.8	BS_XYTableToPoint_OutFeatureClass__20221025_028	Bewickfs Swan	10
seiro	10	25	2022	8	13	30.175	139.2968216	38.0181129	167.1	BS_XYTableToPoint_OutFeatureClass__20221025_028	Bewickfs Swan	10
seiro	10	25	2022	8	13	32.485	139.2963922	38.0178328	167.4	BS_XYTableToPoint_OutFeatureClass__20221025_028	Bewickfs Swan	10
seiro	10	25	2022	8	13	34.8	139.2960248	38.0174782	164.8	BS_XYTableToPoint_OutFeatureClass__20221025_028	Bewickfs Swan	10
seiro	10	25	2022	8	13	37.108	139.2956167	38.0171891	164.6	BS_XYTableToPoint_OutFeatureClass__20221025_028	Bewickfs Swan	10
seiro	10	25	2022	8	13	39.419	139.2951639	38.016838	162.1	BS_XYTableToPoint_OutFeatureClass__20221025_028	Bewickfs Swan	10
seiro	10	25	2022	8	13	41.722	139.2948881	38.0165586	159.4	BS_XYTableToPoint_OutFeatureClass__20221025_028	Bewickfs Swan	10
seiro	10	25	2022	8	13	44.023	139.2945444	38.0163528	159.4	BS_XYTableToPoint_OutFeatureClass__20221025_028	Bewickfs Swan	10
seiro	10	25	2022	8	13	46.333	139.2941876	38.0159579	161	BS_XYTableToPoint_OutFeatureClass__20221025_028	Bewickfs Swan	10
seiro	10	25	2022	8	13	48.639	139.2938736	38.0156315	158.8	BS_XYTableToPoint_OutFeatureClass__20221025_028	Bewickfs Swan	10
seiro	10	25	2022	8	13	50.944	139.2935216	38.0153558	160.9	BS_XYTableToPoint_OutFeatureClass__20221025_028	Bewickfs Swan	10
seiro	10	25	2022	8	13	53.251	139.2932214	38.0150329	158.7	BS_XYTableToPoint_OutFeatureClass__20221025_028	Bewickfs Swan	10
seiro	10	25	2022	8	13	55.556	139.2928996	38.0147416	158.5	BS_XYTableToPoint_OutFeatureClass__20221025_028	Bewickfs Swan	10
seiro	10	25	2022	8	13	57.859	139.2925789	38.014433	157.1	BS_XYTableToPoint_OutFeatureClass__20221025_028	Bewickfs Swan	10
seiro	10	25	2022	8	14	0.173	139.2922311	38.014043	135.1	BS_XYTableToPoint_OutFeatureClass__20221025_028	Bewickfs Swan	10
seiro	10	25	2022	8	14	2.493	139.2920535	38.0137916	156.4	BS_XYTableToPoint_OutFeatureClass__20221025_028	Bewickfs Swan	10
seiro	10	25	2022	8	14	4.794	139.2916855	38.013514	155.2	BS_XYTableToPoint_OutFeatureClass__20221025_028	Bewickfs Swan	10
seiro	10	25	2022	8	14	7.104	139.2913738	38.013205	155.5	BS_XYTableToPoint_OutFeatureClass__20221025_028	Bewickfs Swan	10
seiro	10	25	2022	8	14	9.407	139.2910427	38.0128834	154.9	BS_XYTableToPoint_OutFeatureClass__20221025_028	Bewickfs Swan	10
seiro	10	25	2022	8	14	11.719	139.2907971	38.012641	156.7	BS_XYTableToPoint_OutFeatureClass__20221025_028	Bewickfs Swan	10
seiro	10	25	2022	8	14	14.023	139.2904415	38.012287	153.3	BS_XYTableToPoint_OutFeatureClass__20221025_028	Bewickfs Swan	10
seiro	10	25	2022	8	14	16.329	139.2900809	38.0119361	152.3	BS_XYTableToPoint_OutFeatureClass__20221025_028	Bewickfs Swan	10
seiro	10	25	2022	8	14	18.644	139.2896818	38.01167	151	BS_XYTableToPoint_OutFeatureClass__20221025_028	Bewickfs Swan	10
seiro	10	25	2022	8	14	20.949	139.2895062	38.0113643	151.3	BS_XYTableToPoint_OutFeatureClass__20221025_028	Bewickfs Swan	10
seiro	10	25	2022	8	14	23.254	139.2889561	38.0110742	149.1	BS_XYTableToPoint_OutFeatureClass__20221025_028	Bewickfs Swan	10
seiro	10	25	2022	8	14	25.559	139.2886466	38.0107984	147.8	BS_XYTableToPoint_OutFeatureClass__20221025_028	Bewickfs Swan	10
seiro	10	25	2022	8	14	27.868	139.28829	38.0104614	145.2	BS_XYTableToPoint_OutFeatureClass__20221025_028	Bewickfs Swan	10
seiro	10	25	2022	8	14	30.177	139.2879027	38.0100994	142.8	BS_XYTableToPoint_OutFeatureClass__20221025_028	Bewickfs Swan	10
seiro	10	25	2022	8	14	32.489	139.2875375	38.0098175	141.1	BS_XYTableToPoint_OutFeatureClass__20221025_028	Bewickfs Swan	10
seiro	10	25	2022	8	14	34.791	139.2871006	38.0095626	139.2	BS_XYTableToPoint_OutFeatureClass__20221025_028	Bewickfs Swan	10
seiro	10	25	2022	8	14	37.101	139.2867646	38.0091734	135.5	BS_XYTableToPoint_OutFeatureClass__20221025_028	Bewickfs Swan	10
seiro	10	25	2022	8	14	39.408	139.2863301	38.0089066	136.4	BS_XYTableToPoint_OutFeatureClass__20221025_028	Bewickfs Swan	10
seiro	10	25	2022	8	14	41.711	139.2859525	38.0085087	134.8	BS_XYTableToPoint_OutFeatureClass__20221025_028	Bewickfs Swan	10
seiro	10	25	2022	8	14	44.02	139.2853869	38.0081355	131.8	BS_XYTableToPoint_OutFeatureClass__20221025_028	Bewickfs Swan	10
seiro	10	25	2022	8	14	48.636	139.2848741	38.0076595	127	BS_XYTableToPoint_OutFeatureClass__20221025_028	Bewickfs Swan	10
seiro	10	25	2022	8	14	53.257	139.2839936	38.0069395	122.4	BS_XYTableToPoint_OutFeatureClass__20221025_028	Bewickfs Swan	10
seiro	10	25	2022	8	14	55.566	139.2835865	38.0064504	120.1	BS_XYTableToPoint_OutFeatureClass__20221025_028	Bewickfs Swan	10
seiro	10	25	2022	8	14	57.879	139.2833431	38.0063213	121	BS_XYTableToPoint_OutFeatureClass__20221025_028	Bewickfs Swan	10
seiro	10	26	2022	6	55	29.517	139.2917812	38.0046554	172.9	BS_XY_hasi__20221026_007	Bewickfs Swan	1
seiro	10	26	2022	6	55	31.824	139.2919816	38.0050045	171.2	BS_XY_hasi__20221026_007	Bewickfs Swan	1
seiro	10	26	2022	6	55	34.125	139.2921865	38.0053144	171.2	BS_XY_hasi__20221026_007	Bewickfs Swan	1
seiro	10	26	2022	6	55	36.434	139.292417	38.005638	170.7	BS_XY_hasi__20221026_007	Bewickfs Swan	1
seiro	10	26	2022	6	55	38.735	139.2926899	38.0059235	169.5	BS_XY_hasi__20221026_007	Bewickfs Swan	1
seiro	10	26	2022	6	55	41.045	139.2929591	38.0061903	168.9	BS_XY_hasi__20221026_007	Bewickfs Swan	1
seiro	10	26	2022	6	55	43.359	139.2932663	38.0064563	168.8	BS_XY_hasi__20221026_007	Bewickfs Swan	1
seiro	10	26	2022	6	55	45.663	139.2935558	38.0067203	167.8	BS_XY_hasi__20221026_007	Bewickfs Swan	1
seiro	10	26	2022	6	55	47.974	139.2938676	38.0070084	168.1	BS_XY_hasi__20221026_007	Bewickfs Swan	1
seiro	10	26	2022	6	55	50.283	139.2941599	38.0072489	167.3	BS_XY_hasi__20221026_007	Bewickfs Swan	1
seiro	10	26	2022	6	55	52.59	139.2944646	38.0075248	165.3	BS_XY_hasi__20221026_007	Bewickfs Swan	1
seiro	10	26	2022	6	55	54.892	139.2947288	38.0078326	165.6	BS_XY_hasi__20221026_007	Bewickfs Swan	1
seiro	10	26	2022	6	55	57.193	139.2950176	38.0081473	164.8	BS_XY_hasi__20221026_007	Bewickfs Swan	1
seiro	10	26	2022	6	55	59.499	139.2951977	38.0084521	162.3	BS_XY_hasi__20221026_007	Bewickfs Swan	1
seiro	10	26	2022	6	56	1.799	139.2954418	38.0087585	163.7	BS_XY_hasi__20221026_007	Bewickfs Swan	1
seiro	10	26	2022	6	56	4.101	139.2957028	38.0090585	164	BS_XY_hasi__20221026_007	Bewickfs Swan	1
seiro	10	26	2022	6	56	6.416	139.2959657	38.0093765	166.1	BS_XY_hasi__20221026_007	Bewickfs Swan	1
seiro	10	26	2022	6	56	8.729	139.2963153	38.0095386	160.1	BS_XY_hasi__20221026_007	Bewickfs Swan	1
seiro	10	26	2022	6	56	11.034	139.2966037	38.0097503	159.1	BS_XY_hasi__20221026_007	Bewickfs Swan	1
seiro	10	26	2022	6	56	13.34	139.2969502	38.009956	162	BS_XY_hasi__20221026_007	Bewickfs Swan	1
seiro	10	26	2022	6	56	15.647	139.297243	38.0101791	162.8	BS_XY_hasi__20221026_007	Bewickfs Swan	1
seiro	10	26	2022	6	56	17.949	139.2975497	38.0103791	163.1	BS_XY_hasi__20221026_007	Bewickfs Swan	1
seiro	10	26	2022	6	56	20.258	139.2978527	38.0106427	162	BS_XY_hasi__20221026_007	Bewickfs Swan	1
seiro	10	26	2022	6	56	22.572	139.2981443	38.010754	162.4	BS_XY_hasi__20221026_007	Bewickfs Swan	1
seiro	10	26	2022	6	56	24.872	139.2984634	38.0108823	162.9	BS_XY_hasi__20221026_007	Bewickfs Swan	1
seiro	10	26	2022	6	56	29.487	139.2990936	38.0111606	167.2	BS_XY_hasi__20221026_007	Bewickfs Swan	1
seiro	10	26	2022	6	56	31.8	139.2997261	38.0111785	163	BS_XY_hasi__20221026_007	Bewickfs Swan	1
seiro	10	26	2022	6	56	34.107	139.2998518	38.011423	162.9	BS_XY_hasi__20221026_007	Bewickfs Swan	1
seiro	10	26	2022	6	56	36.412	139.3001853	38.0116175	162.5	BS_XY_hasi__20221026_007	Bewickfs Swan	1
seiro	10	26	2022	6	56	38.718	139.3006043	38.0117446	162.8	BS_XY_hasi__20221026_007	Bewickfs Swan	1
seiro	10	26	2022	6	56	41.025	139.3008091	38.0119214	162.5	BS_XY_hasi__20221026_007	Bewickfs Swan	1
seiro	10	26	2022	6	56	43.337	139.3011921	38.0120402	163.3	BS_XY_hasi__20221026_007	Bewickfs Swan	1
seiro	10	26	2022	6	56	47.945	139.3018288	38.0122834	163.3	BS_XY_hasi__20221026_007	Bewickfs Swan	1
seiro	10	26	2022	6	56	50.253	139.3021563	38.0123838	162.5	BS_XY_hasi__20221026_007	Bewickfs Swan	1
seiro	10	26	2022	6	56	52.556	139.3024896	38.0124723	162.7	BS_XY_hasi__20221026_007	Bewickfs Swan	1
seiro	10	26	2022	6	56	54.869	139.3028444	38.0125056	164	BS_XY_hasi__20221026_007	Bewickfs Swan	1
seiro	10	26	2022	6	56	59.478	139.3034455	38.0124289	165.4	BS_XY_hasi__20221026_007	Bewickfs Swan	1
seiro	10	26	2022	6	57	1.784	139.3037293	38.0124513	166.2	BS_XY_hasi__20221026_007	Bewickfs Swan	1
seiro	10	26	2022	6	57	4.091	139.3040377	38.0124707	168	BS_XY_hasi__20221026_007	Bewickfs Swan	1
seiro	10	26	2022	6	57	6.405	139.3044035	38.0124774	166.5	BS_XY_hasi__20221026_007	Bewickfs Swan	1
seiro	10	26	2022	6	57	8.715	139.3046974	38.012524	166.2	BS_XY_hasi__20221026_007	Bewickfs Swan	1
seiro	10	26	2022	6	57	11.026	139.3050713	38.0125389	167.4	BS_XY_hasi__20221026_007	Bewickfs Swan	1
seiro	10	26	2022	7	16	17.418	139.2878863	38.0142557	132.3	BS_XY_hasi__20221026_010	Bewickfs Swan	10
seiro	10	26	2022	7	16	19.73	139.2876406	38.0139853	130.3	BS_XY_hasi__20221026_010	Bewickfs Swan	10
seiro	10	26	2022	7	16	22.044	139.2875797	38.0136188	126.1	BS_XY_hasi__20221026_010	Bewickfs Swan	10
seiro	10	26	2022	7	16	24.359	139.2872843	38.0130881	123.4	BS_XY_hasi__20221026_010	Bewickfs Swan	10
seiro	10	26	2022	7	16	28.981	139.2870998	38.0123879	116.5	BS_XY_hasi__20221026_010	Bewickfs Swan	10
seiro	10	26	2022	7	16	33.595	139.2868421	38.0117181	113.8	BS_XY_hasi__20221026_010	Bewickfs Swan	10
seiro	10	26	2022	7	16	35.905	139.2866518	38.0113024	110.9	BS_XY_hasi__20221026_010	Bewickfs Swan	10
seiro	10	26	2022	7	16	38.217	139.2863787	38.0109004	106.4	BS_XY_hasi__20221026_010	Bewickfs Swan	10
seiro	10	26	2022	7	16	40.522	139.2860964	38.0105584	103.9	BS_XY_hasi__20221026_010	Bewickfs Swan	10
seiro	10	26	2022	7	53	36.812	139.2919827	38.0032932	234.4	BS_XY_hasi__20221026_012	Bewickfs Swan	7
seiro	10	26	2022	7	53	39.122	139.291552	38.0032376	224.3	BS_XY_hasi__20221026_012	Bewickfs Swan	7
seiro	10	26	2022	7	53	41.434	139.2909913	38.003148	227.3	BS_XY_hasi__20221026_012	Bewickfs Swan	7
seiro	10	26	2022	7	53	43.741	139.2904465	38.0029833	223.9	BS_XY_hasi__20221026_012	Bewickfs Swan	7
seiro	10	26	2022	7	53	46.046	139.289902	38.0028091	222.4	BS_XY_hasi__20221026_012	Bewickfs Swan	7
seiro	10	26	2022	7	53	48.363	139.2894091	38.0026683	217.4	BS_XY_hasi__20221026_012	Bewickfs Swan	7
seiro	10	26	2022	7	53	52.975	139.288131	38.0024182	211.9	BS_XY_hasi__20221026_012	Bewickfs Swan	7
seiro	10	26	2022	7	53	55.288	139.2876484	38.002335	208.6	BS_XY_hasi__20221026_012	Bewickfs Swan	7
seiro	10	26	2022	7	53	57.596	139.2872022	38.0022512	206.1	BS_XY_hasi__20221026_012	Bewickfs Swan	7
seiro	10	26	2022	7	53	59.897	139.2866017	38.0021837	208.6	BS_XY_hasi__20221026_012	Bewickfs Swan	7
seiro	10	26	2022	7	54	2.196	139.2861334	38.0020888	206.9	BS_XY_hasi__20221026_012	Bewickfs Swan	7
seiro	10	26	2022	7	54	4.501	139.2856702	38.0019908	206.2	BS_XY_hasi__20221026_012	Bewickfs Swan	7
seiro	10	26	2022	7	54	6.816	139.2853172	38.0018974	201.6	BS_XY_hasi__20221026_012	Bewickfs Swan	7
seiro	10	26	2022	7	54	9.128	139.2847985	38.0017577	201.2	BS_XY_hasi__20221026_012	Bewickfs Swan	7
seiro	10	26	2022	7	54	11.435	139.284372	38.0016772	199	BS_XY_hasi__20221026_012	Bewickfs Swan	7
seiro	10	26	2022	7	54	13.74	139.2838893	38.0015328	200.7	BS_XY_hasi__20221026_012	Bewickfs Swan	7
seiro	10	26	2022	7	54	16.058	139.2835378	38.0014175	197.7	BS_XY_hasi__20221026_012	Bewickfs Swan	7
seiro	10	26	2022	7	54	20.668	139.28264	38.0011973	197.3	BS_XY_hasi__20221026_012	Bewickfs Swan	7
seiro	10	26	2022	7	54	22.975	139.2822731	38.0011042	197.1	BS_XY_hasi__20221026_012	Bewickfs Swan	7
seiro	10	26	2022	7	54	25.287	139.2818843	38.001015	197.5	BS_XY_hasi__20221026_012	Bewickfs Swan	7
seiro	10	26	2022	7	54	27.595	139.2814964	38.0008468	195.6	BS_XY_hasi__20221026_012	Bewickfs Swan	7
seiro	10	26	2022	7	54	32.214	139.2807734	38.0004788	196.2	BS_XY_hasi__20221026_012	Bewickfs Swan	7
seiro	10	26	2022	7	54	34.514	139.280474	38.0003129	195.9	BS_XY_hasi__20221026_012	Bewickfs Swan	7
seiro	10	26	2022	7	54	36.827	139.2802381	38.0000831	194.7	BS_XY_hasi__20221026_012	Bewickfs Swan	7
seiro	10	26	2022	7	54	39.132	139.2799558	37.9998439	193.3	BS_XY_hasi__20221026_012	Bewickfs Swan	7
seiro	10	26	2022	7	54	43.74	139.2794431	37.9993797	190.7	BS_XY_hasi__20221026_012	Bewickfs Swan	7
seiro	10	26	2022	8	7	15.521	139.2950535	38.0018287	142.4	BS_XY_hasi__20221026_013	Bewickfs Swan	3
seiro	10	26	2022	8	7	17.823	139.2946973	38.0016365	142.8	BS_XY_hasi__20221026_013	Bewickfs Swan	3
seiro	10	26	2022	8	7	20.124	139.2942961	38.0014195	141	BS_XY_hasi__20221026_013	Bewickfs Swan	3
seiro	10	26	2022	8	7	22.437	139.2938616	38.0010775	136.3	BS_XY_hasi__20221026_013	Bewickfs Swan	3
seiro	10	26	2022	8	7	24.747	139.2934575	38.0009387	139.5	BS_XY_hasi__20221026_013	Bewickfs Swan	3
seiro	10	26	2022	8	7	27.048	139.2930587	38.000724	139	BS_XY_hasi__20221026_013	Bewickfs Swan	3
seiro	10	26	2022	8	7	29.355	139.2927033	38.0004986	138.1	BS_XY_hasi__20221026_013	Bewickfs Swan	3
seiro	10	26	2022	8	7	31.663	139.2923842	38.0002549	135.2	BS_XY_hasi__20221026_013	Bewickfs Swan	3
seiro	10	26	2022	8	7	33.975	139.2921054	38.0000243	136.5	BS_XY_hasi__20221026_013	Bewickfs Swan	3
seiro	10	26	2022	8	58	13.276	139.3046242	37.987491	185.9	BS_XY_hasi__20221026_019	Bewickfs Swan	11
seiro	10	26	2022	8	58	22.503	139.3043935	37.9863586	183	BS_XY_hasi__20221026_019	Bewickfs Swan	11
seiro	10	26	2022	8	58	27.128	139.3038687	37.9854875	182.1	BS_XY_hasi__20221026_019	Bewickfs Swan	11
seiro	10	26	2022	8	58	31.746	139.3036301	37.9848102	178.6	BS_XY_hasi__20221026_019	Bewickfs Swan	11
seiro	10	26	2022	8	58	40.971	139.3031979	37.9834487	178.8	BS_XY_hasi__20221026_019	Bewickfs Swan	11
seiro	10	26	2022	9	21	40.583	139.2973978	37.9919117	490.9	BS_XY_hasi__20221026_022	Bewickfs Swan	3
seiro	10	26	2022	9	21	45.195	139.2972177	37.9911508	489	BS_XY_hasi__20221026_022	Bewickfs Swan	3
seiro	10	26	2022	9	21	52.137	139.2967156	37.9898378	484	BS_XY_hasi__20221026_022	Bewickfs Swan	3
seiro	10	26	2022	9	21	56.74	139.2963442	37.9890399	479.1	BS_XY_hasi__20221026_022	Bewickfs Swan	3
seiro	10	26	2022	9	22	3.658	139.2959071	37.9877764	477.1	BS_XY_hasi__20221026_022	Bewickfs Swan	3
seiro	10	26	2022	9	22	5.959	139.2957363	37.9873026	477.6	BS_XY_hasi__20221026_022	Bewickfs Swan	3
seiro	10	26	2022	9	22	10.586	139.2954105	37.9865864	474.2	BS_XY_hasi__20221026_022	Bewickfs Swan	3
seiro	10	26	2022	9	22	15.19	139.2952067	37.9856756	471.4	BS_XY_hasi__20221026_022	Bewickfs Swan	3
