# Supplementary material for: Field validation of effects of species and flock size on echoes in avian radar surveys
Source: Sci Rep. 2024 Sep 29;14:22559. doi: 10.1038/s41598-024-73198-x (PMC11439958; doi:10.1038/s41598-024-73198-x)
Supplement: Supplementary file 3 — Supplementary Information 3. [file 41598_2024_73198_MOESM3_ESM.csv]

id	survey_site	range_setting	rader_height	rader_x	rader_y	sp	detection	x	y	number	Height	line_id	distance	aA	Rap	WS	BM
1	naruto	1	110	500	995	Black-tailed Gull	1	691.986	592.878	1	28.5	BG_Point_2__20221001_031:bandicam	766.4	6.1	0	1.27	0.556
2	naruto	1	110	500	995	Black-tailed Gull	0	696.743	597.789	1	28.5	BG_Point_2__20221001_031:bandicam	762.4	6.1	0	1.27	0.556
3	naruto	1	110	500	995	Black-tailed Gull	1	701.5	602.7	1	28.5	BG_Point_2__20221001_031:bandicam	758.6	6.2	0	1.27	0.556
4	naruto	1	110	500	995	Black-tailed Gull	0	703.3518333	609.0288333	1	28.5	BG_Point_2__20221001_031:bandicam	750.4	6.2	0	1.27	0.556
5	naruto	1	110	500	995	Black-tailed Gull	0	705.2036667	615.3576667	1	28.5	BG_Point_2__20221001_031:bandicam	742.3	6.3	0	1.27	0.556
6	naruto	1	110	500	995	Black-tailed Gull	0	707.0555	621.6865	1	28.5	BG_Point_2__20221001_031:bandicam	734.3	6.4	0	1.27	0.556
7	naruto	1	110	500	995	Black-tailed Gull	0	708.9073333	628.0153333	1	28.5	BG_Point_2__20221001_031:bandicam	726.3	6.4	0	1.27	0.556
8	naruto	1	110	500	995	Black-tailed Gull	0	710.7591667	634.3441667	1	28.5	BG_Point_2__20221001_031:bandicam	718.5	6.5	0	1.27	0.556
9	naruto	1	110	500	995	Black-tailed Gull	1	712.611	640.673	1	28.5	BG_Point_2__20221001_031:bandicam	710.7	6.6	0	1.27	0.556
10	naruto	1	110	500	995	Black-tailed Gull	0	714.332	647.413	1	28.5	BG_Point_2__20221001_031:bandicam	702.4	6.7	0	1.27	0.556
11	naruto	1	110	500	995	Black-tailed Gull	0	716.053	654.153	1	28.5	BG_Point_2__20221001_031:bandicam	694.1	6.7	0	1.27	0.556
12	naruto	1	110	500	995	Black-tailed Gull	0	717.774	660.893	1	28.5	BG_Point_2__20221001_031:bandicam	686	6.8	0	1.27	0.556
13	naruto	1	110	500	995	Black-tailed Gull	0	719.495	667.633	1	28.5	BG_Point_2__20221001_031:bandicam	677.9	6.9	0	1.27	0.556
14	naruto	1	110	500	995	Black-tailed Gull	1	721.216	674.373	1	28.5	BG_Point_2__20221001_031:bandicam	670	7	0	1.27	0.556
15	naruto	1	110	500	995	Black-tailed Gull	0	722.82875	679.40475	1	28.5	BG_Point_2__20221001_031:bandicam	664.5	7	0	1.27	0.556
16	naruto	1	110	500	995	Black-tailed Gull	0	724.4415	684.4365	1	28.5	BG_Point_2__20221001_031:bandicam	659.1	7.1	0	1.27	0.556
17	naruto	1	110	500	995	Black-tailed Gull	0	726.05425	689.46825	1	28.5	BG_Point_2__20221001_031:bandicam	653.7	7.2	0	1.27	0.556
18	naruto	1	110	500	995	Black-tailed Gull	1	727.667	694.5	1	28.5	BG_Point_2__20221001_031:bandicam	648.4	7.2	0	1.27	0.556
19	naruto	1	110	500	995	Black-tailed Gull	1	728.793	702.44	1	28.5	BG_Point_2__20221001_031:bandicam	638.8	7.3	0	1.27	0.556
20	naruto	1	110	500	995	Black-tailed Gull	1	729.747	711.295	1	28.5	BG_Point_2__20221001_031:bandicam	627.9	7.5	0	1.27	0.556
21	naruto	1	110	500	995	Northern Goshawk	1	670.725	827.923	1	190	NG_Point__2__20221002_014	410.9	11.2	0	1.07	0.931
22	naruto	1	110	500	995	Northern Goshawk	1	677.159	832.329	1	190	NG_Point__2__20221002_014	413.7	11.2	0	1.07	0.931
23	naruto	1	110	500	995	Northern Goshawk	1	677.159	832.329	1	190	NG_Point__2__20221002_014	413.7	11.2	0	1.07	0.931
24	naruto	1	110	500	995	Northern Goshawk	1	683.429	836.643	1	190	NG_Point__2__20221002_014	416.8	11.1	0	1.07	0.931
25	naruto	1	110	500	995	Northern Goshawk	1	688.967	842.238	1	190	NG_Point__2__20221002_014	417.9	11	0	1.07	0.931
26	naruto	1	110	500	995	Northern Goshawk	1	694.643	849.005	1	190	NG_Point__2__20221002_014	418.5	11	0	1.07	0.931
27	naruto	1	110	500	995	Northern Goshawk	1	699.981	856.058	1	190	NG_Point__2__20221002_014	418.8	11	0	1.07	0.931
28	naruto	1	110	500	995	Northern Goshawk	1	705.618	864.039	1	190	NG_Point__2__20221002_014	419.3	11	0	1.07	0.931
29	naruto	1	110	500	995	Northern Goshawk	1	711.521	869.979	1	190	NG_Point__2__20221002_014	422.6	10.9	0	1.07	0.931
30	naruto	1	110	500	995	Northern Goshawk	1	718.5	875.333	1	190	NG_Point__2__20221002_014	428.5	10.8	0	1.07	0.931
31	naruto	1	110	500	995	Northern Goshawk	1	723.38	880.967	1	190	NG_Point__2__20221002_014	431.4	10.7	0	1.07	0.931
32	naruto	1	110	500	995	Northern Goshawk	1	723.38	880.967	1	190	NG_Point__2__20221002_014	431.4	10.7	0	1.07	0.931
33	naruto	1	110	500	995	Northern Goshawk	1	728.885	886.756	1	190	NG_Point__2__20221002_014	435.5	10.6	0	1.07	0.931
34	naruto	1	110	500	995	Northern Goshawk	0	732.095	891.7213333	1	190	NG_Point__2__20221002_014	436.9	10.5	0	1.07	0.931
35	naruto	1	110	500	995	Northern Goshawk	0	735.305	896.6866667	1	190	NG_Point__2__20221002_014	438.6	10.5	0	1.07	0.931
36	naruto	1	110	500	995	Northern Goshawk	1	738.515	901.652	1	190	NG_Point__2__20221002_014	440.5	10.5	0	1.07	0.931
37	naruto	1	110	500	995	Northern Goshawk	1	738.676	908.515	1	190	NG_Point__2__20221002_014	436.6	10.6	0	1.07	0.931
38	naruto	1	110	500	995	Northern Goshawk	1	738.106	915.627	1	190	NG_Point__2__20221002_014	431.7	10.7	0	1.07	0.931
39	naruto	1	110	500	995	Northern Goshawk	0	736.544	920.1246667	1	190	NG_Point__2__20221002_014	426.8	10.8	0	1.07	0.931
40	naruto	1	110	500	995	Northern Goshawk	0	734.982	924.6223333	1	190	NG_Point__2__20221002_014	421.9	10.9	0	1.07	0.931
41	naruto	1	110	500	995	Northern Goshawk	1	733.42	929.12	1	190	NG_Point__2__20221002_014	417.2	11.1	0	1.07	0.931
42	naruto	1	110	500	995	Northern Goshawk	1	732.604	936.091	1	190	NG_Point__2__20221002_014	412.7	11.2	0	1.07	0.931
43	naruto	1	110	682	1018	Carrion Crow?	1	1055.669	857.474	1	131	CC_Point__2__20220930_013:bandicam	699.5	1.7	0	0.91	0.566
44	naruto	1	110	682	1018	Carrion Crow?	0	1049.266	860.395	1	131	CC_Point__2__20220930_013:bandicam	687.4	1.8	0	0.91	0.566
45	naruto	1	110	682	1018	Carrion Crow?	0	1042.863	863.316	1	131	CC_Point__2__20220930_013:bandicam	675.3	1.8	0	0.91	0.566
46	naruto	1	110	682	1018	Carrion Crow?	1	1036.46	866.237	1	131	CC_Point__2__20220930_013:bandicam	663.2	1.8	0	0.91	0.566
47	naruto	1	110	682	1018	Carrion Crow?	1	1028.5	869.142	1	131	CC_Point__2__20220930_013:bandicam	648.6	1.9	0	0.91	0.566
48	naruto	1	110	682	1018	Carrion Crow?	1	1018.488	874.006	1	131	CC_Point__2__20220930_013:bandicam	629.5	1.9	0	0.91	0.566
49	naruto	1	110	682	1018	Carrion Crow?	1	1011.5	879.645	1	131	CC_Point__2__20220930_013:bandicam	614.7	2	0	0.91	0.566
50	naruto	1	110	682	1018	Carrion Crow?	1	1002.5	884.5	1	131	CC_Point__2__20220930_013:bandicam	597.2	2	0	0.91	0.566
51	naruto	1	110	682	1018	Carrion Crow?	1	987.248	885.098	1	131	CC_Point__2__20220930_013:bandicam	572.6	2.1	0	0.91	0.566
52	naruto	1	110	682	1018	Carrion Crow?	1	976.015	889.147	1	131	CC_Point__2__20220930_013:bandicam	552.1	2.2	0	0.91	0.566
53	naruto	1	110	682	1018	Carrion Crow?	1	965.918	894.067	1	131	CC_Point__2__20220930_013:bandicam	532.8	2.3	0	0.91	0.566
54	naruto	1	110	682	1018	Carrion Crow?	1	963.628	901.962	1	131	CC_Point__2__20220930_013:bandicam	523.9	2.3	0	0.91	0.566
55	naruto	1	110	682	1018	Carrion Crow?	1	963.628	901.962	1	131	CC_Point__2__20220930_013:bandicam	523.9	2.3	0	0.91	0.566
56	naruto	1	110	682	1018	Carrion Crow?	1	952.333	906.738	1	131	CC_Point__2__20220930_013:bandicam	502.8	2.4	0	0.91	0.566
57	naruto	1	110	682	1018	Carrion Crow?	1	944.259	910.103	1	131	CC_Point__2__20220930_013:bandicam	487.8	2.5	0	0.91	0.566
58	naruto	1	110	682	1018	Carrion Crow?	1	926.064	911.682	1	131	CC_Point__2__20220930_013:bandicam	457.9	2.6	0	0.91	0.566
59	naruto	1	110	682	1018	Carrion Crow?	1	920.539	918.326	1	131	CC_Point__2__20220930_013:bandicam	444.7	2.7	0	0.91	0.566
60	naruto	1	110	682	1018	Carrion Crow?	1	914.241	924.547	1	131	CC_Point__2__20220930_013:bandicam	430.6	2.8	0	0.91	0.566
61	naruto	1	110	682	1018	Carrion Crow?	1	902.762	930.28	1	131	CC_Point__2__20220930_013:bandicam	408.6	2.9	0	0.91	0.566
62	naruto	1	110	682	1018	Carrion Crow?	1	893.629	936.203	1	131	CC_Point__2__20220930_013:bandicam	390.2	3.1	0	0.91	0.566
63	naruto	1	110	682	1018	Carrion Crow?	1	885.145	942.304	1	131	CC_Point__2__20220930_013:bandicam	372.9	3.2	0	0.91	0.566
64	naruto	1	110	682	1018	Carrion Crow?	1	875.352	947.857	1	131	CC_Point__2__20220930_013:bandicam	353.8	3.4	0	0.91	0.566
65	naruto	1	110	682	1018	Carrion Crow?	1	875.401	947.876	1	131	CC_Point__2__20220930_013:bandicam	353.8	3.4	0	0.91	0.566
66	naruto	1	110	682	1018	Carrion Crow?	1	867.731	954.11	1	131	CC_Point__2__20220930_013:bandicam	337.8	3.6	0	0.91	0.566
67	naruto	1	110	682	1018	Carrion Crow?	1	858.53	960.465	1	131	CC_Point__2__20220930_013:bandicam	319.4	3.8	0	0.91	0.566
68	naruto	1	110	682	1018	Carrion Crow?	1	849.034	966.107	1	131	CC_Point__2__20220930_013:bandicam	300.8	4	0	0.91	0.566
69	naruto	1	110	682	1018	Carrion Crow?	1	840.45	971.675	1	131	CC_Point__2__20220930_013:bandicam	283.9	4.2	0	0.91	0.566
70	naruto	1	110	682	1018	Carrion Crow?	1	832.061	977.557	1	131	CC_Point__2__20220930_013:bandicam	267.3	4.5	0	0.91	0.566
71	naruto	1	110	682	1018	Carrion Crow?	1	824.195	983.368	1	131	CC_Point__2__20220930_013:bandicam	251.7	4.8	0	0.91	0.566
72	naruto	1	110	682	1018	Carrion Crow?	1	815.129	989.641	1	131	CC_Point__2__20220930_013:bandicam	234.1	5.1	0	0.91	0.566
73	naruto	1	110	682	1018	Carrion Crow?	1	805.952	995.165	1	131	CC_Point__2__20220930_013:bandicam	216.8	5.6	0	0.91	0.566
74	naruto	1	110	682	1018	Carrion Crow?	1	799.278	1000.949	1	131	CC_Point__2__20220930_013:bandicam	203.8	5.9	0	0.91	0.566
75	naruto	1	110	682	1018	Carrion Crow?	1	799.278	1000.949	1	131	CC_Point__2__20220930_013:bandicam	203.8	5.9	0	0.91	0.566
76	naruto	1	110	682	1018	Carrion Crow?	1	788.79	1005.915	1	131	CC_Point__2__20220930_013:bandicam	184.9	6.5	0	0.91	0.566
77	naruto	1	110	682	1018	Carrion Crow?	1	780.762	1010.95	1	131	CC_Point__2__20220930_013:bandicam	170.3	7.1	0	0.91	0.566
78	naruto	1	110	682	1018	Carrion Crow?	1	1217.665	788.335	1	131	CC_Point__2__20220930_013:bandicam_2	1002.5	1.2	0	0.91	0.566
79	naruto	1	110	682	1018	Carrion Crow?	1	1222.31	790.31	1	131	CC_Point__2__20220930_013:bandicam_2	1008.5	1.2	0	0.91	0.566
80	naruto	1	110	682	1018	Carrion Crow?	0	1210.468	792.3663333	1	131	CC_Point__2__20220930_013:bandicam_2	988.3	1.2	0	0.91	0.566
81	naruto	1	110	682	1018	Carrion Crow?	0	1203.271	796.3976667	1	131	CC_Point__2__20220930_013:bandicam_2	974.2	1.2	0	0.91	0.566
82	naruto	1	110	682	1018	Carrion Crow?	1	1196.074	800.429	1	131	CC_Point__2__20220930_013:bandicam_2	960.1	1.3	0	0.91	0.566
83	naruto	1	110	682	1018	Carrion Crow?	1	953.5	798.25	1	109	CC_Point__2__20220930_017:bandicam	600.8	0.1	0	0.91	0.566
84	naruto	1	110	682	1018	Carrion Crow?	1	945.782	804.382	1	109	CC_Point__2__20220930_017:bandicam	583.8	0.1	0	0.91	0.566
85	naruto	1	110	682	1018	Carrion Crow?	1	945.888	804.394	1	109	CC_Point__2__20220930_017:bandicam	584	0.1	0	0.91	0.566
86	naruto	1	110	682	1018	Carrion Crow?	0	937.227	808.8115	1	109	CC_Point__2__20220930_017:bandicam	567.6	0.1	0	0.91	0.566
87	naruto	1	110	682	1018	Carrion Crow?	1	928.672	813.241	1	109	CC_Point__2__20220930_017:bandicam	551.4	0.1	0	0.91	0.566
88	naruto	1	110	682	1018	Carrion Crow?	1	919.769	817.654	1	109	CC_Point__2__20220930_017:bandicam	534.8	0.1	0	0.91	0.566
89	naruto	1	110	682	1018	Carrion Crow?	1	911.304	821.971	1	109	CC_Point__2__20220930_017:bandicam	518.9	0.1	0	0.91	0.566
90	naruto	1	110	682	1018	Carrion Crow?	0	902.7096667	827.049	1	109	CC_Point__2__20220930_017:bandicam	502	0.1	0	0.91	0.566
91	naruto	1	110	682	1018	Carrion Crow?	0	894.1153333	832.127	1	109	CC_Point__2__20220930_017:bandicam	485.1	0.1	0	0.91	0.566
92	naruto	1	110	682	1018	Carrion Crow?	1	885.521	837.205	1	109	CC_Point__2__20220930_017:bandicam	468.2	0.1	0	0.91	0.566
93	naruto	1	110	682	1018	Carrion Crow?	1	877.229	842.75	1	109	CC_Point__2__20220930_017:bandicam	451.2	0.1	0	0.91	0.566
94	naruto	1	110	682	1018	Carrion Crow?	1	868.438	847.223	1	109	CC_Point__2__20220930_017:bandicam	434.9	0.1	0	0.91	0.566
95	naruto	1	110	682	1018	Carrion Crow?	1	859.214	851.773	1	109	CC_Point__2__20220930_017:bandicam	417.9	0.1	0	0.91	0.566
96	naruto	1	110	682	1018	Carrion Crow?	1	859.154	851.833	1	109	CC_Point__2__20220930_017:bandicam	417.8	0.1	0	0.91	0.566
97	naruto	1	110	682	1018	Carrion Crow?	1	850.5	857.167	1	109	CC_Point__2__20220930_017:bandicam	400.7	0.1	0	0.91	0.566
98	naruto	1	110	682	1018	Carrion Crow?	1	844.5	861.5	1	109	CC_Point__2__20220930_017:bandicam	388	0.1	0	0.91	0.566
99	naruto	1	110	682	1018	Carrion Crow?	1	833.3	868.478	1	109	CC_Point__2__20220930_017:bandicam	365.9	0.2	0	0.91	0.566
100	naruto	1	110	682	1018	Carrion Crow?	1	823.684	873.724	1	109	CC_Point__2__20220930_017:bandicam	347.8	0.2	0	0.91	0.566
101	naruto	1	110	682	1018	Carrion Crow?	1	815.258	880.226	1	109	CC_Point__2__20220930_017:bandicam	329.7	0.2	0	0.91	0.566
102	naruto	1	110	682	1018	Carrion Crow?	1	985.808	795.038	1	109	CC_Point__2__20220930_017:bandicam_2	648.2	0.1	0	0.91	0.566
103	naruto	1	110	682	1018	Carrion Crow?	0	976.3085	800.854	1	109	CC_Point__2__20220930_017:bandicam_2	629.1	0.1	0	0.91	0.566
104	naruto	1	110	682	1018	Carrion Crow?	1	966.809	806.67	1	109	CC_Point__2__20220930_017:bandicam_2	610	0.1	0	0.91	0.566
105	naruto	1	110	682	1018	Carrion Crow?	1	957.431	812.5	1	109	CC_Point__2__20220930_017:bandicam_2	591.1	0.1	0	0.91	0.566
106	naruto	1	110	682	1018	Carrion Crow?	1	957.518	812.536	1	109	CC_Point__2__20220930_017:bandicam_2	591.2	0.1	0	0.91	0.566
107	naruto	1	110	682	1018	Carrion Crow?	0	948.622	817.8195	1	109	CC_Point__2__20220930_017:bandicam_2	573.5	0.1	0	0.91	0.566
108	naruto	1	110	682	1018	Carrion Crow?	1	939.813	823.139	1	109	CC_Point__2__20220930_017:bandicam_2	555.9	0.1	0	0.91	0.566
109	naruto	1	110	682	1018	Carrion Crow?	0	930.754	828.5763333	1	109	CC_Point__2__20220930_017:bandicam_2	537.8	0.1	0	0.91	0.566
110	naruto	1	110	682	1018	Carrion Crow?	0	921.695	834.0136667	1	109	CC_Point__2__20220930_017:bandicam_2	519.7	0.1	0	0.91	0.566
111	naruto	1	110	682	1018	Carrion Crow?	1	912.636	839.451	1	109	CC_Point__2__20220930_017:bandicam_2	501.7	0.1	0	0.91	0.566
112	naruto	1	110	682	1018	Carrion Crow?	1	903.325	844.65	1	109	CC_Point__2__20220930_017:bandicam_2	483.5	0.1	0	0.91	0.566
113	naruto	1	110	682	1018	Carrion Crow?	1	894.543	850.848	1	109	CC_Point__2__20220930_017:bandicam_2	465.1	0.1	0	0.91	0.566
114	naruto	1	110	682	1018	Carrion Crow?	1	886.048	857.403	1	109	CC_Point__2__20220930_017:bandicam_2	446.6	0.1	0	0.91	0.566
115	naruto	1	110	682	1018	Carrion Crow?	1	875.98	861.592	1	109	CC_Point__2__20220930_017:bandicam_2	428.6	0.1	0	0.91	0.566
116	naruto	1	110	682	1018	Carrion Crow?	0	869.0876667	864.545	1	109	CC_Point__2__20220930_017:bandicam_2	416.2	0.1	0	0.91	0.566
117	naruto	1	110	682	1018	Carrion Crow?	0	862.1953333	867.498	1	109	CC_Point__2__20220930_017:bandicam_2	403.8	0.1	0	0.91	0.566
118	naruto	1	110	682	1018	Carrion Crow?	1	855.303	870.451	1	109	CC_Point__2__20220930_017:bandicam_2	391.5	0.1	0	0.91	0.566
119	naruto	1	110	682	1018	Carrion Crow?	1	842.967	874.5	1	109	CC_Point__2__20220930_017:bandicam_2	370.9	0.2	0	0.91	0.566
120	naruto	1	110	682	1018	Carrion Crow?	1	835.027	882.005	1	109	CC_Point__2__20220930_017:bandicam_2	352.1	0.2	0	0.91	0.566
121	naruto	1	110	682	1018	Carrion Crow?	1	826.236	887.222	1	109	CC_Point__2__20220930_017:bandicam_2	334.9	0.2	0	0.91	0.566
122	naruto	1	110	500	995	Carrion Crow?	1	813.833	777.341	1	138	CC_Point_2__20221001_013:bandicam	656.9	2.4	0	0.91	0.566
123	naruto	1	110	500	995	Carrion Crow?	1	814.158	784.733	1	138	CC_Point_2__20221001_013:bandicam	650.2	2.5	0	0.91	0.566
124	naruto	1	110	500	995	Carrion Crow?	0	813.92	791.389	1	138	CC_Point_2__20221001_013:bandicam	643.6	2.5	0	0.91	0.566
125	naruto	1	110	500	995	Carrion Crow?	1	813.682	798.045	1	138	CC_Point_2__20221001_013:bandicam	637.1	2.5	0	0.91	0.566
126	naruto	1	110	500	995	Carrion Crow?	0	811.1274	804.4212	1	138	CC_Point_2__20221001_013:bandicam	627.6	2.6	0	0.91	0.566
127	naruto	1	110	500	995	Carrion Crow?	0	808.5728	810.7974	1	138	CC_Point_2__20221001_013:bandicam	618.1	2.6	0	0.91	0.566
128	naruto	1	110	500	995	Carrion Crow?	0	806.0182	817.1736	1	138	CC_Point_2__20221001_013:bandicam	608.8	2.6	0	0.91	0.566
129	naruto	1	110	500	995	Carrion Crow?	0	803.4636	823.5498	1	138	CC_Point_2__20221001_013:bandicam	599.5	2.7	0	0.91	0.566
130	naruto	1	110	500	995	Carrion Crow?	1	800.909	829.926	1	138	CC_Point_2__20221001_013:bandicam	590.3	2.7	0	0.91	0.566
131	naruto	1	110	500	995	Carrion Crow?	1	798.531	837.153	1	138	CC_Point_2__20221001_013:bandicam	580.8	2.8	0	0.91	0.566
132	naruto	1	110	500	995	Carrion Crow?	0	797.4645	844.089	1	138	CC_Point_2__20221001_013:bandicam	573.7	2.8	0	0.91	0.566
133	naruto	1	110	500	995	Carrion Crow?	1	796.398	851.025	1	138	CC_Point_2__20221001_013:bandicam	566.8	2.8	0	0.91	0.566
134	naruto	1	110	500	995	Carrion Crow?	0	794.568	857.2106667	1	138	CC_Point_2__20221001_013:bandicam	559.3	2.9	0	0.91	0.566
135	naruto	1	110	500	995	Carrion Crow?	0	792.738	863.3963333	1	138	CC_Point_2__20221001_013:bandicam	552.1	2.9	0	0.91	0.566
136	naruto	1	110	500	995	Carrion Crow?	1	790.908	869.582	1	138	CC_Point_2__20221001_013:bandicam	544.9	2.9	0	0.91	0.566
137	naruto	1	110	500	995	Carrion Crow?	1	789.569	875.69	1	138	CC_Point_2__20221001_013:bandicam	538.7	3	0	0.91	0.566
138	naruto	1	110	500	995	Carrion Crow?	1	789	881.184	1	138	CC_Point_2__20221001_013:bandicam	534.2	3	0	0.91	0.566
139	naruto	1	110	500	995	Carrion Crow?	1	788.851	881.284	1	138	CC_Point_2__20221001_013:bandicam	533.9	3	0	0.91	0.566
140	naruto	1	110	500	995	Carrion Crow?	1	787.421	888	1	138	CC_Point_2__20221001_013:bandicam	527.5	3	0	0.91	0.566
141	naruto	1	110	500	995	Carrion Crow?	1	786.955	895.03	1	138	CC_Point_2__20221001_013:bandicam	522.7	3.1	0	0.91	0.566
142	naruto	1	110	500	995	Carrion Crow?	1	786.654	902.374	1	138	CC_Point_2__20221001_013:bandicam	518.1	3.1	0	0.91	0.566
143	naruto	1	110	500	995	Carrion Crow?	1	787.214	909.5	1	138	CC_Point_2__20221001_013:bandicam	515.4	3.1	0	0.91	0.566
144	naruto	1	110	500	995	Carrion Crow?	1	786.1	916.7	1	138	CC_Point_2__20221001_013:bandicam	510.2	3.1	0	0.91	0.566
145	naruto	1	110	500	995	Carrion Crow?	1	787.122	923.671	1	138	CC_Point_2__20221001_013:bandicam	508.9	3.2	0	0.91	0.566
146	naruto	1	110	500	995	Carrion Crow?	1	787.31	929.167	1	138	CC_Point_2__20221001_013:bandicam	507	3.2	0	0.91	0.566
147	naruto	1	110	500	995	Carrion Crow?	1	788.964	937	1	138	CC_Point_2__20221001_013:bandicam	506.9	3.2	0	0.91	0.566
148	naruto	1	110	500	995	Carrion Crow?	1	789.597	943.565	1	138	CC_Point_2__20221001_013:bandicam	505.9	3.2	0	0.91	0.566
149	naruto	1	110	500	995	Carrion Crow?	1	789.533	943.633	1	138	CC_Point_2__20221001_013:bandicam	505.8	3.2	0	0.91	0.566
150	naruto	1	110	500	995	Carrion Crow?	1	788.796	950.599	1	138	CC_Point_2__20221001_013:bandicam	502.6	3.2	0	0.91	0.566
151	naruto	1	110	500	995	Carrion Crow?	1	789.8	957.7	1	138	CC_Point_2__20221001_013:bandicam	502.6	3.2	0	0.91	0.566
152	naruto	1	110	500	995	Carrion Crow?	1	788.216	964.351	1	138	CC_Point_2__20221001_013:bandicam	498.5	3.2	0	0.91	0.566
153	naruto	1	110	500	995	Carrion Crow?	1	786.695	970.443	1	138	CC_Point_2__20221001_013:bandicam	494.9	3.2	0	0.91	0.566
154	naruto	1	110	500	995	Carrion Crow?	1	784.848	975.957	1	138	CC_Point_2__20221001_013:bandicam	491	3.3	0	0.91	0.566
155	naruto	1	110	500	995	Carrion Crow?	1	778.516	596.435	1	138	CC_Point_2__20221001_013:bandicam_2	836.3	1.9	0	0.91	0.566
156	naruto	1	110	500	995	Carrion Crow?	1	777.948	604.431	1	138	CC_Point_2__20221001_013:bandicam_2	824.5	1.9	0	0.91	0.566
157	naruto	1	110	500	995	Carrion Crow?	0	779.0705	610.30775	1	138	CC_Point_2__20221001_013:bandicam_2	817.4	2	0	0.91	0.566
158	naruto	1	110	500	995	Carrion Crow?	0	780.193	616.1845	1	138	CC_Point_2__20221001_013:bandicam_2	810.4	2	0	0.91	0.566
159	naruto	1	110	500	995	Carrion Crow?	0	781.3155	622.06125	1	138	CC_Point_2__20221001_013:bandicam_2	803.5	2	0	0.91	0.566
160	naruto	1	110	500	995	Carrion Crow?	1	782.438	627.938	1	138	CC_Point_2__20221001_013:bandicam_2	796.6	2	0	0.91	0.566
161	naruto	1	110	500	995	Carrion Crow?	0	785.269	637.819	1	138	CC_Point_2__20221001_013:bandicam_2	786.2	2	0	0.91	0.566
162	naruto	1	110	500	995	Carrion Crow?	1	788.1	647.7	1	138	CC_Point_2__20221001_013:bandicam_2	776.1	2.1	0	0.91	0.566
163	naruto	1	110	500	995	Carrion Crow?	0	790.98	654.36	1	138	CC_Point_2__20221001_013:bandicam_2	770.6	2.1	0	0.91	0.566
164	naruto	1	110	500	995	Carrion Crow?	0	793.86	661.02	1	138	CC_Point_2__20221001_013:bandicam_2	765.2	2.1	0	0.91	0.566
165	naruto	1	110	500	995	Carrion Crow?	0	796.74	667.68	1	138	CC_Point_2__20221001_013:bandicam_2	759.9	2.1	0	0.91	0.566
166	naruto	1	110	500	995	Carrion Crow?	0	799.62	674.34	1	138	CC_Point_2__20221001_013:bandicam_2	754.8	2.1	0	0.91	0.566
167	naruto	1	110	500	995	Carrion Crow?	1	802.357	680.786	1	138	CC_Point_2__20221001_013:bandicam_2	750	2.1	0	0.91	0.566
168	naruto	1	110	500	995	Carrion Crow?	1	802.5	681	1	138	CC_Point_2__20221001_013:bandicam_2	749.9	2.1	0	0.91	0.566
169	naruto	1	110	536	1005	Great Cormorant	1	1029.697	776.136	1	6.5	GC_Point___20220928_015:bandicam	936	6.3	0	1.4	2.227
170	naruto	1	110	536	1005	Great Cormorant	1	1036.284	783.011	1	6.5	GC_Point___20220928_015:bandicam	941.4	6.3	0	1.4	2.227
171	naruto	1	110	536	1005	Great Cormorant	1	1036.284	783.169	1	6.5	GC_Point___20220928_015:bandicam	941.3	6.3	0	1.4	2.227
172	naruto	1	110	536	1005	Great Cormorant	1	1042.916	791.651	1	6.5	GC_Point___20220928_015:bandicam	946	6.3	0	1.4	2.227
173	naruto	1	110	536	1005	Great Cormorant	1	1052.627	799.437	1	6.5	GC_Point___20220928_015:bandicam	956.4	6.2	0	1.4	2.227
174	naruto	1	110	536	1005	Great Cormorant	1	1059.768	808.795	1	6.5	GC_Point___20220928_015:bandicam	962	6.2	0	1.4	2.227
175	naruto	1	110	536	1005	Great Cormorant	0	1065.8925	817.6815	1	6.5	GC_Point___20220928_015:bandicam	966.7	6.1	0	1.4	2.227
176	naruto	1	110	536	1005	Great Cormorant	1	1072.017	826.568	1	6.5	GC_Point___20220928_015:bandicam	971.7	6.1	0	1.4	2.227
177	naruto	1	110	536	1005	Great Cormorant	0	1075.731333	836.538	1	6.5	GC_Point___20220928_015:bandicam	972.5	6.1	0	1.4	2.227
178	naruto	1	110	536	1005	Great Cormorant	0	1079.445667	846.508	1	6.5	GC_Point___20220928_015:bandicam	973.7	6.1	0	1.4	2.227
179	naruto	1	110	536	1005	Great Cormorant	1	1083.16	856.478	1	6.5	GC_Point___20220928_015:bandicam	975.2	6.1	0	1.4	2.227
180	naruto	1	110	536	1005	Great Cormorant	1	1087.727	866.659	1	6.5	GC_Point___20220928_015:bandicam	978.3	6.1	0	1.4	2.227
181	naruto	1	110	536	1005	Great Cormorant	1	1092.577	876.269	1	6.5	GC_Point___20220928_015:bandicam	982.6	6	0	1.4	2.227
182	naruto	1	110	536	1005	Great Cormorant	1	1097.5	887.808	1	6.5	GC_Point___20220928_015:bandicam	986.6	6	0	1.4	2.227
183	naruto	1	110	536	1005	Great Cormorant	1	1102.002	898.51	1	6.5	GC_Point___20220928_015:bandicam	990.6	6	0	1.4	2.227
184	naruto	1	110	536	1005	Great Cormorant	1	1107.491	910.415	1	6.5	GC_Point___20220928_015:bandicam	996.3	6	0	1.4	2.227
185	naruto	1	110	536	1005	Great Cormorant	1	1110.617	920.426	1	6.5	GC_Point___20220928_015:bandicam	999	5.9	0	1.4	2.227
186	naruto	1	110	500	995	Great Cormorant	1	654.798	399.051	1	168	GC_Point___20221001_043:bandicam	1059	3.1	0	1.4	2.227
187	naruto	1	110	500	995	Great Cormorant	1	664.956	400.272	1	168	GC_Point___20221001_043:bandicam	1061.6	3.1	0	1.4	2.227
188	naruto	1	110	500	995	Great Cormorant	1	673.84	400.377	1	168	GC_Point___20221001_043:bandicam	1065.6	3.1	0	1.4	2.227
189	naruto	1	110	500	995	Great Cormorant	1	673.84	400.377	1	168	GC_Point___20221001_043:bandicam	1065.6	3.1	0	1.4	2.227
190	naruto	1	110	500	995	Great Cormorant	1	683.998	402.515	1	168	GC_Point___20221001_043:bandicam	1067.1	3.1	0	1.4	2.227
191	naruto	1	110	500	995	Great Cormorant	1	694.844	405.183	1	168	GC_Point___20221001_043:bandicam	1068.4	3.1	0	1.4	2.227
192	naruto	1	110	500	995	Great Cormorant	0	705.1975	409.693	1	168	GC_Point___20221001_043:bandicam	1066.8	3.1	0	1.4	2.227
193	naruto	1	110	500	995	Great Cormorant	1	715.551	414.203	1	168	GC_Point___20221001_043:bandicam	1065.5	3.1	0	1.4	2.227
194	naruto	1	110	500	995	Great Cormorant	1	724.9	416.3	1	168	GC_Point___20221001_043:bandicam	1067.9	3.1	0	1.4	2.227
195	naruto	1	110	500	995	Great Cormorant	1	736.292	419.825	1	168	GC_Point___20221001_043:bandicam	1069.5	3.1	0	1.4	2.227
196	naruto	1	110	500	995	Great Cormorant	1	745.218	423.401	1	168	GC_Point___20221001_043:bandicam	1069.8	3.1	0	1.4	2.227
197	naruto	1	110	500	995	Great Cormorant	1	792.526	556.939	1	139	GC_Point___20221002_034	906	1.8	0	1.4	2.227
198	naruto	1	110	500	995	Great Cormorant	1	798.125	565.278	1	139	GC_Point___20221002_034	899.6	1.8	0	1.4	2.227
199	naruto	1	110	500	995	Great Cormorant	1	803.773	577.427	1	139	GC_Point___20221002_034	888.2	1.9	0	1.4	2.227
200	naruto	1	110	500	995	Great Cormorant	1	809.376	586.593	1	139	GC_Point___20221002_034	881.3	1.9	0	1.4	2.227
201	naruto	1	110	500	995	Great Cormorant	1	809.42	586.636	1	139	GC_Point___20221002_034	881.2	1.9	0	1.4	2.227
202	naruto	1	110	500	995	Great Cormorant	1	815.371	596.047	1	139	GC_Point___20221002_034	874.7	1.9	0	1.4	2.227
203	naruto	1	110	500	995	Great Cormorant	1	821.398	605.241	1	139	GC_Point___20221002_034	868.9	1.9	0	1.4	2.227
204	naruto	1	110	500	995	Great Cormorant	1	827.357	613.622	1	139	GC_Point___20221002_034	864.5	1.9	0	1.4	2.227
205	naruto	1	110	500	995	Great Cormorant	1	838.141	631.823	1	139	GC_Point___20221002_034	853.5	1.9	0	1.4	2.227
206	naruto	1	110	500	995	Great Cormorant	1	843.647	639.515	1	139	GC_Point___20221002_034	850.4	2	0	1.4	2.227
207	naruto	1	110	500	995	Great Cormorant	1	847.75	648.696	1	139	GC_Point___20221002_034	844.1	2	0	1.4	2.227
208	naruto	1	110	500	995	Great Cormorant	1	852.757	658.617	1	139	GC_Point___20221002_034	838.4	2	0	1.4	2.227
209	naruto	1	110	500	995	Great Cormorant	1	859.562	668.771	1	139	GC_Point___20221002_034	835.1	2	0	1.4	2.227
210	naruto	1	110	500	995	Great Cormorant	1	868.293	676.7	1	139	GC_Point___20221002_034	837.3	2	0	1.4	2.227
211	naruto	1	110	500	995	Great Cormorant	1	870.1	689.092	1	139	GC_Point___20221002_034	825.9	2	0	1.4	2.227
212	naruto	1	110	500	995	Great Cormorant	1	875.568	698.943	1	139	GC_Point___20221002_034	822.6	2	0	1.4	2.227
213	naruto	1	110	500	995	Great Cormorant	1	881.087	707.719	1	139	GC_Point___20221002_034	820.9	2	0	1.4	2.227
214	naruto	1	110	500	995	Great Cormorant	1	886.353	717.806	1	139	GC_Point___20221002_034	817.9	2	0	1.4	2.227
215	naruto	1	110	500	995	Great Cormorant	1	891.5	728.164	1	139	GC_Point___20221002_034	814.9	2	0	1.4	2.227
216	naruto	1	110	500	995	Great Cormorant	1	896.271	738.934	1	139	GC_Point___20221002_034	811.5	2	0	1.4	2.227
217	naruto	1	110	500	995	Great Cormorant	1	900.127	744.89	1	139	GC_Point___20221002_034	811.6	2	0	1.4	2.227
218	naruto	1	110	500	995	Great Cormorant	1	646.5	440.641	1	161.5	GC_Point___20221002_066	986.2	3	0	1.4	2.227
219	naruto	1	110	500	995	Great Cormorant	0	656.028	450.265	1	161.5	GC_Point___20221002_066	974.6	3	0	1.4	2.227
220	naruto	1	110	500	995	Great Cormorant	0	665.556	459.889	1	161.5	GC_Point___20221002_066	963.4	3.1	0	1.4	2.227
221	naruto	1	110	500	995	Great Cormorant	1	675.084	469.513	1	161.5	GC_Point___20221002_066	952.7	3.1	0	1.4	2.227
222	naruto	1	110	500	995	Great Cormorant	1	675.084	469.513	1	161.5	GC_Point___20221002_066	952.7	3.1	0	1.4	2.227
223	naruto	1	110	500	995	Great Cormorant	1	1078.923	755	1	161.5	GC_Point___20221002_066_2	1077.9	2.7	0	1.4	2.227
224	naruto	1	110	500	995	Great Cormorant	0	1083.7005	763.743	1	161.5	GC_Point___20221002_066_2	1079.9	2.7	0	1.4	2.227
225	naruto	1	110	500	995	Great Cormorant	1	1088.478	772.486	1	161.5	GC_Point___20221002_066_2	1082.1	2.7	0	1.4	2.227
226	naruto	1	110	500	995	Great Cormorant	0	1095.1855	782.157	1	161.5	GC_Point___20221002_066_2	1087.2	2.7	0	1.4	2.227
227	naruto	1	110	500	995	Great Cormorant	1	1101.893	791.828	1	161.5	GC_Point___20221002_066_2	1092.6	2.7	0	1.4	2.227
228	naruto	1	110	500	995	Great Cormorant	1	1106.595	799.996	1	161.5	GC_Point___20221002_066_2	1095.9	2.7	0	1.4	2.227
229	naruto	1	110	500	995	Great Cormorant	1	1112.694	809.561	1	161.5	GC_Point___20221002_066_2	1101	2.7	0	1.4	2.227
230	naruto	1	110	500	995	Great Cormorant	1	1116.367	820.004	1	161.5	GC_Point___20221002_066_2	1102.1	2.7	0	1.4	2.227
231	naruto	1	110	500	995	Great Cormorant	1	1116.333	820.026	1	161.5	GC_Point___20221002_066_2	1102	2.7	0	1.4	2.227
232	naruto	1	110	500	995	Great Cormorant	1	1120.16	830.154	1	161.5	GC_Point___20221002_066_2	1103.7	2.7	0	1.4	2.227
233	naruto	1	110	500	995	Great Cormorant	1	1125.649	840.043	1	161.5	GC_Point___20221002_066_2	1108.6	2.7	0	1.4	2.227
234	naruto	1	110	500	995	Great Cormorant	0	1130.7325	849.9555	1	161.5	GC_Point___20221002_066_2	1113.2	2.7	0	1.4	2.227
235	naruto	1	110	500	995	Great Cormorant	1	1135.816	859.868	1	161.5	GC_Point___20221002_066_2	1118	2.6	0	1.4	2.227
236	seiro	4	8	650	600	Bewickfs Swan	1	842.433	846.033	2	162	BS_XY_hasi__20221026_007:bandicam	2130.2	4.1	0	1.98	6.637
237	seiro	4	8	650	600	Bewickfs Swan	1	840.532	852.339	2	162	BS_XY_hasi__20221026_007:bandicam	2156.4	4.1	0	1.98	6.637
238	seiro	4	8	650	600	Bewickfs Swan	1	839.133	854.733	2	162	BS_XY_hasi__20221026_007:bandicam	2163.8	4.1	0	1.98	6.637
239	seiro	4	8	650	600	Bewickfs Swan	1	836.8	856.4	2	162	BS_XY_hasi__20221026_007:bandicam	2163.5	4.1	0	1.98	6.637
240	seiro	4	8	650	600	Bewickfs Swan	0	834.5484545	857.8515455	2	162	BS_XY_hasi__20221026_007:bandicam	2162.5	4.1	0	1.98	6.637
241	seiro	4	8	650	600	Bewickfs Swan	0	832.2969091	859.3030909	2	162	BS_XY_hasi__20221026_007:bandicam	2161.7	4.1	0	1.98	6.637
242	seiro	4	8	650	600	Bewickfs Swan	0	830.0453636	860.7546364	2	162	BS_XY_hasi__20221026_007:bandicam	2161.1	4.1	0	1.98	6.637
243	seiro	4	8	650	600	Bewickfs Swan	0	827.7938182	862.2061818	2	162	BS_XY_hasi__20221026_007:bandicam	2160.6	4.1	0	1.98	6.637
244	seiro	4	8	650	600	Bewickfs Swan	0	825.5422727	863.6577273	2	162	BS_XY_hasi__20221026_007:bandicam	2160.2	4.1	0	1.98	6.637
245	seiro	4	8	650	600	Bewickfs Swan	0	823.2907273	865.1092727	2	162	BS_XY_hasi__20221026_007:bandicam	2160	4.1	0	1.98	6.637
246	seiro	4	8	650	600	Bewickfs Swan	0	821.0391818	866.5608182	2	162	BS_XY_hasi__20221026_007:bandicam	2160	4.1	0	1.98	6.637
247	seiro	4	8	650	600	Bewickfs Swan	0	818.7876364	868.0123636	2	162	BS_XY_hasi__20221026_007:bandicam	2160.1	4.1	0	1.98	6.637
248	seiro	4	8	650	600	Bewickfs Swan	0	816.5360909	869.4639091	2	162	BS_XY_hasi__20221026_007:bandicam	2160.4	4.1	0	1.98	6.637
249	seiro	4	8	650	600	Bewickfs Swan	0	814.2845455	870.9154545	2	162	BS_XY_hasi__20221026_007:bandicam	2160.8	4.1	0	1.98	6.637
250	seiro	4	8	650	600	Bewickfs Swan	1	812.033	872.367	2	162	BS_XY_hasi__20221026_007:bandicam	2161.4	4.1	0	1.98	6.637
251	seiro	4	8	650	600	Bewickfs Swan	0	810.007	873.9335	2	162	BS_XY_hasi__20221026_007:bandicam	2163.6	4.1	0	1.98	6.637
252	seiro	4	8	650	600	Bewickfs Swan	1	807.981	875.5	2	162	BS_XY_hasi__20221026_007:bandicam	2165.9	4.1	0	1.98	6.637
253	seiro	4	8	650	600	Bewickfs Swan	1	805.735	878.324	2	162	BS_XY_hasi__20221026_007:bandicam	2175.1	4.1	0	1.98	6.637
254	seiro	4	8	650	600	Bewickfs Swan	0	804.1073889	880.8164444	2	162	BS_XY_hasi__20221026_007:bandicam	2184.6	4	0	1.98	6.637
255	seiro	4	8	650	600	Bewickfs Swan	0	802.4797778	883.3088889	2	162	BS_XY_hasi__20221026_007:bandicam	2194.2	4	0	1.98	6.637
256	seiro	4	8	650	600	Bewickfs Swan	0	800.8521667	885.8013333	2	162	BS_XY_hasi__20221026_007:bandicam	2204	4	0	1.98	6.637
257	seiro	4	8	650	600	Bewickfs Swan	0	799.2245556	888.2937778	2	162	BS_XY_hasi__20221026_007:bandicam	2213.9	4	0	1.98	6.637
258	seiro	4	8	650	600	Bewickfs Swan	0	797.5969444	890.7862222	2	162	BS_XY_hasi__20221026_007:bandicam	2224	4	0	1.98	6.637
259	seiro	4	8	650	600	Bewickfs Swan	0	795.9693333	893.2786667	2	162	BS_XY_hasi__20221026_007:bandicam	2234.2	4	0	1.98	6.637
260	seiro	4	8	650	600	Bewickfs Swan	0	794.3417222	895.7711111	2	162	BS_XY_hasi__20221026_007:bandicam	2244.5	3.9	0	1.98	6.637
261	seiro	4	8	650	600	Bewickfs Swan	0	792.7141111	898.2635556	2	162	BS_XY_hasi__20221026_007:bandicam	2255	3.9	0	1.98	6.637
262	seiro	4	8	650	600	Bewickfs Swan	0	791.0865	900.756	2	162	BS_XY_hasi__20221026_007:bandicam	2265.6	3.9	0	1.98	6.637
263	seiro	4	8	650	600	Bewickfs Swan	0	789.4588889	903.2484444	2	162	BS_XY_hasi__20221026_007:bandicam	2276.4	3.9	0	1.98	6.637
264	seiro	4	8	650	600	Bewickfs Swan	0	787.8312778	905.7408889	2	162	BS_XY_hasi__20221026_007:bandicam	2287.2	3.9	0	1.98	6.637
265	seiro	4	8	650	600	Bewickfs Swan	0	786.2036667	908.2333333	2	162	BS_XY_hasi__20221026_007:bandicam	2298.2	3.8	0	1.98	6.637
266	seiro	4	8	650	600	Bewickfs Swan	0	784.5760556	910.7257778	2	162	BS_XY_hasi__20221026_007:bandicam	2309.4	3.8	0	1.98	6.637
267	seiro	4	8	650	600	Bewickfs Swan	0	782.9484444	913.2182222	2	162	BS_XY_hasi__20221026_007:bandicam	2320.6	3.8	0	1.98	6.637
268	seiro	4	8	650	600	Bewickfs Swan	0	781.3208333	915.7106667	2	162	BS_XY_hasi__20221026_007:bandicam	2332	3.8	0	1.98	6.637
269	seiro	4	8	650	600	Bewickfs Swan	0	779.6932222	918.2031111	2	162	BS_XY_hasi__20221026_007:bandicam	2343.5	3.8	0	1.98	6.637
270	seiro	4	8	650	600	Bewickfs Swan	0	778.0656111	920.6955556	2	162	BS_XY_hasi__20221026_007:bandicam	2355.1	3.7	0	1.98	6.637
271	seiro	4	8	650	600	Bewickfs Swan	1	776.438	923.188	2	162	BS_XY_hasi__20221026_007:bandicam	2366.8	3.7	0	1.98	6.637
272	seiro	4	8	650	600	Bewickfs Swan	0	774.3893333	925.5004444	2	162	BS_XY_hasi__20221026_007:bandicam	2376.5	3.7	0	1.98	6.637
273	seiro	4	8	650	600	Bewickfs Swan	0	772.3406667	927.8128889	2	162	BS_XY_hasi__20221026_007:bandicam	2386.3	3.7	0	1.98	6.637
274	seiro	4	8	650	600	Bewickfs Swan	0	770.292	930.1253333	2	162	BS_XY_hasi__20221026_007:bandicam	2396.3	3.7	0	1.98	6.637
275	seiro	4	8	650	600	Bewickfs Swan	0	768.2433333	932.4377778	2	162	BS_XY_hasi__20221026_007:bandicam	2406.4	3.7	0	1.98	6.637
276	seiro	4	8	650	600	Bewickfs Swan	0	766.1946667	934.7502222	2	162	BS_XY_hasi__20221026_007:bandicam	2416.6	3.7	0	1.98	6.637
277	seiro	4	8	650	600	Bewickfs Swan	0	764.146	937.0626667	2	162	BS_XY_hasi__20221026_007:bandicam	2427	3.6	0	1.98	6.637
278	seiro	4	8	650	600	Bewickfs Swan	0	762.0973333	939.3751111	2	162	BS_XY_hasi__20221026_007:bandicam	2437.5	3.6	0	1.98	6.637
279	seiro	4	8	650	600	Bewickfs Swan	0	760.0486667	941.6875556	2	162	BS_XY_hasi__20221026_007:bandicam	2448.2	3.6	0	1.98	6.637
280	seiro	4	8	650	600	Bewickfs Swan	1	758	944	2	162	BS_XY_hasi__20221026_007:bandicam	2459	3.6	0	1.98	6.637
281	seiro	4	8	650	600	Bewickfs Swan	1	756.9	945.767	2	162	BS_XY_hasi__20221026_007:bandicam	2468.3	3.6	0	1.98	6.637
282	seiro	4	8	650	600	Bewickfs Swan	1	756.75	945.938	2	162	BS_XY_hasi__20221026_007:bandicam	2469.1	3.6	0	1.98	6.637
283	seiro	4	8	650	600	Bewickfs Swan	0	755.028	948.62448	2	162	BS_XY_hasi__20221026_007:bandicam	2483.2	3.6	0	1.98	6.637
284	seiro	4	8	650	600	Bewickfs Swan	0	753.306	951.31096	2	162	BS_XY_hasi__20221026_007:bandicam	2497.4	3.5	0	1.98	6.637
285	seiro	4	8	650	600	Bewickfs Swan	0	751.584	953.99744	2	162	BS_XY_hasi__20221026_007:bandicam	2511.7	3.5	0	1.98	6.637
286	seiro	4	8	650	600	Bewickfs Swan	0	749.862	956.68392	2	162	BS_XY_hasi__20221026_007:bandicam	2526.1	3.5	0	1.98	6.637
287	seiro	4	8	650	600	Bewickfs Swan	0	748.14	959.3704	2	162	BS_XY_hasi__20221026_007:bandicam	2540.7	3.5	0	1.98	6.637
288	seiro	4	8	650	600	Bewickfs Swan	0	746.418	962.05688	2	162	BS_XY_hasi__20221026_007:bandicam	2555.3	3.5	0	1.98	6.637
289	seiro	4	8	650	600	Bewickfs Swan	0	744.696	964.74336	2	162	BS_XY_hasi__20221026_007:bandicam	2570	3.4	0	1.98	6.637
290	seiro	4	8	650	600	Bewickfs Swan	0	742.974	967.42984	2	162	BS_XY_hasi__20221026_007:bandicam	2584.9	3.4	0	1.98	6.637
291	seiro	4	8	650	600	Bewickfs Swan	0	741.252	970.11632	2	162	BS_XY_hasi__20221026_007:bandicam	2599.8	3.4	0	1.98	6.637
292	seiro	4	8	650	600	Bewickfs Swan	0	739.53	972.8028	2	162	BS_XY_hasi__20221026_007:bandicam	2614.8	3.4	0	1.98	6.637
293	seiro	4	8	650	600	Bewickfs Swan	0	737.808	975.48928	2	162	BS_XY_hasi__20221026_007:bandicam	2629.9	3.4	0	1.98	6.637
294	seiro	4	8	650	600	Bewickfs Swan	0	736.086	978.17576	2	162	BS_XY_hasi__20221026_007:bandicam	2645.1	3.3	0	1.98	6.637
295	seiro	4	8	650	600	Bewickfs Swan	0	734.364	980.86224	2	162	BS_XY_hasi__20221026_007:bandicam	2660.4	3.3	0	1.98	6.637
296	seiro	4	8	650	600	Bewickfs Swan	0	732.642	983.54872	2	162	BS_XY_hasi__20221026_007:bandicam	2675.8	3.3	0	1.98	6.637
297	seiro	4	8	650	600	Bewickfs Swan	0	730.92	986.2352	2	162	BS_XY_hasi__20221026_007:bandicam	2691.3	3.3	0	1.98	6.637
298	seiro	4	8	650	600	Bewickfs Swan	0	729.198	988.92168	2	162	BS_XY_hasi__20221026_007:bandicam	2706.9	3.3	0	1.98	6.637
299	seiro	4	8	650	600	Bewickfs Swan	0	727.476	991.60816	2	162	BS_XY_hasi__20221026_007:bandicam	2722.5	3.2	0	1.98	6.637
300	seiro	4	8	650	600	Bewickfs Swan	0	725.754	994.29464	2	162	BS_XY_hasi__20221026_007:bandicam	2738.3	3.2	0	1.98	6.637
301	seiro	4	8	650	600	Bewickfs Swan	0	724.032	996.98112	2	162	BS_XY_hasi__20221026_007:bandicam	2754.1	3.2	0	1.98	6.637
302	seiro	4	8	650	600	Bewickfs Swan	0	722.31	999.6676	2	162	BS_XY_hasi__20221026_007:bandicam	2770	3.2	0	1.98	6.637
303	seiro	4	8	650	600	Bewickfs Swan	0	720.588	1002.35408	2	162	BS_XY_hasi__20221026_007:bandicam	2786	3.2	0	1.98	6.637
304	seiro	4	8	650	600	Bewickfs Swan	0	718.866	1005.04056	2	162	BS_XY_hasi__20221026_007:bandicam	2802	3.2	0	1.98	6.637
305	seiro	4	8	650	600	Bewickfs Swan	0	717.144	1007.72704	2	162	BS_XY_hasi__20221026_007:bandicam	2818.2	3.1	0	1.98	6.637
306	seiro	4	8	650	600	Bewickfs Swan	0	715.422	1010.41352	2	162	BS_XY_hasi__20221026_007:bandicam	2834.4	3.1	0	1.98	6.637
307	seiro	4	8	650	600	Bewickfs Swan	1	713.7	1013.1	2	162	BS_XY_hasi__20221026_007:bandicam	2850.6	3.1	0	1.98	6.637
308	seiro	4	8	650	600	Bewickfs Swan	1	1008	513.75	4	117.5	BS_XY_hasi__20221026_010:bandicam	2511.4	2.5	0	1.98	6.637
309	seiro	4	8	650	600	Bewickfs Swan	1	1005.868	515.289	4	117.5	BS_XY_hasi__20221026_010:bandicam	2494.8	2.5	0	1.98	6.637
310	seiro	4	8	650	600	Bewickfs Swan	0	1003.351	517.64175	4	117.5	BS_XY_hasi__20221026_010:bandicam	2474.4	2.5	0	1.98	6.637
311	seiro	4	8	650	600	Bewickfs Swan	0	1000.834	519.9945	4	117.5	BS_XY_hasi__20221026_010:bandicam	2454.1	2.6	0	1.98	6.637
312	seiro	4	8	650	600	Bewickfs Swan	0	998.317	522.34725	4	117.5	BS_XY_hasi__20221026_010:bandicam	2433.8	2.6	0	1.98	6.637
313	seiro	4	8	650	600	Bewickfs Swan	1	995.8	524.7	4	117.5	BS_XY_hasi__20221026_010:bandicam	2413.6	2.6	0	1.98	6.637
314	seiro	4	8	650	600	Bewickfs Swan	0	992.99625	526.455	4	117.5	BS_XY_hasi__20221026_010:bandicam	2392.4	2.6	0	1.98	6.637
315	seiro	4	8	650	600	Bewickfs Swan	0	990.1925	528.21	4	117.5	BS_XY_hasi__20221026_010:bandicam	2371.2	2.6	0	1.98	6.637
316	seiro	4	8	650	600	Bewickfs Swan	0	987.38875	529.965	4	117.5	BS_XY_hasi__20221026_010:bandicam	2350	2.7	0	1.98	6.637
317	seiro	4	8	650	600	Bewickfs Swan	0	984.585	531.72	4	117.5	BS_XY_hasi__20221026_010:bandicam	2328.9	2.7	0	1.98	6.637
318	seiro	4	8	650	600	Bewickfs Swan	0	981.78125	533.475	4	117.5	BS_XY_hasi__20221026_010:bandicam	2307.8	2.7	0	1.98	6.637
319	seiro	4	8	650	600	Bewickfs Swan	0	978.9775	535.23	4	117.5	BS_XY_hasi__20221026_010:bandicam	2286.7	2.7	0	1.98	6.637
320	seiro	4	8	650	600	Bewickfs Swan	0	976.17375	536.985	4	117.5	BS_XY_hasi__20221026_010:bandicam	2265.6	2.8	0	1.98	6.637
321	seiro	4	8	650	600	Bewickfs Swan	0	973.37	538.74	4	117.5	BS_XY_hasi__20221026_010:bandicam	2244.6	2.8	0	1.98	6.637
322	seiro	4	8	650	600	Bewickfs Swan	0	970.56625	540.495	4	117.5	BS_XY_hasi__20221026_010:bandicam	2223.6	2.8	0	1.98	6.637
323	seiro	4	8	650	600	Bewickfs Swan	0	967.7625	542.25	4	117.5	BS_XY_hasi__20221026_010:bandicam	2202.6	2.8	0	1.98	6.637
324	seiro	4	8	650	600	Bewickfs Swan	0	964.95875	544.005	4	117.5	BS_XY_hasi__20221026_010:bandicam	2181.7	2.9	0	1.98	6.637
325	seiro	4	8	650	600	Bewickfs Swan	0	962.155	545.76	4	117.5	BS_XY_hasi__20221026_010:bandicam	2160.8	2.9	0	1.98	6.637
326	seiro	4	8	650	600	Bewickfs Swan	0	959.35125	547.515	4	117.5	BS_XY_hasi__20221026_010:bandicam	2139.9	2.9	0	1.98	6.637
327	seiro	4	8	650	600	Bewickfs Swan	0	956.5475	549.27	4	117.5	BS_XY_hasi__20221026_010:bandicam	2119.1	3	0	1.98	6.637
328	seiro	4	8	650	600	Bewickfs Swan	0	953.74375	551.025	4	117.5	BS_XY_hasi__20221026_010:bandicam	2098.3	3	0	1.98	6.637
329	seiro	4	8	650	600	Bewickfs Swan	1	950.94	552.78	4	117.5	BS_XY_hasi__20221026_010:bandicam	2077.5	3	0	1.98	6.637
330	seiro	4	8	650	600	Bewickfs Swan	0	949.3392222	554.9933333	4	117.5	BS_XY_hasi__20221026_010:bandicam	2064.4	3	0	1.98	6.637
331	seiro	4	8	650	600	Bewickfs Swan	0	947.7384444	557.2066667	4	117.5	BS_XY_hasi__20221026_010:bandicam	2051.4	3.1	0	1.98	6.637
332	seiro	4	8	650	600	Bewickfs Swan	0	946.1376667	559.42	4	117.5	BS_XY_hasi__20221026_010:bandicam	2038.5	3.1	0	1.98	6.637
333	seiro	4	8	650	600	Bewickfs Swan	0	944.5368889	561.6333333	4	117.5	BS_XY_hasi__20221026_010:bandicam	2025.7	3.1	0	1.98	6.637
334	seiro	4	8	650	600	Bewickfs Swan	0	942.9361111	563.8466667	4	117.5	BS_XY_hasi__20221026_010:bandicam	2013	3.1	0	1.98	6.637
335	seiro	4	8	650	600	Bewickfs Swan	0	941.3353333	566.06	4	117.5	BS_XY_hasi__20221026_010:bandicam	2000.3	3.1	0	1.98	6.637
336	seiro	4	8	650	600	Bewickfs Swan	0	939.7345556	568.2733333	4	117.5	BS_XY_hasi__20221026_010:bandicam	1987.8	3.2	0	1.98	6.637
337	seiro	4	8	650	600	Bewickfs Swan	0	938.1337778	570.4866667	4	117.5	BS_XY_hasi__20221026_010:bandicam	1975.4	3.2	0	1.98	6.637
338	seiro	4	8	650	600	Bewickfs Swan	1	936.533	572.7	4	117.5	BS_XY_hasi__20221026_010:bandicam	1963	3.2	0	1.98	6.637
339	seiro	4	8	650	600	Bewickfs Swan	0	934.8915	574.85	4	117.5	BS_XY_hasi__20221026_010:bandicam	1950.5	3.2	0	1.98	6.637
340	seiro	4	8	650	600	Bewickfs Swan	1	933.25	577	4	117.5	BS_XY_hasi__20221026_010:bandicam	1938.1	3.2	0	1.98	6.637
341	seiro	4	8	650	600	Bewickfs Swan	0	931.1605	579.232	4	117.5	BS_XY_hasi__20221026_010:bandicam	1922.7	3.3	0	1.98	6.637
342	seiro	4	8	650	600	Bewickfs Swan	1	929.071	581.464	4	117.5	BS_XY_hasi__20221026_010:bandicam	1907.5	3.3	0	1.98	6.637
343	seiro	4	8	650	600	Bewickfs Swan	0	927.5	584.482	4	117.5	BS_XY_hasi__20221026_010:bandicam	1895.5	3.3	0	1.98	6.637
344	seiro	4	8	650	600	Bewickfs Swan	1	925.929	587.5	4	117.5	BS_XY_hasi__20221026_010:bandicam	1883.8	3.3	0	1.98	6.637
345	seiro	4	8	650	600	Bewickfs Swan	1	924.357	590	4	117.5	BS_XY_hasi__20221026_010:bandicam	1872.4	3.4	0	1.98	6.637
346	seiro	4	8	650	600	Bewickfs Swan	0	923.351	591.66675	4	117.5	BS_XY_hasi__20221026_010:bandicam	1865.1	3.4	0	1.98	6.637
347	seiro	4	8	650	600	Bewickfs Swan	0	922.345	593.3335	4	117.5	BS_XY_hasi__20221026_010:bandicam	1857.9	3.4	0	1.98	6.637
348	seiro	4	8	650	600	Bewickfs Swan	0	921.339	595.00025	4	117.5	BS_XY_hasi__20221026_010:bandicam	1850.8	3.4	0	1.98	6.637
349	seiro	4	8	650	600	Bewickfs Swan	1	920.333	596.667	4	117.5	BS_XY_hasi__20221026_010:bandicam	1843.8	3.4	0	1.98	6.637
350	seiro	4	8	650	600	Bewickfs Swan	1	919.403	599.145	4	117.5	BS_XY_hasi__20221026_010:bandicam	1837.3	3.4	0	1.98	6.637
351	seiro	4	8	650	600	Bewickfs Swan	0	917.114	601.6323333	4	117.5	BS_XY_hasi__20221026_010:bandicam	1821.8	3.4	0	1.98	6.637
352	seiro	4	8	650	600	Bewickfs Swan	0	914.825	604.1196667	4	117.5	BS_XY_hasi__20221026_010:bandicam	1806.3	3.5	0	1.98	6.637
353	seiro	4	8	650	600	Bewickfs Swan	1	912.536	606.607	4	117.5	BS_XY_hasi__20221026_010:bandicam	1791.1	3.5	0	1.98	6.637
354	seiro	4	8	650	600	Bewickfs Swan	0	909.8515	608.5535	4	117.5	BS_XY_hasi__20221026_010:bandicam	1773.1	3.5	0	1.98	6.637
355	seiro	4	8	650	600	Bewickfs Swan	1	907.167	610.5	4	117.5	BS_XY_hasi__20221026_010:bandicam	1755.3	3.6	0	1.98	6.637
356	seiro	4	8	650	600	Bewickfs Swan	0	904.8812857	612.2662857	4	117.5	BS_XY_hasi__20221026_010:bandicam	1740.3	3.6	0	1.98	6.637
357	seiro	4	8	650	600	Bewickfs Swan	0	902.5955714	614.0325714	4	117.5	BS_XY_hasi__20221026_010:bandicam	1725.4	3.6	0	1.98	6.637
358	seiro	4	8	650	600	Bewickfs Swan	0	900.3098571	615.7988571	4	117.5	BS_XY_hasi__20221026_010:bandicam	1710.5	3.7	0	1.98	6.637
359	seiro	4	8	650	600	Bewickfs Swan	0	898.0241429	617.5651429	4	117.5	BS_XY_hasi__20221026_010:bandicam	1695.8	3.7	0	1.98	6.637
360	seiro	4	8	650	600	Bewickfs Swan	0	895.7384286	619.3314286	4	117.5	BS_XY_hasi__20221026_010:bandicam	1681.1	3.7	0	1.98	6.637
361	seiro	4	8	650	600	Bewickfs Swan	0	893.4527143	621.0977143	4	117.5	BS_XY_hasi__20221026_010:bandicam	1666.6	3.8	0	1.98	6.637
362	seiro	4	8	650	600	Bewickfs Swan	1	891.167	622.864	4	117.5	BS_XY_hasi__20221026_010:bandicam	1652.1	3.8	0	1.98	6.637
363	seiro	4	8	650	600	Bewickfs Swan	1	889.9	624.3	4	117.5	BS_XY_hasi__20221026_010:bandicam	1644.5	3.8	0	1.98	6.637
364	seiro	4	8	650	600	Bewickfs Swan	1	884.962	627.038	4	117.5	BS_XY_hasi__20221026_010:bandicam	1613	3.9	0	1.98	6.637
365	seiro	4	8	650	600	Bewickfs Swan	0	882.4235	629.58625	4	117.5	BS_XY_hasi__20221026_010:bandicam	1597.9	3.9	0	1.98	6.637
366	seiro	4	8	650	600	Bewickfs Swan	0	879.885	632.1345	4	117.5	BS_XY_hasi__20221026_010:bandicam	1583.1	4	0	1.98	6.637
367	seiro	4	8	650	600	Bewickfs Swan	0	877.3465	634.68275	4	117.5	BS_XY_hasi__20221026_010:bandicam	1568.4	4	0	1.98	6.637
368	seiro	4	8	650	600	Bewickfs Swan	1	874.808	637.231	4	117.5	BS_XY_hasi__20221026_010:bandicam	1554.1	4	0	1.98	6.637
369	seiro	4	8	650	600	Bewickfs Swan	1	872.5	639.5	4	117.5	BS_XY_hasi__20221026_010:bandicam	1541.2	4.1	0	1.98	6.637
370	seiro	4	8	650	600	Bewickfs Swan	1	869.676	641.559	4	117.5	BS_XY_hasi__20221026_010:bandicam	1524.8	4.1	0	1.98	6.637
371	seiro	4	8	650	600	Bewickfs Swan	1	866.717	644.63	4	117.5	BS_XY_hasi__20221026_010:bandicam	1509	4.2	0	1.98	6.637
372	seiro	4	8	650	600	Bewickfs Swan	1	863.944	647.5	4	117.5	BS_XY_hasi__20221026_010:bandicam	1494.6	4.2	0	1.98	6.637
373	seiro	4	8	650	600	Bewickfs Swan	1	861.198	649.686	4	117.5	BS_XY_hasi__20221026_010:bandicam	1479.7	4.2	0	1.98	6.637
374	seiro	4	8	650	600	Bewickfs Swan	1	861.198	649.686	4	117.5	BS_XY_hasi__20221026_010:bandicam	1479.7	4.2	0	1.98	6.637
375	seiro	4	8	650	600	Bewickfs Swan	1	859.325	651.8	4	117.5	BS_XY_hasi__20221026_010:bandicam	1470.7	4.3	0	1.98	6.637
376	seiro	4	8	650	600	Bewickfs Swan	1	856.194	655.111	4	117.5	BS_XY_hasi__20221026_010:bandicam	1455.6	4.3	0	1.98	6.637
377	seiro	4	8	650	600	Bewickfs Swan	1	854.149	657.365	4	117.5	BS_XY_hasi__20221026_010:bandicam	1446.2	4.3	0	1.98	6.637
378	seiro	4	8	650	600	Bewickfs Swan	1	851.149	659.824	4	117.5	BS_XY_hasi__20221026_010:bandicam	1431.2	4.4	0	1.98	6.637
379	seiro	4	8	650	600	Bewickfs Swan	1	848.432	662.091	4	117.5	BS_XY_hasi__20221026_010:bandicam	1418	4.4	0	1.98	6.637
380	seiro	4	8	650	600	Bewickfs Swan	1	845.265	664.029	4	117.5	BS_XY_hasi__20221026_010:bandicam	1401.5	4.5	0	1.98	6.637
381	seiro	4	8	650	600	Bewickfs Swan	1	841.5	666.682	4	117.5	BS_XY_hasi__20221026_010:bandicam	1382.9	4.5	0	1.98	6.637
382	seiro	4	8	650	600	Bewickfs Swan	1	838.529	669.043	4	117.5	BS_XY_hasi__20221026_010:bandicam	1369.3	4.6	0	1.98	6.637
383	seiro	4	8	650	600	Bewickfs Swan	1	835.662	671.014	4	117.5	BS_XY_hasi__20221026_010:bandicam	1355.7	4.6	0	1.98	6.637
384	seiro	4	8	650	600	Bewickfs Swan	1	832.854	673.521	4	117.5	BS_XY_hasi__20221026_010:bandicam	1344.1	4.7	0	1.98	6.637
385	seiro	4	8	650	600	Bewickfs Swan	1	828.72	676.037	4	117.5	BS_XY_hasi__20221026_010:bandicam	1324.6	4.7	0	1.98	6.637
386	seiro	4	8	650	600	Bewickfs Swan	1	826.307	677.43	4	117.5	BS_XY_hasi__20221026_010:bandicam	1313.3	4.8	0	1.98	6.637
387	seiro	4	8	650	600	Bewickfs Swan	1	826.307	677.43	4	117.5	BS_XY_hasi__20221026_010:bandicam	1313.3	4.8	0	1.98	6.637
388	seiro	4	8	650	600	Bewickfs Swan	1	823.5	679.592	4	117.5	BS_XY_hasi__20221026_010:bandicam	1301.8	4.8	0	1.98	6.637
389	seiro	4	8	650	600	Bewickfs Swan	1	820.47	682.306	4	117.5	BS_XY_hasi__20221026_010:bandicam	1291	4.9	0	1.98	6.637
390	seiro	4	8	650	600	Bewickfs Swan	1	817.255	684.16	4	117.5	BS_XY_hasi__20221026_010:bandicam	1276.9	4.9	0	1.98	6.637
391	seiro	4	8	650	600	Bewickfs Swan	1	814.554	686.25	4	117.5	BS_XY_hasi__20221026_010:bandicam	1267.1	5	0	1.98	6.637
392	seiro	4	8	650	600	Bewickfs Swan	1	810.991	688.896	4	117.5	BS_XY_hasi__20221026_010:bandicam	1254.2	5	0	1.98	6.637
393	seiro	4	8	650	600	Bewickfs Swan	1	808.189	691.344	4	117.5	BS_XY_hasi__20221026_010:bandicam	1245.8	5	0	1.98	6.637
394	seiro	4	8	650	600	Bewickfs Swan	1	805.283	693.283	4	117.5	BS_XY_hasi__20221026_010:bandicam	1235.4	5.1	0	1.98	6.637
395	seiro	4	8	650	600	Bewickfs Swan	1	802.452	694.81	4	117.5	BS_XY_hasi__20221026_010:bandicam	1224.4	5.1	0	1.98	6.637
396	seiro	4	8	650	600	Bewickfs Swan	1	799.637	697.657	4	117.5	BS_XY_hasi__20221026_010:bandicam	1218.6	5.2	0	1.98	6.637
397	seiro	4	8	650	600	Bewickfs Swan	1	796.887	699.79	4	117.5	BS_XY_hasi__20221026_010:bandicam	1211.1	5.2	0	1.98	6.637
398	seiro	4	8	650	600	Bewickfs Swan	1	794.808	702.756	4	117.5	BS_XY_hasi__20221026_010:bandicam	1211	5.2	0	1.98	6.637
399	seiro	4	8	650	600	Bewickfs Swan	1	793.7	703.7	4	117.5	BS_XY_hasi__20221026_010:bandicam	1208.6	5.2	0	1.98	6.637
400	seiro	4	8	650	600	Bewickfs Swan	1	793.7	703.7	4	117.5	BS_XY_hasi__20221026_010:bandicam	1208.6	5.2	0	1.98	6.637
401	seiro	4	8	650	600	Bewickfs Swan	1	790	707.158	4	117.5	BS_XY_hasi__20221026_010:bandicam	1202.4	5.2	0	1.98	6.637
402	seiro	4	8	650	600	Bewickfs Swan	1	786.823	709.823	4	117.5	BS_XY_hasi__20221026_010:bandicam	1196.5	5.3	0	1.98	6.637
403	seiro	4	8	650	600	Bewickfs Swan	1	784.814	711.786	4	117.5	BS_XY_hasi__20221026_010:bandicam	1194.4	5.3	0	1.98	6.637
404	seiro	4	8	650	600	Bewickfs Swan	1	782.011	714.167	4	117.5	BS_XY_hasi__20221026_010:bandicam	1190.3	5.3	0	1.98	6.637
405	seiro	4	8	650	600	Bewickfs Swan	1	778.684	716.5	4	117.5	BS_XY_hasi__20221026_010:bandicam	1183.9	5.3	0	1.98	6.637
406	seiro	4	8	650	600	Bewickfs Swan	1	775.944	718.639	4	117.5	BS_XY_hasi__20221026_010:bandicam	1180	5.3	0	1.98	6.637
407	seiro	4	8	650	600	Bewickfs Swan	1	773.808	720.987	4	117.5	BS_XY_hasi__20221026_010:bandicam	1180.6	5.3	0	1.98	6.637
408	seiro	4	8	650	600	Bewickfs Swan	1	770.75	724	4	117.5	BS_XY_hasi__20221026_010:bandicam	1180.4	5.3	0	1.98	6.637
409	seiro	4	8	650	600	Bewickfs Swan	1	768.542	726.458	4	117.5	BS_XY_hasi__20221026_010:bandicam	1182.1	5.3	0	1.98	6.637
410	seiro	4	8	650	600	Bewickfs Swan	0	767.0043333	729.1863333	4	117.5	BS_XY_hasi__20221026_010:bandicam	1188.7	5.3	0	1.98	6.637
411	seiro	4	8	650	600	Bewickfs Swan	0	765.4666667	731.9146667	4	117.5	BS_XY_hasi__20221026_010:bandicam	1195.6	5.3	0	1.98	6.637
412	seiro	4	8	650	600	Bewickfs Swan	1	763.929	734.643	4	117.5	BS_XY_hasi__20221026_010:bandicam	1202.9	5.2	0	1.98	6.637
413	seiro	4	8	650	600	Bewickfs Swan	1	763	735.5	4	117.5	BS_XY_hasi__20221026_010:bandicam	1203.3	5.2	0	1.98	6.637
414	seiro	4	8	650	600	Bewickfs Swan	0	761.719	737.5625	4	117.5	BS_XY_hasi__20221026_010:bandicam	1208.6	5.2	0	1.98	6.637
415	seiro	4	8	650	600	Bewickfs Swan	1	760.438	739.625	4	117.5	BS_XY_hasi__20221026_010:bandicam	1214.1	5.2	0	1.98	6.637
416	seiro	4	8	650	600	Bewickfs Swan	0	759.6355	742.015	4	117.5	BS_XY_hasi__20221026_010:bandicam	1223.6	5.1	0	1.98	6.637
417	seiro	4	8	650	600	Bewickfs Swan	1	758.833	744.405	4	117.5	BS_XY_hasi__20221026_010:bandicam	1233.2	5.1	0	1.98	6.637
418	seiro	4	8	650	600	Bewickfs Swan	0	758.0415	747.262	4	117.5	BS_XY_hasi__20221026_010:bandicam	1245.6	5	0	1.98	6.637
419	seiro	4	8	650	600	Bewickfs Swan	0	757.25	750.119	4	117.5	BS_XY_hasi__20221026_010:bandicam	1258.3	5	0	1.98	6.637
420	seiro	4	8	650	600	Bewickfs Swan	0	756.4585	752.976	4	117.5	BS_XY_hasi__20221026_010:bandicam	1271.1	4.9	0	1.98	6.637
421	seiro	4	8	650	600	Bewickfs Swan	1	755.667	755.833	4	117.5	BS_XY_hasi__20221026_010:bandicam	1284.1	4.9	0	1.98	6.637
422	seiro	4	8	650	600	Bewickfs Swan	1	755.167	758.722	4	117.5	BS_XY_hasi__20221026_010:bandicam	1298.5	4.8	0	1.98	6.637
423	seiro	4	8	650	600	Bewickfs Swan	1	754.773	761.591	4	117.5	BS_XY_hasi__20221026_010:bandicam	1313.4	4.8	0	1.98	6.637
424	seiro	4	8	650	600	Bewickfs Swan	1	753.583	764.75	4	117.5	BS_XY_hasi__20221026_010:bandicam	1327.2	4.7	0	1.98	6.637
425	seiro	4	8	650	600	Bewickfs Swan	0	752.3886667	766.4443333	4	117.5	BS_XY_hasi__20221026_010:bandicam	1332.7	4.7	0	1.98	6.637
426	seiro	4	8	650	600	Bewickfs Swan	0	751.1943333	768.1386667	4	117.5	BS_XY_hasi__20221026_010:bandicam	1338.4	4.7	0	1.98	6.637
427	seiro	4	8	650	600	Bewickfs Swan	1	750	769.833	4	117.5	BS_XY_hasi__20221026_010:bandicam	1344.1	4.7	0	1.98	6.637
428	seiro	4	8	650	600	Bewickfs Swan	0	747.8333333	773.1386667	4	117.5	BS_XY_hasi__20221026_010:bandicam	1356.3	4.6	0	1.98	6.637
429	seiro	4	8	650	600	Bewickfs Swan	0	745.6666667	776.4443333	4	117.5	BS_XY_hasi__20221026_010:bandicam	1368.8	4.6	0	1.98	6.637
430	seiro	4	8	650	600	Bewickfs Swan	1	743.5	779.75	4	117.5	BS_XY_hasi__20221026_010:bandicam	1381.8	4.5	0	1.98	6.637
431	seiro	4	8	650	600	Bewickfs Swan	0	741.3	782.4	4	117.5	BS_XY_hasi__20221026_010:bandicam	1391.1	4.5	0	1.98	6.637
432	seiro	4	8	650	600	Bewickfs Swan	0	739.1	785.05	4	117.5	BS_XY_hasi__20221026_010:bandicam	1400.7	4.5	0	1.98	6.637
433	seiro	4	8	650	600	Bewickfs Swan	1	736.9	787.7	4	117.5	BS_XY_hasi__20221026_010:bandicam	1410.7	4.5	0	1.98	6.637
434	seiro	4	8	650	600	Bewickfs Swan	0	734.725	790.5916667	4	117.5	BS_XY_hasi__20221026_010:bandicam	1422.5	4.4	0	1.98	6.637
435	seiro	4	8	650	600	Bewickfs Swan	0	732.55	793.4833333	4	117.5	BS_XY_hasi__20221026_010:bandicam	1434.6	4.4	0	1.98	6.637
436	seiro	4	8	650	600	Bewickfs Swan	1	730.375	796.375	4	117.5	BS_XY_hasi__20221026_010:bandicam	1447.1	4.3	0	1.98	6.637
437	seiro	4	8	650	600	Bewickfs Swan	1	727.7	799.1	4	117.5	BS_XY_hasi__20221026_010:bandicam	1457.6	4.3	0	1.98	6.637
438	seiro	4	8	650	600	Bewickfs Swan	1	878.833	893.167	4	162	BS_XY_hasi__20221026_012:bandicam	2536.4	3.5	0	1.98	6.637
439	seiro	4	8	650	600	Bewickfs Swan	0	875.964	893.8931429	4	162	BS_XY_hasi__20221026_012:bandicam	2528.3	3.5	0	1.98	6.637
440	seiro	4	8	650	600	Bewickfs Swan	0	873.095	894.6192857	4	162	BS_XY_hasi__20221026_012:bandicam	2520.4	3.5	0	1.98	6.637
441	seiro	4	8	650	600	Bewickfs Swan	0	870.226	895.3454286	4	162	BS_XY_hasi__20221026_012:bandicam	2512.6	3.5	0	1.98	6.637
442	seiro	4	8	650	600	Bewickfs Swan	0	867.357	896.0715714	4	162	BS_XY_hasi__20221026_012:bandicam	2504.9	3.5	0	1.98	6.637
443	seiro	4	8	650	600	Bewickfs Swan	0	864.488	896.7977143	4	162	BS_XY_hasi__20221026_012:bandicam	2497.4	3.5	0	1.98	6.637
444	seiro	4	8	650	600	Bewickfs Swan	0	861.619	897.5238571	4	162	BS_XY_hasi__20221026_012:bandicam	2490	3.5	0	1.98	6.637
445	seiro	4	8	650	600	Bewickfs Swan	1	858.75	898.25	4	162	BS_XY_hasi__20221026_012:bandicam	2482.8	3.6	0	1.98	6.637
446	seiro	4	8	650	600	Bewickfs Swan	1	854.875	898.625	4	162	BS_XY_hasi__20221026_012:bandicam	2469.8	3.6	0	1.98	6.637
447	seiro	4	8	650	600	Bewickfs Swan	0	851.056	899.4835	4	162	BS_XY_hasi__20221026_012:bandicam	2460.1	3.6	0	1.98	6.637
448	seiro	4	8	650	600	Bewickfs Swan	1	847.237	900.342	4	162	BS_XY_hasi__20221026_012:bandicam	2450.5	3.6	0	1.98	6.637
449	seiro	4	8	650	600	Bewickfs Swan	0	843.836	901.4425	4	162	BS_XY_hasi__20221026_012:bandicam	2444.2	3.6	0	1.98	6.637
450	seiro	4	8	650	600	Bewickfs Swan	1	840.435	902.543	4	162	BS_XY_hasi__20221026_012:bandicam	2438.1	3.6	0	1.98	6.637
451	seiro	4	8	650	600	Bewickfs Swan	1	839.033	902.733	4	162	BS_XY_hasi__20221026_012:bandicam	2434.1	3.6	0	1.98	6.637
452	seiro	4	8	650	600	Bewickfs Swan	0	835.0665	904	4	162	BS_XY_hasi__20221026_012:bandicam	2427.2	3.6	0	1.98	6.637
453	seiro	4	8	650	600	Bewickfs Swan	1	831.1	905.267	4	162	BS_XY_hasi__20221026_012:bandicam	2420.7	3.6	0	1.98	6.637
454	seiro	4	8	650	600	Bewickfs Swan	0	827.887	906.34	4	162	BS_XY_hasi__20221026_012:bandicam	2415.9	3.7	0	1.98	6.637
455	seiro	4	8	650	600	Bewickfs Swan	1	824.674	907.413	4	162	BS_XY_hasi__20221026_012:bandicam	2411.4	3.7	0	1.98	6.637
456	seiro	4	8	650	600	Bewickfs Swan	1	821.537	908.537	4	162	BS_XY_hasi__20221026_012:bandicam	2407.6	3.7	0	1.98	6.637
457	seiro	4	8	650	600	Bewickfs Swan	0	819.208	909.2413333	4	162	BS_XY_hasi__20221026_012:bandicam	2404.1	3.7	0	1.98	6.637
458	seiro	4	8	650	600	Bewickfs Swan	0	816.879	909.9456667	4	162	BS_XY_hasi__20221026_012:bandicam	2400.7	3.7	0	1.98	6.637
459	seiro	4	8	650	600	Bewickfs Swan	1	814.55	910.65	4	162	BS_XY_hasi__20221026_012:bandicam	2397.5	3.7	0	1.98	6.637
460	seiro	4	8	650	600	Bewickfs Swan	0	810.501	911.2655	4	162	BS_XY_hasi__20221026_012:bandicam	2388.4	3.7	0	1.98	6.637
461	seiro	4	8	650	600	Bewickfs Swan	1	806.452	911.881	4	162	BS_XY_hasi__20221026_012:bandicam	2379.7	3.7	0	1.98	6.637
462	seiro	4	8	650	600	Bewickfs Swan	1	803.328	912.672	4	162	BS_XY_hasi__20221026_012:bandicam	2375	3.7	0	1.98	6.637
463	seiro	4	8	650	600	Bewickfs Swan	0	799.405	913.0263333	4	162	BS_XY_hasi__20221026_012:bandicam	2365.5	3.7	0	1.98	6.637
464	seiro	4	8	650	600	Bewickfs Swan	0	795.482	913.3806667	4	162	BS_XY_hasi__20221026_012:bandicam	2356.3	3.7	0	1.98	6.637
465	seiro	4	8	650	600	Bewickfs Swan	1	791.559	913.735	4	162	BS_XY_hasi__20221026_012:bandicam	2347.4	3.8	0	1.98	6.637
466	seiro	4	8	650	600	Bewickfs Swan	0	786.5975	914.5265	4	162	BS_XY_hasi__20221026_012:bandicam	2338.6	3.8	0	1.98	6.637
467	seiro	4	8	650	600	Bewickfs Swan	1	781.636	915.318	4	162	BS_XY_hasi__20221026_012:bandicam	2330.3	3.8	0	1.98	6.637
468	seiro	4	8	650	600	Bewickfs Swan	0	778.155	915.8655	4	162	BS_XY_hasi__20221026_012:bandicam	2324.8	3.8	0	1.98	6.637
469	seiro	4	8	650	600	Bewickfs Swan	1	774.674	916.413	4	162	BS_XY_hasi__20221026_012:bandicam	2319.4	3.8	0	1.98	6.637
470	seiro	4	8	650	600	Bewickfs Swan	0	770.5245	917.144	4	162	BS_XY_hasi__20221026_012:bandicam	2313.8	3.8	0	1.98	6.637
471	seiro	4	8	650	600	Bewickfs Swan	1	766.375	917.875	4	162	BS_XY_hasi__20221026_012:bandicam	2308.6	3.8	0	1.98	6.637
472	seiro	4	8	650	600	Bewickfs Swan	1	765.967	918.1	4	162	BS_XY_hasi__20221026_012:bandicam	2309.1	3.8	0	1.98	6.637
473	seiro	4	8	650	600	Bewickfs Swan	0	761.7925	918.6235	4	162	BS_XY_hasi__20221026_012:bandicam	2302.9	3.8	0	1.98	6.637
474	seiro	4	8	650	600	Bewickfs Swan	1	753.885	918.962	4	162	BS_XY_hasi__20221026_012:bandicam	2287.8	3.9	0	1.98	6.637
475	seiro	4	8	650	600	Bewickfs Swan	1	757.618	919.147	4	162	BS_XY_hasi__20221026_012:bandicam	2297	3.8	0	1.98	6.637
476	seiro	4	8	650	600	Bewickfs Swan	0	749.7963333	919.3636667	4	162	BS_XY_hasi__20221026_012:bandicam	2281.9	3.9	0	1.98	6.637
477	seiro	4	8	650	600	Bewickfs Swan	0	745.7076667	919.7653333	4	162	BS_XY_hasi__20221026_012:bandicam	2276.4	3.9	0	1.98	6.637
478	seiro	4	8	650	600	Bewickfs Swan	1	741.619	920.167	4	162	BS_XY_hasi__20221026_012:bandicam	2271.2	3.9	0	1.98	6.637
479	seiro	4	8	650	600	Bewickfs Swan	1	726.857	920.548	4	162	BS_XY_hasi__20221026_012:bandicam	2248.1	3.9	0	1.98	6.637
480	seiro	4	8	650	600	Bewickfs Swan	1	737.389	920.722	4	162	BS_XY_hasi__20221026_012:bandicam	2267.1	3.9	0	1.98	6.637
481	seiro	4	8	650	600	Bewickfs Swan	1	729.923	920.731	4	162	BS_XY_hasi__20221026_012:bandicam	2254.3	3.9	0	1.98	6.637
482	seiro	4	8	650	600	Bewickfs Swan	1	734.31	920.833	4	162	BS_XY_hasi__20221026_012:bandicam	2262.4	3.9	0	1.98	6.637
483	seiro	4	8	650	600	Bewickfs Swan	1	722.964	920.875	4	162	BS_XY_hasi__20221026_012:bandicam	2244.2	3.9	0	1.98	6.637
484	seiro	4	8	650	600	Bewickfs Swan	0	720.5713333	921.0833333	4	162	BS_XY_hasi__20221026_012:bandicam	2242.1	3.9	0	1.98	6.637
485	seiro	4	8	650	600	Bewickfs Swan	0	718.1786667	921.2916667	4	162	BS_XY_hasi__20221026_012:bandicam	2240	3.9	0	1.98	6.637
486	seiro	4	8	650	600	Bewickfs Swan	1	715.786	921.5	4	162	BS_XY_hasi__20221026_012:bandicam	2238.1	3.9	0	1.98	6.637
487	seiro	4	8	650	600	Bewickfs Swan	1	711.4	921.6	4	162	BS_XY_hasi__20221026_012:bandicam	2232.9	4	0	1.98	6.637
488	seiro	4	8	650	600	Bewickfs Swan	0	708.544	921.894	4	162	BS_XY_hasi__20221026_012:bandicam	2231.3	4	0	1.98	6.637
489	seiro	4	8	650	600	Bewickfs Swan	1	705.688	922.188	4	162	BS_XY_hasi__20221026_012:bandicam	2229.9	4	0	1.98	6.637
490	seiro	4	8	650	600	Bewickfs Swan	1	1077.648	761.5	22	125.5	BS_XY_hasi__20221026_013:bandicam	3117.6	2.2	0	1.98	6.637
491	seiro	4	8	650	600	Bewickfs Swan	1	1076.192	762.596	22	125.5	BS_XY_hasi__20221026_013:bandicam	3111	2.2	0	1.98	6.637
492	seiro	4	8	650	600	Bewickfs Swan	1	1071.28	766.94	22	125.5	BS_XY_hasi__20221026_013:bandicam	3090.5	2.2	0	1.98	6.637
493	seiro	4	8	650	600	Bewickfs Swan	1	1069.622	768.524	22	125.5	BS_XY_hasi__20221026_013:bandicam	3084	2.2	0	1.98	6.637
494	seiro	4	8	650	600	Bewickfs Swan	1	1068.015	770.197	22	125.5	BS_XY_hasi__20221026_013:bandicam	3078.1	2.2	0	1.98	6.637
495	seiro	4	8	650	600	Bewickfs Swan	1	1065.209	774.222	22	125.5	BS_XY_hasi__20221026_013:bandicam	3070.9	2.2	0	1.98	6.637
496	seiro	4	8	650	600	Bewickfs Swan	1	1062.857	776.464	22	125.5	BS_XY_hasi__20221026_013:bandicam	3062.1	2.2	0	1.98	6.637
497	seiro	4	8	650	600	Bewickfs Swan	1	1060.907	780.076	22	125.5	BS_XY_hasi__20221026_013:bandicam	3059.7	2.2	0	1.98	6.637
498	seiro	4	8	650	600	Bewickfs Swan	1	1059.433	780.233	22	125.5	BS_XY_hasi__20221026_013:bandicam	3050.9	2.2	0	1.98	6.637
499	seiro	4	8	650	600	Bewickfs Swan	1	1057.86	782.66	22	125.5	BS_XY_hasi__20221026_013:bandicam	3047.8	2.2	0	1.98	6.637
500	seiro	4	8	650	600	Bewickfs Swan	1	1053.3	785.3	22	125.5	BS_XY_hasi__20221026_013:bandicam	3026.9	2.2	0	1.98	6.637
501	seiro	4	8	650	600	Bewickfs Swan	1	1053.667	785.5	22	125.5	BS_XY_hasi__20221026_013:bandicam	3029.8	2.2	0	1.98	6.637
502	seiro	4	8	650	600	Bewickfs Swan	1	1054.5	788.071	22	125.5	BS_XY_hasi__20221026_013:bandicam	3042.3	2.2	0	1.98	6.637
503	seiro	4	8	650	600	Bewickfs Swan	1	1050.541	788.908	22	125.5	BS_XY_hasi__20221026_013:bandicam	3020.3	2.2	0	1.98	6.637
504	seiro	4	8	650	600	Bewickfs Swan	1	1048.368	791.342	22	125.5	BS_XY_hasi__20221026_013:bandicam	3014	2.2	0	1.98	6.637
505	seiro	4	8	650	600	Bewickfs Swan	1	1046.533	792.667	22	125.5	BS_XY_hasi__20221026_013:bandicam	3006.7	2.2	0	1.98	6.637
506	seiro	4	8	650	600	Bewickfs Swan	1	1044.437	794.449	22	125.5	BS_XY_hasi__20221026_013:bandicam	2999.2	2.2	0	1.98	6.637
507	seiro	4	8	650	600	Bewickfs Swan	1	1042.48	796.5	22	125.5	BS_XY_hasi__20221026_013:bandicam	2993.5	2.2	0	1.98	6.637
508	seiro	4	8	650	600	Bewickfs Swan	1	1041.064	799.551	22	125.5	BS_XY_hasi__20221026_013:bandicam	2994.2	2.2	0	1.98	6.637
509	seiro	4	8	650	600	Bewickfs Swan	1	1039.19	800.914	22	125.5	BS_XY_hasi__20221026_013:bandicam	2987.1	2.3	0	1.98	6.637
510	seiro	4	8	650	600	Bewickfs Swan	1	1036.871	801.629	22	125.5	BS_XY_hasi__20221026_013:bandicam	2975.3	2.3	0	1.98	6.637
511	seiro	4	8	650	600	Bewickfs Swan	1	1033.811	806.7	22	125.5	BS_XY_hasi__20221026_013:bandicam	2973	2.3	0	1.98	6.637
512	seiro	4	8	650	600	Bewickfs Swan	1	1032.375	807.225	22	125.5	BS_XY_hasi__20221026_013:bandicam	2966.1	2.3	0	1.98	6.637
513	seiro	4	8	650	600	Bewickfs Swan	1	1029.759	808.377	22	125.5	BS_XY_hasi__20221026_013:bandicam	2954.2	2.3	0	1.98	6.637
514	seiro	4	8	650	600	Bewickfs Swan	1	1028.037	810.315	22	125.5	BS_XY_hasi__20221026_013:bandicam	2950.3	2.3	0	1.98	6.637
515	seiro	4	8	650	600	Bewickfs Swan	1	1027.973	810.373	22	125.5	BS_XY_hasi__20221026_013:bandicam	2950.2	2.3	0	1.98	6.637
516	seiro	4	8	650	600	Bewickfs Swan	1	1022.265	813.931	22	125.5	BS_XY_hasi__20221026_013:bandicam	2928.2	2.3	0	1.98	6.637
517	seiro	4	8	650	600	Bewickfs Swan	1	1024.694	814.278	22	125.5	BS_XY_hasi__20221026_013:bandicam	2943.8	2.3	0	1.98	6.637
518	seiro	4	8	650	600	Bewickfs Swan	1	1019.297	816.833	22	125.5	BS_XY_hasi__20221026_013:bandicam	2920.7	2.3	0	1.98	6.637
519	seiro	4	8	650	600	Bewickfs Swan	1	1012.311	818.608	22	125.5	BS_XY_hasi__20221026_013:bandicam	2885.9	2.3	0	1.98	6.637
520	seiro	4	8	650	600	Bewickfs Swan	1	1017.227	818.773	22	125.5	BS_XY_hasi__20221026_013:bandicam	2915.2	2.3	0	1.98	6.637
521	seiro	4	8	650	600	Bewickfs Swan	1	1011.426	819.67	22	125.5	BS_XY_hasi__20221026_013:bandicam	2884.5	2.3	0	1.98	6.637
522	seiro	4	8	650	600	Bewickfs Swan	1	1014.276	820.187	22	125.5	BS_XY_hasi__20221026_013:bandicam	2902.9	2.3	0	1.98	6.637
523	seiro	4	8	650	600	Bewickfs Swan	1	1008.076	822.288	22	125.5	BS_XY_hasi__20221026_013:bandicam	2874.4	2.3	0	1.98	6.637
524	seiro	4	8	650	600	Bewickfs Swan	1	1220.5	801.045	11	181.5	BS_XY_hasi__20221026_019:bandicam	4125.3	2.4	0	1.98	6.637
525	seiro	4	8	650	600	Bewickfs Swan	0	1218.884667	802.312	11	181.5	BS_XY_hasi__20221026_019:bandicam	4117.8	2.4	0	1.98	6.637
526	seiro	4	8	650	600	Bewickfs Swan	0	1217.269333	803.579	11	181.5	BS_XY_hasi__20221026_019:bandicam	4110.4	2.4	0	1.98	6.637
527	seiro	4	8	650	600	Bewickfs Swan	1	1215.654	804.846	11	181.5	BS_XY_hasi__20221026_019:bandicam	4102.9	2.4	0	1.98	6.637
528	seiro	4	8	650	600	Bewickfs Swan	0	1213.077364	806.4289394	11	181.5	BS_XY_hasi__20221026_019:bandicam	4090.1	2.4	0	1.98	6.637
529	seiro	4	8	650	600	Bewickfs Swan	0	1210.500727	808.0118788	11	181.5	BS_XY_hasi__20221026_019:bandicam	4077.4	2.4	0	1.98	6.637
530	seiro	4	8	650	600	Bewickfs Swan	0	1207.924091	809.5948182	11	181.5	BS_XY_hasi__20221026_019:bandicam	4064.7	2.4	0	1.98	6.637
531	seiro	4	8	650	600	Bewickfs Swan	0	1205.347455	811.1777576	11	181.5	BS_XY_hasi__20221026_019:bandicam	4052.1	2.5	0	1.98	6.637
532	seiro	4	8	650	600	Bewickfs Swan	0	1202.770818	812.760697	11	181.5	BS_XY_hasi__20221026_019:bandicam	4039.5	2.5	0	1.98	6.637
533	seiro	4	8	650	600	Bewickfs Swan	0	1200.194182	814.3436364	11	181.5	BS_XY_hasi__20221026_019:bandicam	4027	2.5	0	1.98	6.637
534	seiro	4	8	650	600	Bewickfs Swan	0	1197.617545	815.9265758	11	181.5	BS_XY_hasi__20221026_019:bandicam	4014.6	2.5	0	1.98	6.637
535	seiro	4	8	650	600	Bewickfs Swan	0	1195.040909	817.5095152	11	181.5	BS_XY_hasi__20221026_019:bandicam	4002.2	2.5	0	1.98	6.637
536	seiro	4	8	650	600	Bewickfs Swan	0	1192.464273	819.0924545	11	181.5	BS_XY_hasi__20221026_019:bandicam	3990	2.5	0	1.98	6.637
537	seiro	4	8	650	600	Bewickfs Swan	0	1189.887636	820.6753939	11	181.5	BS_XY_hasi__20221026_019:bandicam	3977.7	2.5	0	1.98	6.637
538	seiro	4	8	650	600	Bewickfs Swan	0	1187.311	822.2583333	11	181.5	BS_XY_hasi__20221026_019:bandicam	3965.6	2.5	0	1.98	6.637
539	seiro	4	8	650	600	Bewickfs Swan	0	1184.734364	823.8412727	11	181.5	BS_XY_hasi__20221026_019:bandicam	3953.5	2.5	0	1.98	6.637
540	seiro	4	8	650	600	Bewickfs Swan	0	1182.157727	825.4242121	11	181.5	BS_XY_hasi__20221026_019:bandicam	3941.5	2.5	0	1.98	6.637
541	seiro	4	8	650	600	Bewickfs Swan	0	1179.581091	827.0071515	11	181.5	BS_XY_hasi__20221026_019:bandicam	3929.6	2.5	0	1.98	6.637
542	seiro	4	8	650	600	Bewickfs Swan	0	1177.004455	828.5900909	11	181.5	BS_XY_hasi__20221026_019:bandicam	3917.7	2.5	0	1.98	6.637
543	seiro	4	8	650	600	Bewickfs Swan	0	1174.427818	830.1730303	11	181.5	BS_XY_hasi__20221026_019:bandicam	3905.9	2.5	0	1.98	6.637
544	seiro	4	8	650	600	Bewickfs Swan	0	1171.851182	831.7559697	11	181.5	BS_XY_hasi__20221026_019:bandicam	3894.2	2.6	0	1.98	6.637
545	seiro	4	8	650	600	Bewickfs Swan	0	1169.274545	833.3389091	11	181.5	BS_XY_hasi__20221026_019:bandicam	3882.6	2.6	0	1.98	6.637
546	seiro	4	8	650	600	Bewickfs Swan	0	1166.697909	834.9218485	11	181.5	BS_XY_hasi__20221026_019:bandicam	3871	2.6	0	1.98	6.637
547	seiro	4	8	650	600	Bewickfs Swan	0	1164.121273	836.5047879	11	181.5	BS_XY_hasi__20221026_019:bandicam	3859.5	2.6	0	1.98	6.637
548	seiro	4	8	650	600	Bewickfs Swan	0	1161.544636	838.0877273	11	181.5	BS_XY_hasi__20221026_019:bandicam	3848.1	2.6	0	1.98	6.637
549	seiro	4	8	650	600	Bewickfs Swan	0	1158.968	839.6706667	11	181.5	BS_XY_hasi__20221026_019:bandicam	3836.8	2.6	0	1.98	6.637
550	seiro	4	8	650	600	Bewickfs Swan	0	1156.391364	841.2536061	11	181.5	BS_XY_hasi__20221026_019:bandicam	3825.5	2.6	0	1.98	6.637
551	seiro	4	8	650	600	Bewickfs Swan	0	1153.814727	842.8365455	11	181.5	BS_XY_hasi__20221026_019:bandicam	3814.3	2.6	0	1.98	6.637
552	seiro	4	8	650	600	Bewickfs Swan	0	1151.238091	844.4194848	11	181.5	BS_XY_hasi__20221026_019:bandicam	3803.2	2.6	0	1.98	6.637
553	seiro	4	8	650	600	Bewickfs Swan	0	1148.661455	846.0024242	11	181.5	BS_XY_hasi__20221026_019:bandicam	3792.2	2.6	0	1.98	6.637
554	seiro	4	8	650	600	Bewickfs Swan	0	1146.084818	847.5853636	11	181.5	BS_XY_hasi__20221026_019:bandicam	3781.2	2.6	0	1.98	6.637
555	seiro	4	8	650	600	Bewickfs Swan	0	1143.508182	849.168303	11	181.5	BS_XY_hasi__20221026_019:bandicam	3770.4	2.6	0	1.98	6.637
556	seiro	4	8	650	600	Bewickfs Swan	0	1140.931545	850.7512424	11	181.5	BS_XY_hasi__20221026_019:bandicam	3759.6	2.6	0	1.98	6.637
557	seiro	4	8	650	600	Bewickfs Swan	0	1138.354909	852.3341818	11	181.5	BS_XY_hasi__20221026_019:bandicam	3748.9	2.7	0	1.98	6.637
558	seiro	4	8	650	600	Bewickfs Swan	0	1135.778273	853.9171212	11	181.5	BS_XY_hasi__20221026_019:bandicam	3738.3	2.7	0	1.98	6.637
559	seiro	4	8	650	600	Bewickfs Swan	0	1133.201636	855.5000606	11	181.5	BS_XY_hasi__20221026_019:bandicam	3727.8	2.7	0	1.98	6.637
560	seiro	4	8	650	600	Bewickfs Swan	1	1130.625	857.083	11	181.5	BS_XY_hasi__20221026_019:bandicam	3717.3	2.7	0	1.98	6.637
561	seiro	4	8	650	600	Bewickfs Swan	0	1128.1875	859.479	11	181.5	BS_XY_hasi__20221026_019:bandicam	3710.4	2.7	0	1.98	6.637
562	seiro	4	8	650	600	Bewickfs Swan	1	1125.75	861.875	11	181.5	BS_XY_hasi__20221026_019:bandicam	3703.7	2.7	0	1.98	6.637
563	seiro	4	8	650	600	Bewickfs Swan	1	1123.689	863.5	11	181.5	BS_XY_hasi__20221026_019:bandicam	3696.8	2.7	0	1.98	6.637
564	seiro	4	8	650	600	Bewickfs Swan	1	1123.833	863.5	11	181.5	BS_XY_hasi__20221026_019:bandicam	3697.6	2.7	0	1.98	6.637
565	seiro	4	8	650	600	Bewickfs Swan	0	1121.798333	865.4791667	11	181.5	BS_XY_hasi__20221026_019:bandicam	3692.1	2.7	0	1.98	6.637
566	seiro	4	8	650	600	Bewickfs Swan	0	1119.763667	867.4583333	11	181.5	BS_XY_hasi__20221026_019:bandicam	3686.7	2.7	0	1.98	6.637
567	seiro	4	8	650	600	Bewickfs Swan	0	1117.729	869.4375	11	181.5	BS_XY_hasi__20221026_019:bandicam	3681.3	2.7	0	1.98	6.637
568	seiro	4	8	650	600	Bewickfs Swan	0	1115.694333	871.4166667	11	181.5	BS_XY_hasi__20221026_019:bandicam	3676.1	2.7	0	1.98	6.637
569	seiro	4	8	650	600	Bewickfs Swan	0	1113.659667	873.3958333	11	181.5	BS_XY_hasi__20221026_019:bandicam	3670.9	2.7	0	1.98	6.637
570	seiro	4	8	650	600	Bewickfs Swan	1	1111.625	875.375	11	181.5	BS_XY_hasi__20221026_019:bandicam	3665.9	2.7	0	1.98	6.637
571	seiro	4	8	650	600	Bewickfs Swan	0	1108.777	877.2616	11	181.5	BS_XY_hasi__20221026_019:bandicam	3655.9	2.7	0	1.98	6.637
572	seiro	4	8	650	600	Bewickfs Swan	0	1105.929	879.1482	11	181.5	BS_XY_hasi__20221026_019:bandicam	3646	2.7	0	1.98	6.637
573	seiro	4	8	650	600	Bewickfs Swan	0	1103.081	881.0348	11	181.5	BS_XY_hasi__20221026_019:bandicam	3636.2	2.7	0	1.98	6.637
574	seiro	4	8	650	600	Bewickfs Swan	0	1100.233	882.9214	11	181.5	BS_XY_hasi__20221026_019:bandicam	3626.5	2.7	0	1.98	6.637
575	seiro	4	8	650	600	Bewickfs Swan	1	1097.385	884.808	11	181.5	BS_XY_hasi__20221026_019:bandicam	3617	2.7	0	1.98	6.637
576	seiro	4	8	650	600	Bewickfs Swan	1	1124.068	684.977	14	495	BS_XY_hasi__20221026_022:bandicam	3284.7	8.5	0	1.98	6.637
577	seiro	4	8	650	600	Bewickfs Swan	0	1122.801667	688.1833333	14	495	BS_XY_hasi__20221026_022:bandicam	3280.1	8.5	0	1.98	6.637
578	seiro	4	8	650	600	Bewickfs Swan	0	1121.535333	691.3896667	14	495	BS_XY_hasi__20221026_022:bandicam	3275.7	8.5	0	1.98	6.637
579	seiro	4	8	650	600	Bewickfs Swan	1	1120.269	694.596	14	495	BS_XY_hasi__20221026_022:bandicam	3271.5	8.6	0	1.98	6.637
580	seiro	4	8	650	600	Bewickfs Swan	0	1117.31175	697.820125	14	495	BS_XY_hasi__20221026_022:bandicam	3256.1	8.6	0	1.98	6.637
581	seiro	4	8	650	600	Bewickfs Swan	0	1114.3545	701.04425	14	495	BS_XY_hasi__20221026_022:bandicam	3241	8.6	0	1.98	6.637
582	seiro	4	8	650	600	Bewickfs Swan	0	1111.39725	704.268375	14	495	BS_XY_hasi__20221026_022:bandicam	3226.1	8.7	0	1.98	6.637
583	seiro	4	8	650	600	Bewickfs Swan	0	1108.44	707.4925	14	495	BS_XY_hasi__20221026_022:bandicam	3211.4	8.7	0	1.98	6.637
584	seiro	4	8	650	600	Bewickfs Swan	0	1105.48275	710.716625	14	495	BS_XY_hasi__20221026_022:bandicam	3196.8	8.8	0	1.98	6.637
585	seiro	4	8	650	600	Bewickfs Swan	0	1102.5255	713.94075	14	495	BS_XY_hasi__20221026_022:bandicam	3182.6	8.8	0	1.98	6.637
586	seiro	4	8	650	600	Bewickfs Swan	0	1099.56825	717.164875	14	495	BS_XY_hasi__20221026_022:bandicam	3168.5	8.8	0	1.98	6.637
587	seiro	4	8	650	600	Bewickfs Swan	1	1096.611	720.389	14	495	BS_XY_hasi__20221026_022:bandicam	3154.6	8.9	0	1.98	6.637
588	seiro	4	8	650	600	Bewickfs Swan	0	1094.365769	723.2436923	14	495	BS_XY_hasi__20221026_022:bandicam	3145	8.9	0	1.98	6.637
589	seiro	4	8	650	600	Bewickfs Swan	0	1092.120538	726.0983846	14	495	BS_XY_hasi__20221026_022:bandicam	3135.5	8.9	0	1.98	6.637
590	seiro	4	8	650	600	Bewickfs Swan	0	1089.875308	728.9530769	14	495	BS_XY_hasi__20221026_022:bandicam	3126.2	9	0	1.98	6.637
591	seiro	4	8	650	600	Bewickfs Swan	0	1087.630077	731.8077692	14	495	BS_XY_hasi__20221026_022:bandicam	3117.1	9	0	1.98	6.637
592	seiro	4	8	650	600	Bewickfs Swan	0	1085.384846	734.6624615	14	495	BS_XY_hasi__20221026_022:bandicam	3108.1	9	0	1.98	6.637
593	seiro	4	8	650	600	Bewickfs Swan	0	1083.139615	737.5171538	14	495	BS_XY_hasi__20221026_022:bandicam	3099.3	9	0	1.98	6.637
594	seiro	4	8	650	600	Bewickfs Swan	0	1080.894385	740.3718462	14	495	BS_XY_hasi__20221026_022:bandicam	3090.7	9.1	0	1.98	6.637
595	seiro	4	8	650	600	Bewickfs Swan	0	1078.649154	743.2265385	14	495	BS_XY_hasi__20221026_022:bandicam	3082.3	9.1	0	1.98	6.637
596	seiro	4	8	650	600	Bewickfs Swan	0	1076.403923	746.0812308	14	495	BS_XY_hasi__20221026_022:bandicam	3074	9.1	0	1.98	6.637
597	seiro	4	8	650	600	Bewickfs Swan	0	1074.158692	748.9359231	14	495	BS_XY_hasi__20221026_022:bandicam	3065.9	9.1	0	1.98	6.637
598	seiro	4	8	650	600	Bewickfs Swan	0	1071.913462	751.7906154	14	495	BS_XY_hasi__20221026_022:bandicam	3058	9.2	0	1.98	6.637
599	seiro	4	8	650	600	Bewickfs Swan	0	1069.668231	754.6453077	14	495	BS_XY_hasi__20221026_022:bandicam	3050.3	9.2	0	1.98	6.637
600	seiro	4	8	650	600	Bewickfs Swan	1	1067.423	757.5	14	495	BS_XY_hasi__20221026_022:bandicam	3042.7	9.2	0	1.98	6.637
601	seiro	4	8	650	600	Bewickfs Swan	1	1064.75	760.583	14	495	BS_XY_hasi__20221026_022:bandicam	3033.2	9.2	0	1.98	6.637
602	seiro	4	8	650	600	Bewickfs Swan	0	1062.36925	763.60775	14	495	BS_XY_hasi__20221026_022:bandicam	3025.6	9.3	0	1.98	6.637
603	seiro	4	8	650	600	Bewickfs Swan	0	1059.9885	766.6325	14	495	BS_XY_hasi__20221026_022:bandicam	3018.2	9.3	0	1.98	6.637
604	seiro	4	8	650	600	Bewickfs Swan	0	1057.60775	769.65725	14	495	BS_XY_hasi__20221026_022:bandicam	3011.1	9.3	0	1.98	6.637
605	seiro	4	8	650	600	Bewickfs Swan	1	1055.227	772.682	14	495	BS_XY_hasi__20221026_022:bandicam	3004.1	9.3	0	1.98	6.637
606	seiro	4	8	650	600	Bewickfs Swan	1	1053.065	776.022	14	495	BS_XY_hasi__20221026_022:bandicam	2999.6	9.3	0	1.98	6.637
607	seiro	4	8	650	600	Bewickfs Swan	1	1050.347	779.585	14	495	BS_XY_hasi__20221026_022:bandicam	2992.5	9.4	0	1.98	6.637
608	seiro	4	8	650	600	Bewickfs Swan	1	1050.331	779.619	14	495	BS_XY_hasi__20221026_022:bandicam	2992.5	9.4	0	1.98	6.637
609	seiro	4	8	650	600	Bewickfs Swan	0	1048.6235	779.676	14	495	BS_XY_hasi__20221026_022:bandicam	2982	9.4	0	1.98	6.637
610	seiro	4	8	650	600	Bewickfs Swan	1	1046.9	779.767	14	495	BS_XY_hasi__20221026_022:bandicam	2971.6	9.4	0	1.98	6.637
611	seiro	4	8	650	600	Bewickfs Swan	0	1044.6698	783.3456667	14	495	BS_XY_hasi__20221026_022:bandicam	2967.9	9.4	0	1.98	6.637
612	seiro	4	8	650	600	Bewickfs Swan	0	1042.4396	786.9243333	14	495	BS_XY_hasi__20221026_022:bandicam	2964.5	9.5	0	1.98	6.637
613	seiro	4	8	650	600	Bewickfs Swan	0	1040.2094	790.503	14	495	BS_XY_hasi__20221026_022:bandicam	2961.4	9.5	0	1.98	6.637
614	seiro	4	8	650	600	Bewickfs Swan	0	1037.9792	794.0816667	14	495	BS_XY_hasi__20221026_022:bandicam	2958.6	9.5	0	1.98	6.637
615	seiro	4	8	650	600	Bewickfs Swan	0	1035.749	797.6603333	14	495	BS_XY_hasi__20221026_022:bandicam	2956.1	9.5	0	1.98	6.637
616	seiro	4	8	650	600	Bewickfs Swan	0	1033.5188	801.239	14	495	BS_XY_hasi__20221026_022:bandicam	2953.8	9.5	0	1.98	6.637
617	seiro	4	8	650	600	Bewickfs Swan	0	1031.2886	804.8176667	14	495	BS_XY_hasi__20221026_022:bandicam	2951.8	9.5	0	1.98	6.637
618	seiro	4	8	650	600	Bewickfs Swan	0	1029.0584	808.3963333	14	495	BS_XY_hasi__20221026_022:bandicam	2950.1	9.5	0	1.98	6.637
619	seiro	4	8	650	600	Bewickfs Swan	0	1026.8282	811.975	14	495	BS_XY_hasi__20221026_022:bandicam	2948.7	9.5	0	1.98	6.637
620	seiro	4	8	650	600	Bewickfs Swan	0	1024.598	815.5536667	14	495	BS_XY_hasi__20221026_022:bandicam	2947.5	9.5	0	1.98	6.637
621	seiro	4	8	650	600	Bewickfs Swan	0	1022.3678	819.1323333	14	495	BS_XY_hasi__20221026_022:bandicam	2946.7	9.5	0	1.98	6.637
622	seiro	4	8	650	600	Bewickfs Swan	0	1020.1376	822.711	14	495	BS_XY_hasi__20221026_022:bandicam	2946.1	9.5	0	1.98	6.637
623	seiro	4	8	650	600	Bewickfs Swan	0	1017.9074	826.2896667	14	495	BS_XY_hasi__20221026_022:bandicam	2945.8	9.5	0	1.98	6.637
624	seiro	4	8	650	600	Bewickfs Swan	0	1015.6772	829.8683333	14	495	BS_XY_hasi__20221026_022:bandicam	2945.7	9.5	0	1.98	6.637
625	seiro	4	8	650	600	Bewickfs Swan	1	1013.447	833.447	14	495	BS_XY_hasi__20221026_022:bandicam	2946	9.5	0	1.98	6.637
626	seiro	4	8	650	600	Bewickfs Swan	1	1013.305	834.28	14	495	BS_XY_hasi__20221026_022:bandicam	2948.2	9.5	0	1.98	6.637
627	seiro	4	8	650	600	Bewickfs Swan	1	1010.868	837.342	14	495	BS_XY_hasi__20221026_022:bandicam	2945.7	9.5	0	1.98	6.637
628	seiro	4	8	650	600	Bewickfs Swan	1	1205	682.462	9	276	BS_XYTableToPoint_OutFeatureClass__20221025_004_umi:bandicam	3826.7	4	0	1.98	6.637
629	seiro	4	8	650	600	Bewickfs Swan	0	1202	686.808	9	276	BS_XYTableToPoint_OutFeatureClass__20221025_004_umi:bandicam	3810.9	4	0	1.98	6.637
630	seiro	4	8	650	600	Bewickfs Swan	0	1199	691.154	9	276	BS_XYTableToPoint_OutFeatureClass__20221025_004_umi:bandicam	3795.4	4	0	1.98	6.637
631	seiro	4	8	650	600	Bewickfs Swan	1	1196	695.5	9	276	BS_XYTableToPoint_OutFeatureClass__20221025_004_umi:bandicam	3780.3	4.1	0	1.98	6.637
632	seiro	4	8	650	600	Bewickfs Swan	0	1193.643333	698.59	9	276	BS_XYTableToPoint_OutFeatureClass__20221025_004_umi:bandicam	3768.1	4.1	0	1.98	6.637
633	seiro	4	8	650	600	Bewickfs Swan	0	1191.286667	701.68	9	276	BS_XYTableToPoint_OutFeatureClass__20221025_004_umi:bandicam	3756.1	4.1	0	1.98	6.637
634	seiro	4	8	650	600	Bewickfs Swan	0	1188.93	704.77	9	276	BS_XYTableToPoint_OutFeatureClass__20221025_004_umi:bandicam	3744.3	4.1	0	1.98	6.637
635	seiro	4	8	650	600	Bewickfs Swan	0	1186.573333	707.86	9	276	BS_XYTableToPoint_OutFeatureClass__20221025_004_umi:bandicam	3732.6	4.1	0	1.98	6.637
636	seiro	4	8	650	600	Bewickfs Swan	0	1184.216667	710.95	9	276	BS_XYTableToPoint_OutFeatureClass__20221025_004_umi:bandicam	3721.1	4.1	0	1.98	6.637
637	seiro	4	8	650	600	Bewickfs Swan	0	1181.86	714.04	9	276	BS_XYTableToPoint_OutFeatureClass__20221025_004_umi:bandicam	3709.7	4.1	0	1.98	6.637
638	seiro	4	8	650	600	Bewickfs Swan	0	1179.503333	717.13	9	276	BS_XYTableToPoint_OutFeatureClass__20221025_004_umi:bandicam	3698.5	4.2	0	1.98	6.637
639	seiro	4	8	650	600	Bewickfs Swan	0	1177.146667	720.22	9	276	BS_XYTableToPoint_OutFeatureClass__20221025_004_umi:bandicam	3687.4	4.2	0	1.98	6.637
640	seiro	4	8	650	600	Bewickfs Swan	0	1174.79	723.31	9	276	BS_XYTableToPoint_OutFeatureClass__20221025_004_umi:bandicam	3676.5	4.2	0	1.98	6.637
641	seiro	4	8	650	600	Bewickfs Swan	0	1172.433333	726.4	9	276	BS_XYTableToPoint_OutFeatureClass__20221025_004_umi:bandicam	3665.8	4.2	0	1.98	6.637
642	seiro	4	8	650	600	Bewickfs Swan	0	1170.076667	729.49	9	276	BS_XYTableToPoint_OutFeatureClass__20221025_004_umi:bandicam	3655.2	4.2	0	1.98	6.637
643	seiro	4	8	650	600	Bewickfs Swan	0	1167.72	732.58	9	276	BS_XYTableToPoint_OutFeatureClass__20221025_004_umi:bandicam	3644.8	4.2	0	1.98	6.637
644	seiro	4	8	650	600	Bewickfs Swan	0	1165.363333	735.67	9	276	BS_XYTableToPoint_OutFeatureClass__20221025_004_umi:bandicam	3634.5	4.2	0	1.98	6.637
645	seiro	4	8	650	600	Bewickfs Swan	0	1163.006667	738.76	9	276	BS_XYTableToPoint_OutFeatureClass__20221025_004_umi:bandicam	3624.4	4.2	0	1.98	6.637
646	seiro	4	8	650	600	Bewickfs Swan	0	1160.65	741.85	9	276	BS_XYTableToPoint_OutFeatureClass__20221025_004_umi:bandicam	3614.5	4.3	0	1.98	6.637
647	seiro	4	8	650	600	Bewickfs Swan	0	1158.293333	744.94	9	276	BS_XYTableToPoint_OutFeatureClass__20221025_004_umi:bandicam	3604.7	4.3	0	1.98	6.637
648	seiro	4	8	650	600	Bewickfs Swan	0	1155.936667	748.03	9	276	BS_XYTableToPoint_OutFeatureClass__20221025_004_umi:bandicam	3595.1	4.3	0	1.98	6.637
649	seiro	4	8	650	600	Bewickfs Swan	0	1153.58	751.12	9	276	BS_XYTableToPoint_OutFeatureClass__20221025_004_umi:bandicam	3585.7	4.3	0	1.98	6.637
650	seiro	4	8	650	600	Bewickfs Swan	0	1151.223333	754.21	9	276	BS_XYTableToPoint_OutFeatureClass__20221025_004_umi:bandicam	3576.5	4.3	0	1.98	6.637
651	seiro	4	8	650	600	Bewickfs Swan	0	1148.866667	757.3	9	276	BS_XYTableToPoint_OutFeatureClass__20221025_004_umi:bandicam	3567.4	4.3	0	1.98	6.637
652	seiro	4	8	650	600	Bewickfs Swan	0	1146.51	760.39	9	276	BS_XYTableToPoint_OutFeatureClass__20221025_004_umi:bandicam	3558.5	4.3	0	1.98	6.637
653	seiro	4	8	650	600	Bewickfs Swan	0	1144.153333	763.48	9	276	BS_XYTableToPoint_OutFeatureClass__20221025_004_umi:bandicam	3549.8	4.3	0	1.98	6.637
654	seiro	4	8	650	600	Bewickfs Swan	0	1141.796667	766.57	9	276	BS_XYTableToPoint_OutFeatureClass__20221025_004_umi:bandicam	3541.2	4.3	0	1.98	6.637
655	seiro	4	8	650	600	Bewickfs Swan	0	1139.44	769.66	9	276	BS_XYTableToPoint_OutFeatureClass__20221025_004_umi:bandicam	3532.8	4.4	0	1.98	6.637
656	seiro	4	8	650	600	Bewickfs Swan	0	1137.083333	772.75	9	276	BS_XYTableToPoint_OutFeatureClass__20221025_004_umi:bandicam	3524.6	4.4	0	1.98	6.637
657	seiro	4	8	650	600	Bewickfs Swan	0	1134.726667	775.84	9	276	BS_XYTableToPoint_OutFeatureClass__20221025_004_umi:bandicam	3516.6	4.4	0	1.98	6.637
658	seiro	4	8	650	600	Bewickfs Swan	0	1132.37	778.93	9	276	BS_XYTableToPoint_OutFeatureClass__20221025_004_umi:bandicam	3508.8	4.4	0	1.98	6.637
659	seiro	4	8	650	600	Bewickfs Swan	0	1130.013333	782.02	9	276	BS_XYTableToPoint_OutFeatureClass__20221025_004_umi:bandicam	3501.2	4.4	0	1.98	6.637
660	seiro	4	8	650	600	Bewickfs Swan	0	1127.656667	785.11	9	276	BS_XYTableToPoint_OutFeatureClass__20221025_004_umi:bandicam	3493.7	4.4	0	1.98	6.637
661	seiro	4	8	650	600	Bewickfs Swan	1	1125.3	788.2	9	276	BS_XYTableToPoint_OutFeatureClass__20221025_004_umi:bandicam	3486.4	4.4	0	1.98	6.637
662	seiro	4	8	650	600	Bewickfs Swan	1	1122.978	791.13	9	276	BS_XYTableToPoint_OutFeatureClass__20221025_004_umi:bandicam	3479.1	4.4	0	1.98	6.637
663	seiro	4	8	650	600	Bewickfs Swan	1	1122.978	791.13	9	276	BS_XYTableToPoint_OutFeatureClass__20221025_004_umi:bandicam	3479.1	4.4	0	1.98	6.637
664	seiro	4	8	650	600	Bewickfs Swan	0	1120.100667	795.0483333	9	276	BS_XYTableToPoint_OutFeatureClass__20221025_004_umi:bandicam	3471.1	4.4	0	1.98	6.637
665	seiro	4	8	650	600	Bewickfs Swan	0	1117.223333	798.9666667	9	276	BS_XYTableToPoint_OutFeatureClass__20221025_004_umi:bandicam	3463.4	4.4	0	1.98	6.637
666	seiro	4	8	650	600	Bewickfs Swan	1	1114.346	802.885	9	276	BS_XYTableToPoint_OutFeatureClass__20221025_004_umi:bandicam	3455.9	4.4	0	1.98	6.637
667	seiro	4	8	650	600	Bewickfs Swan	1	1112.821	806.071	9	276	BS_XYTableToPoint_OutFeatureClass__20221025_004_umi:bandicam	3455.2	4.4	0	1.98	6.637
668	seiro	4	8	650	600	Bewickfs Swan	1	1110.875	809.75	9	276	BS_XYTableToPoint_OutFeatureClass__20221025_004_umi:bandicam	3453.4	4.5	0	1.98	6.637
669	seiro	4	8	650	600	Bewickfs Swan	1	1109.7	811.2	9	276	BS_XYTableToPoint_OutFeatureClass__20221025_004_umi:bandicam	3450.2	4.5	0	1.98	6.637
670	seiro	4	8	650	600	Bewickfs Swan	1	1104.214	816.786	9	276	BS_XYTableToPoint_OutFeatureClass__20221025_004_umi:bandicam	3432.5	4.5	0	1.98	6.637
671	seiro	4	8	650	600	Bewickfs Swan	1	1103.735	819.147	9	276	BS_XYTableToPoint_OutFeatureClass__20221025_004_umi:bandicam	3436.5	4.5	0	1.98	6.637
672	seiro	4	8	650	600	Bewickfs Swan	0	1101.0735	822.044	9	276	BS_XYTableToPoint_OutFeatureClass__20221025_004_umi:bandicam	3428.8	4.5	0	1.98	6.637
673	seiro	4	8	650	600	Bewickfs Swan	1	1098.412	824.941	9	276	BS_XYTableToPoint_OutFeatureClass__20221025_004_umi:bandicam	3421.4	4.5	0	1.98	6.637
674	seiro	4	8	650	600	Bewickfs Swan	0	1095.553385	827.6314615	9	276	BS_XYTableToPoint_OutFeatureClass__20221025_004_umi:bandicam	3412.3	4.5	0	1.98	6.637
675	seiro	4	8	650	600	Bewickfs Swan	0	1092.694769	830.3219231	9	276	BS_XYTableToPoint_OutFeatureClass__20221025_004_umi:bandicam	3403.4	4.5	0	1.98	6.637
676	seiro	4	8	650	600	Bewickfs Swan	0	1089.836154	833.0123846	9	276	BS_XYTableToPoint_OutFeatureClass__20221025_004_umi:bandicam	3394.6	4.5	0	1.98	6.637
677	seiro	4	8	650	600	Bewickfs Swan	0	1086.977538	835.7028462	9	276	BS_XYTableToPoint_OutFeatureClass__20221025_004_umi:bandicam	3386.1	4.5	0	1.98	6.637
678	seiro	4	8	650	600	Bewickfs Swan	0	1084.118923	838.3933077	9	276	BS_XYTableToPoint_OutFeatureClass__20221025_004_umi:bandicam	3377.7	4.6	0	1.98	6.637
679	seiro	4	8	650	600	Bewickfs Swan	0	1081.260308	841.0837692	9	276	BS_XYTableToPoint_OutFeatureClass__20221025_004_umi:bandicam	3369.6	4.6	0	1.98	6.637
680	seiro	4	8	650	600	Bewickfs Swan	0	1078.401692	843.7742308	9	276	BS_XYTableToPoint_OutFeatureClass__20221025_004_umi:bandicam	3361.6	4.6	0	1.98	6.637
681	seiro	4	8	650	600	Bewickfs Swan	0	1075.543077	846.4646923	9	276	BS_XYTableToPoint_OutFeatureClass__20221025_004_umi:bandicam	3353.8	4.6	0	1.98	6.637
682	seiro	4	8	650	600	Bewickfs Swan	0	1072.684462	849.1551538	9	276	BS_XYTableToPoint_OutFeatureClass__20221025_004_umi:bandicam	3346.3	4.6	0	1.98	6.637
683	seiro	4	8	650	600	Bewickfs Swan	0	1069.825846	851.8456154	9	276	BS_XYTableToPoint_OutFeatureClass__20221025_004_umi:bandicam	3338.9	4.6	0	1.98	6.637
684	seiro	4	8	650	600	Bewickfs Swan	0	1066.967231	854.5360769	9	276	BS_XYTableToPoint_OutFeatureClass__20221025_004_umi:bandicam	3331.7	4.6	0	1.98	6.637
685	seiro	4	8	650	600	Bewickfs Swan	0	1064.108615	857.2265385	9	276	BS_XYTableToPoint_OutFeatureClass__20221025_004_umi:bandicam	3324.7	4.6	0	1.98	6.637
686	seiro	4	8	650	600	Bewickfs Swan	1	1061.346	859.654	9	276	BS_XYTableToPoint_OutFeatureClass__20221025_004_umi:bandicam	3317.5	4.6	0	1.98	6.637
687	seiro	4	8	650	600	Bewickfs Swan	1	1061.25	859.917	9	276	BS_XYTableToPoint_OutFeatureClass__20221025_004_umi:bandicam	3317.9	4.6	0	1.98	6.637
688	seiro	4	8	650	600	Bewickfs Swan	0	1057.28	862.577	9	276	BS_XYTableToPoint_OutFeatureClass__20221025_004_umi:bandicam	3304.9	4.7	0	1.98	6.637
689	seiro	4	8	650	600	Bewickfs Swan	1	1053.214	865.5	9	276	BS_XYTableToPoint_OutFeatureClass__20221025_004_umi:bandicam	3292.5	4.7	0	1.98	6.637
690	seiro	4	8	650	600	Bewickfs Swan	0	1050.207273	868.1763636	9	276	BS_XYTableToPoint_OutFeatureClass__20221025_004_umi:bandicam	3285.5	4.7	0	1.98	6.637
691	seiro	4	8	650	600	Bewickfs Swan	0	1047.200545	870.8527273	9	276	BS_XYTableToPoint_OutFeatureClass__20221025_004_umi:bandicam	3278.8	4.7	0	1.98	6.637
692	seiro	4	8	650	600	Bewickfs Swan	0	1044.193818	873.5290909	9	276	BS_XYTableToPoint_OutFeatureClass__20221025_004_umi:bandicam	3272.2	4.7	0	1.98	6.637
693	seiro	4	8	650	600	Bewickfs Swan	0	1041.187091	876.2054545	9	276	BS_XYTableToPoint_OutFeatureClass__20221025_004_umi:bandicam	3265.9	4.7	0	1.98	6.637
694	seiro	4	8	650	600	Bewickfs Swan	0	1038.180364	878.8818182	9	276	BS_XYTableToPoint_OutFeatureClass__20221025_004_umi:bandicam	3259.8	4.7	0	1.98	6.637
695	seiro	4	8	650	600	Bewickfs Swan	0	1035.173636	881.5581818	9	276	BS_XYTableToPoint_OutFeatureClass__20221025_004_umi:bandicam	3253.9	4.7	0	1.98	6.637
696	seiro	4	8	650	600	Bewickfs Swan	0	1032.166909	884.2345455	9	276	BS_XYTableToPoint_OutFeatureClass__20221025_004_umi:bandicam	3248.2	4.7	0	1.98	6.637
697	seiro	4	8	650	600	Bewickfs Swan	0	1029.160182	886.9109091	9	276	BS_XYTableToPoint_OutFeatureClass__20221025_004_umi:bandicam	3242.8	4.7	0	1.98	6.637
698	seiro	4	8	650	600	Bewickfs Swan	0	1026.153455	889.5872727	9	276	BS_XYTableToPoint_OutFeatureClass__20221025_004_umi:bandicam	3237.5	4.7	0	1.98	6.637
699	seiro	4	8	650	600	Bewickfs Swan	0	1023.146727	892.2636364	9	276	BS_XYTableToPoint_OutFeatureClass__20221025_004_umi:bandicam	3232.5	4.8	0	1.98	6.637
700	seiro	4	8	650	600	Bewickfs Swan	1	1020.14	894.94	9	276	BS_XYTableToPoint_OutFeatureClass__20221025_004_umi:bandicam	3227.8	4.8	0	1.98	6.637
701	seiro	4	8	650	600	Bewickfs Swan	0	1016.607737	896.2909474	9	276	BS_XYTableToPoint_OutFeatureClass__20221025_004_umi:bandicam	3214.7	4.8	0	1.98	6.637
702	seiro	4	8	650	600	Bewickfs Swan	0	1013.075474	897.6418947	9	276	BS_XYTableToPoint_OutFeatureClass__20221025_004_umi:bandicam	3201.9	4.8	0	1.98	6.637
703	seiro	4	8	650	600	Bewickfs Swan	0	1009.543211	898.9928421	9	276	BS_XYTableToPoint_OutFeatureClass__20221025_004_umi:bandicam	3189.2	4.8	0	1.98	6.637
704	seiro	4	8	650	600	Bewickfs Swan	0	1006.010947	900.3437895	9	276	BS_XYTableToPoint_OutFeatureClass__20221025_004_umi:bandicam	3176.6	4.8	0	1.98	6.637
705	seiro	4	8	650	600	Bewickfs Swan	0	1002.478684	901.6947368	9	276	BS_XYTableToPoint_OutFeatureClass__20221025_004_umi:bandicam	3164.2	4.9	0	1.98	6.637
706	seiro	4	8	650	600	Bewickfs Swan	0	998.9464211	903.0456842	9	276	BS_XYTableToPoint_OutFeatureClass__20221025_004_umi:bandicam	3152	4.9	0	1.98	6.637
707	seiro	4	8	650	600	Bewickfs Swan	0	995.4141579	904.3966316	9	276	BS_XYTableToPoint_OutFeatureClass__20221025_004_umi:bandicam	3139.9	4.9	0	1.98	6.637
708	seiro	4	8	650	600	Bewickfs Swan	0	991.8818947	905.7475789	9	276	BS_XYTableToPoint_OutFeatureClass__20221025_004_umi:bandicam	3128	4.9	0	1.98	6.637
709	seiro	4	8	650	600	Bewickfs Swan	0	988.3496316	907.0985263	9	276	BS_XYTableToPoint_OutFeatureClass__20221025_004_umi:bandicam	3116.3	4.9	0	1.98	6.637
710	seiro	4	8	650	600	Bewickfs Swan	0	984.8173684	908.4494737	9	276	BS_XYTableToPoint_OutFeatureClass__20221025_004_umi:bandicam	3104.7	5	0	1.98	6.637
711	seiro	4	8	650	600	Bewickfs Swan	0	981.2851053	909.8004211	9	276	BS_XYTableToPoint_OutFeatureClass__20221025_004_umi:bandicam	3093.4	5	0	1.98	6.637
712	seiro	4	8	650	600	Bewickfs Swan	0	977.7528421	911.1513684	9	276	BS_XYTableToPoint_OutFeatureClass__20221025_004_umi:bandicam	3082.1	5	0	1.98	6.637
713	seiro	4	8	650	600	Bewickfs Swan	0	974.2205789	912.5023158	9	276	BS_XYTableToPoint_OutFeatureClass__20221025_004_umi:bandicam	3071.1	5	0	1.98	6.637
714	seiro	4	8	650	600	Bewickfs Swan	0	970.6883158	913.8532632	9	276	BS_XYTableToPoint_OutFeatureClass__20221025_004_umi:bandicam	3060.2	5	0	1.98	6.637
715	seiro	4	8	650	600	Bewickfs Swan	0	967.1560526	915.2042105	9	276	BS_XYTableToPoint_OutFeatureClass__20221025_004_umi:bandicam	3049.6	5	0	1.98	6.637
716	seiro	4	8	650	600	Bewickfs Swan	0	963.6237895	916.5551579	9	276	BS_XYTableToPoint_OutFeatureClass__20221025_004_umi:bandicam	3039.1	5.1	0	1.98	6.637
717	seiro	4	8	650	600	Bewickfs Swan	0	960.0915263	917.9061053	9	276	BS_XYTableToPoint_OutFeatureClass__20221025_004_umi:bandicam	3028.7	5.1	0	1.98	6.637
718	seiro	4	8	650	600	Bewickfs Swan	0	956.5592632	919.2570526	9	276	BS_XYTableToPoint_OutFeatureClass__20221025_004_umi:bandicam	3018.6	5.1	0	1.98	6.637
719	seiro	4	8	650	600	Bewickfs Swan	0	953.027	920.608	9	276	BS_XYTableToPoint_OutFeatureClass__20221025_004_umi:bandicam	3008.7	5.1	0	1.98	6.637
720	seiro	4	8	650	600	Bewickfs Swan	0	949.4947368	921.9589474	9	276	BS_XYTableToPoint_OutFeatureClass__20221025_004_umi:bandicam	2998.9	5.1	0	1.98	6.637
721	seiro	4	8	650	600	Bewickfs Swan	0	945.9624737	923.3098947	9	276	BS_XYTableToPoint_OutFeatureClass__20221025_004_umi:bandicam	2989.3	5.1	0	1.98	6.637
722	seiro	4	8	650	600	Bewickfs Swan	0	942.4302105	924.6608421	9	276	BS_XYTableToPoint_OutFeatureClass__20221025_004_umi:bandicam	2980	5.2	0	1.98	6.637
723	seiro	4	8	650	600	Bewickfs Swan	0	938.8979474	926.0117895	9	276	BS_XYTableToPoint_OutFeatureClass__20221025_004_umi:bandicam	2970.8	5.2	0	1.98	6.637
724	seiro	4	8	650	600	Bewickfs Swan	0	935.3656842	927.3627368	9	276	BS_XYTableToPoint_OutFeatureClass__20221025_004_umi:bandicam	2961.8	5.2	0	1.98	6.637
725	seiro	4	8	650	600	Bewickfs Swan	0	931.8334211	928.7136842	9	276	BS_XYTableToPoint_OutFeatureClass__20221025_004_umi:bandicam	2953	5.2	0	1.98	6.637
726	seiro	4	8	650	600	Bewickfs Swan	0	928.3011579	930.0646316	9	276	BS_XYTableToPoint_OutFeatureClass__20221025_004_umi:bandicam	2944.4	5.2	0	1.98	6.637
727	seiro	4	8	650	600	Bewickfs Swan	0	924.7688947	931.4155789	9	276	BS_XYTableToPoint_OutFeatureClass__20221025_004_umi:bandicam	2936	5.2	0	1.98	6.637
728	seiro	4	8	650	600	Bewickfs Swan	0	921.2366316	932.7665263	9	276	BS_XYTableToPoint_OutFeatureClass__20221025_004_umi:bandicam	2927.9	5.3	0	1.98	6.637
729	seiro	4	8	650	600	Bewickfs Swan	0	917.7043684	934.1174737	9	276	BS_XYTableToPoint_OutFeatureClass__20221025_004_umi:bandicam	2919.9	5.3	0	1.98	6.637
730	seiro	4	8	650	600	Bewickfs Swan	0	914.1721053	935.4684211	9	276	BS_XYTableToPoint_OutFeatureClass__20221025_004_umi:bandicam	2912.1	5.3	0	1.98	6.637
731	seiro	4	8	650	600	Bewickfs Swan	0	910.6398421	936.8193684	9	276	BS_XYTableToPoint_OutFeatureClass__20221025_004_umi:bandicam	2904.6	5.3	0	1.98	6.637
732	seiro	4	8	650	600	Bewickfs Swan	0	907.1075789	938.1703158	9	276	BS_XYTableToPoint_OutFeatureClass__20221025_004_umi:bandicam	2897.2	5.3	0	1.98	6.637
733	seiro	4	8	650	600	Bewickfs Swan	0	903.5753158	939.5212632	9	276	BS_XYTableToPoint_OutFeatureClass__20221025_004_umi:bandicam	2890.1	5.3	0	1.98	6.637
734	seiro	4	8	650	600	Bewickfs Swan	0	900.0430526	940.8722105	9	276	BS_XYTableToPoint_OutFeatureClass__20221025_004_umi:bandicam	2883.1	5.3	0	1.98	6.637
735	seiro	4	8	650	600	Bewickfs Swan	0	896.5107895	942.2231579	9	276	BS_XYTableToPoint_OutFeatureClass__20221025_004_umi:bandicam	2876.4	5.3	0	1.98	6.637
736	seiro	4	8	650	600	Bewickfs Swan	0	892.9785263	943.5741053	9	276	BS_XYTableToPoint_OutFeatureClass__20221025_004_umi:bandicam	2869.9	5.4	0	1.98	6.637
737	seiro	4	8	650	600	Bewickfs Swan	0	889.4462632	944.9250526	9	276	BS_XYTableToPoint_OutFeatureClass__20221025_004_umi:bandicam	2863.7	5.4	0	1.98	6.637
738	seiro	4	8	650	600	Bewickfs Swan	1	885.914	946.276	9	276	BS_XYTableToPoint_OutFeatureClass__20221025_004_umi:bandicam	2857.6	5.4	0	1.98	6.637
739	seiro	4	8	650	600	Bewickfs Swan	1	882.136	948.523	9	276	BS_XYTableToPoint_OutFeatureClass__20221025_004_umi:bandicam	2855.9	5.4	0	1.98	6.637
740	seiro	4	8	650	600	Bewickfs Swan	0	878.875	950.54	9	276	BS_XYTableToPoint_OutFeatureClass__20221025_004_umi:bandicam	2855.1	5.4	0	1.98	6.637
741	seiro	4	8	650	600	Bewickfs Swan	1	875.614	952.557	9	276	BS_XYTableToPoint_OutFeatureClass__20221025_004_umi:bandicam	2854.6	5.4	0	1.98	6.637
742	seiro	4	8	650	600	Bewickfs Swan	0	873.4426667	955.0713333	9	276	BS_XYTableToPoint_OutFeatureClass__20221025_004_umi:bandicam	2861.2	5.4	0	1.98	6.637
743	seiro	4	8	650	600	Bewickfs Swan	0	871.2713333	957.5856667	9	276	BS_XYTableToPoint_OutFeatureClass__20221025_004_umi:bandicam	2867.9	5.4	0	1.98	6.637
744	seiro	4	8	650	600	Bewickfs Swan	1	869.1	960.1	9	276	BS_XYTableToPoint_OutFeatureClass__20221025_004_umi:bandicam	2874.7	5.3	0	1.98	6.637
745	seiro	4	8	650	600	Bewickfs Swan	0	865.757	962.2013333	9	276	BS_XYTableToPoint_OutFeatureClass__20221025_004_umi:bandicam	2875.3	5.3	0	1.98	6.637
746	seiro	4	8	650	600	Bewickfs Swan	0	862.414	964.3026667	9	276	BS_XYTableToPoint_OutFeatureClass__20221025_004_umi:bandicam	2876	5.3	0	1.98	6.637
747	seiro	4	8	650	600	Bewickfs Swan	0	859.071	966.404	9	276	BS_XYTableToPoint_OutFeatureClass__20221025_004_umi:bandicam	2877.1	5.3	0	1.98	6.637
748	seiro	4	8	650	600	Bewickfs Swan	0	855.728	968.5053333	9	276	BS_XYTableToPoint_OutFeatureClass__20221025_004_umi:bandicam	2878.3	5.3	0	1.98	6.637
749	seiro	4	8	650	600	Bewickfs Swan	0	852.385	970.6066667	9	276	BS_XYTableToPoint_OutFeatureClass__20221025_004_umi:bandicam	2879.9	5.3	0	1.98	6.637
750	seiro	4	8	650	600	Bewickfs Swan	1	849.042	972.708	9	276	BS_XYTableToPoint_OutFeatureClass__20221025_004_umi:bandicam	2881.6	5.3	0	1.98	6.637
751	seiro	4	8	650	600	Bewickfs Swan	0	846.299	974.854	9	276	BS_XYTableToPoint_OutFeatureClass__20221025_004_umi:bandicam	2885.8	5.3	0	1.98	6.637
752	seiro	4	8	650	600	Bewickfs Swan	1	843.556	977	9	276	BS_XYTableToPoint_OutFeatureClass__20221025_004_umi:bandicam	2890.2	5.3	0	1.98	6.637
753	seiro	4	8	650	600	Bewickfs Swan	0	839.828	979.65	9	276	BS_XYTableToPoint_OutFeatureClass__20221025_004_umi:bandicam	2894.8	5.3	0	1.98	6.637
754	seiro	4	8	650	600	Bewickfs Swan	1	836.1	982.3	9	276	BS_XYTableToPoint_OutFeatureClass__20221025_004_umi:bandicam	2899.8	5.3	0	1.98	6.637
755	seiro	4	8	650	600	Bewickfs Swan	1	832.5	983.1	9	276	BS_XYTableToPoint_OutFeatureClass__20221025_004_umi:bandicam	2894.1	5.3	0	1.98	6.637
756	seiro	4	8	650	600	Bewickfs Swan	0	828.616	985.929	9	276	BS_XYTableToPoint_OutFeatureClass__20221025_004_umi:bandicam	2900.3	5.3	0	1.98	6.637
757	seiro	4	8	650	600	Bewickfs Swan	0	824.732	988.758	9	276	BS_XYTableToPoint_OutFeatureClass__20221025_004_umi:bandicam	2906.8	5.3	0	1.98	6.637
758	seiro	4	8	650	600	Bewickfs Swan	1	820.848	991.587	9	276	BS_XYTableToPoint_OutFeatureClass__20221025_004_umi:bandicam	2913.7	5.3	0	1.98	6.637
759	seiro	4	8	650	600	Bewickfs Swan	1	820.848	991.587	9	276	BS_XYTableToPoint_OutFeatureClass__20221025_004_umi:bandicam	2913.7	5.3	0	1.98	6.637
760	seiro	4	8	650	600	Bewickfs Swan	1	818.433	992.467	9	276	BS_XYTableToPoint_OutFeatureClass__20221025_004_umi:bandicam	2912.7	5.3	0	1.98	6.637
761	seiro	4	8	650	600	Bewickfs Swan	1	814.798	994.5	9	276	BS_XYTableToPoint_OutFeatureClass__20221025_004_umi:bandicam	2915.8	5.3	0	1.98	6.637
762	seiro	4	8	650	600	Bewickfs Swan	0	811.399	996.143	9	276	BS_XYTableToPoint_OutFeatureClass__20221025_004_umi:bandicam	2917.3	5.3	0	1.98	6.637
763	seiro	4	8	650	600	Bewickfs Swan	1	808	997.786	9	276	BS_XYTableToPoint_OutFeatureClass__20221025_004_umi:bandicam	2919.1	5.3	0	1.98	6.637
764	seiro	4	8	650	600	Bewickfs Swan	1	804.3	1000.1	9	276	BS_XYTableToPoint_OutFeatureClass__20221025_004_umi:bandicam	2924.6	5.3	0	1.98	6.637
765	seiro	4	8	650	600	Bewickfs Swan	0	800.575	1001.816667	9	276	BS_XYTableToPoint_OutFeatureClass__20221025_004_umi:bandicam	2926.5	5.3	0	1.98	6.637
766	seiro	4	8	650	600	Bewickfs Swan	0	796.85	1003.533333	9	276	BS_XYTableToPoint_OutFeatureClass__20221025_004_umi:bandicam	2928.7	5.3	0	1.98	6.637
767	seiro	4	8	650	600	Bewickfs Swan	1	793.125	1005.25	9	276	BS_XYTableToPoint_OutFeatureClass__20221025_004_umi:bandicam	2931.1	5.2	0	1.98	6.637
768	seiro	4	8	650	600	Bewickfs Swan	0	789.652	1006.625	9	276	BS_XYTableToPoint_OutFeatureClass__20221025_004_umi:bandicam	2932.2	5.2	0	1.98	6.637
769	seiro	4	8	650	600	Bewickfs Swan	1	786.179	1008	9	276	BS_XYTableToPoint_OutFeatureClass__20221025_004_umi:bandicam	2933.5	5.2	0	1.98	6.637
770	seiro	4	8	650	600	Bewickfs Swan	1	780.597	1009.661	9	276	BS_XYTableToPoint_OutFeatureClass__20221025_004_umi:bandicam	2932.4	5.2	0	1.98	6.637
771	seiro	4	8	650	600	Bewickfs Swan	1	780.467	1009.733	9	276	BS_XYTableToPoint_OutFeatureClass__20221025_004_umi:bandicam	2932.6	5.2	0	1.98	6.637
772	seiro	4	8	650	600	Bewickfs Swan	0	776.526	1010.7625	9	276	BS_XYTableToPoint_OutFeatureClass__20221025_004_umi:bandicam	2931.3	5.2	0	1.98	6.637
773	seiro	4	8	650	600	Bewickfs Swan	1	772.455	1011.864	9	276	BS_XYTableToPoint_OutFeatureClass__20221025_004_umi:bandicam	2930.4	5.2	0	1.98	6.637
774	seiro	4	8	650	600	Bewickfs Swan	1	768.891	1013.674	9	276	BS_XYTableToPoint_OutFeatureClass__20221025_004_umi:bandicam	2935.5	5.2	0	1.98	6.637
775	seiro	4	8	650	600	Bewickfs Swan	0	764.6813333	1015.155667	9	276	BS_XYTableToPoint_OutFeatureClass__20221025_004_umi:bandicam	2937.4	5.2	0	1.98	6.637
776	seiro	4	8	650	600	Bewickfs Swan	0	760.4716667	1016.637333	9	276	BS_XYTableToPoint_OutFeatureClass__20221025_004_umi:bandicam	2939.7	5.2	0	1.98	6.637
777	seiro	4	8	650	600	Bewickfs Swan	1	756.262	1018.119	9	276	BS_XYTableToPoint_OutFeatureClass__20221025_004_umi:bandicam	2942.2	5.2	0	1.98	6.637
778	seiro	4	8	650	600	Bewickfs Swan	0	752.21625	1019.517	9	276	BS_XYTableToPoint_OutFeatureClass__20221025_004_umi:bandicam	2944.8	5.2	0	1.98	6.637
779	seiro	4	8	650	600	Bewickfs Swan	0	748.1705	1020.915	9	276	BS_XYTableToPoint_OutFeatureClass__20221025_004_umi:bandicam	2947.7	5.2	0	1.98	6.637
780	seiro	4	8	650	600	Bewickfs Swan	0	744.12475	1022.313	9	276	BS_XYTableToPoint_OutFeatureClass__20221025_004_umi:bandicam	2950.8	5.2	0	1.98	6.637
781	seiro	4	8	650	600	Bewickfs Swan	1	740.079	1023.711	9	276	BS_XYTableToPoint_OutFeatureClass__20221025_004_umi:bandicam	2954.3	5.2	0	1.98	6.637
782	seiro	4	8	650	600	Bewickfs Swan	1	1071.3	552.9	17	276	BS_XYTableToPoint_OutFeatureClass__20221025_006_umi:bandicam	2891.2	5.3	0	1.98	6.637
783	seiro	4	8	650	600	Bewickfs Swan	0	1069.148333	555.5174444	17	276	BS_XYTableToPoint_OutFeatureClass__20221025_006_umi:bandicam	2874.6	5.3	0	1.98	6.637
784	seiro	4	8	650	600	Bewickfs Swan	0	1066.996667	558.1348889	17	276	BS_XYTableToPoint_OutFeatureClass__20221025_006_umi:bandicam	2858.2	5.4	0	1.98	6.637
785	seiro	4	8	650	600	Bewickfs Swan	0	1064.845	560.7523333	17	276	BS_XYTableToPoint_OutFeatureClass__20221025_006_umi:bandicam	2841.9	5.4	0	1.98	6.637
786	seiro	4	8	650	600	Bewickfs Swan	0	1062.693333	563.3697778	17	276	BS_XYTableToPoint_OutFeatureClass__20221025_006_umi:bandicam	2825.6	5.4	0	1.98	6.637
787	seiro	4	8	650	600	Bewickfs Swan	0	1060.541667	565.9872222	17	276	BS_XYTableToPoint_OutFeatureClass__20221025_006_umi:bandicam	2809.5	5.5	0	1.98	6.637
788	seiro	4	8	650	600	Bewickfs Swan	0	1058.39	568.6046667	17	276	BS_XYTableToPoint_OutFeatureClass__20221025_006_umi:bandicam	2793.4	5.5	0	1.98	6.637
789	seiro	4	8	650	600	Bewickfs Swan	0	1056.238333	571.2221111	17	276	BS_XYTableToPoint_OutFeatureClass__20221025_006_umi:bandicam	2777.5	5.5	0	1.98	6.637
790	seiro	4	8	650	600	Bewickfs Swan	0	1054.086667	573.8395556	17	276	BS_XYTableToPoint_OutFeatureClass__20221025_006_umi:bandicam	2761.6	5.6	0	1.98	6.637
791	seiro	4	8	650	600	Bewickfs Swan	1	1051.935	576.457	17	276	BS_XYTableToPoint_OutFeatureClass__20221025_006_umi:bandicam	2745.9	5.6	0	1.98	6.637
792	seiro	4	8	650	600	Bewickfs Swan	1	1049.767	579.7	17	276	BS_XYTableToPoint_OutFeatureClass__20221025_006_umi:bandicam	2729.9	5.6	0	1.98	6.637
793	seiro	4	8	650	600	Bewickfs Swan	0	1047.1923	582.116	17	276	BS_XYTableToPoint_OutFeatureClass__20221025_006_umi:bandicam	2711.6	5.7	0	1.98	6.637
794	seiro	4	8	650	600	Bewickfs Swan	0	1044.6176	584.532	17	276	BS_XYTableToPoint_OutFeatureClass__20221025_006_umi:bandicam	2693.4	5.7	0	1.98	6.637
795	seiro	4	8	650	600	Bewickfs Swan	0	1042.0429	586.948	17	276	BS_XYTableToPoint_OutFeatureClass__20221025_006_umi:bandicam	2675.2	5.7	0	1.98	6.637
796	seiro	4	8	650	600	Bewickfs Swan	0	1039.4682	589.364	17	276	BS_XYTableToPoint_OutFeatureClass__20221025_006_umi:bandicam	2657.2	5.8	0	1.98	6.637
797	seiro	4	8	650	600	Bewickfs Swan	0	1036.8935	591.78	17	276	BS_XYTableToPoint_OutFeatureClass__20221025_006_umi:bandicam	2639.2	5.8	0	1.98	6.637
798	seiro	4	8	650	600	Bewickfs Swan	0	1034.3188	594.196	17	276	BS_XYTableToPoint_OutFeatureClass__20221025_006_umi:bandicam	2621.4	5.9	0	1.98	6.637
799	seiro	4	8	650	600	Bewickfs Swan	0	1031.7441	596.612	17	276	BS_XYTableToPoint_OutFeatureClass__20221025_006_umi:bandicam	2603.6	5.9	0	1.98	6.637
800	seiro	4	8	650	600	Bewickfs Swan	0	1029.1694	599.028	17	276	BS_XYTableToPoint_OutFeatureClass__20221025_006_umi:bandicam	2585.9	5.9	0	1.98	6.637
801	seiro	4	8	650	600	Bewickfs Swan	0	1026.5947	601.444	17	276	BS_XYTableToPoint_OutFeatureClass__20221025_006_umi:bandicam	2568.4	6	0	1.98	6.637
802	seiro	4	8	650	600	Bewickfs Swan	1	1024.02	603.86	17	276	BS_XYTableToPoint_OutFeatureClass__20221025_006_umi:bandicam	2551	6	0	1.98	6.637
803	seiro	4	8	650	600	Bewickfs Swan	0	1020.674	606.55	17	276	BS_XYTableToPoint_OutFeatureClass__20221025_006_umi:bandicam	2528.4	6.1	0	1.98	6.637
804	seiro	4	8	650	600	Bewickfs Swan	0	1017.328	609.24	17	276	BS_XYTableToPoint_OutFeatureClass__20221025_006_umi:bandicam	2506	6.1	0	1.98	6.637
805	seiro	4	8	650	600	Bewickfs Swan	0	1013.982	611.93	17	276	BS_XYTableToPoint_OutFeatureClass__20221025_006_umi:bandicam	2483.7	6.2	0	1.98	6.637
806	seiro	4	8	650	600	Bewickfs Swan	0	1010.636	614.62	17	276	BS_XYTableToPoint_OutFeatureClass__20221025_006_umi:bandicam	2461.6	6.3	0	1.98	6.637
807	seiro	4	8	650	600	Bewickfs Swan	0	1007.29	617.31	17	276	BS_XYTableToPoint_OutFeatureClass__20221025_006_umi:bandicam	2439.6	6.3	0	1.98	6.637
808	seiro	4	8	650	600	Bewickfs Swan	1	1003.944	620	17	276	BS_XYTableToPoint_OutFeatureClass__20221025_006_umi:bandicam	2417.7	6.4	0	1.98	6.637
809	seiro	4	8	650	600	Bewickfs Swan	1	1002	622.75	17	276	BS_XYTableToPoint_OutFeatureClass__20221025_006_umi:bandicam	2405.6	6.4	0	1.98	6.637
810	seiro	4	8	650	600	Bewickfs Swan	1	1002	622.75	17	276	BS_XYTableToPoint_OutFeatureClass__20221025_006_umi:bandicam	2405.6	6.4	0	1.98	6.637
811	seiro	4	8	650	600	Bewickfs Swan	1	998.966	626.116	17	276	BS_XYTableToPoint_OutFeatureClass__20221025_006_umi:bandicam	2386.6	6.4	0	1.98	6.637
812	seiro	4	8	650	600	Bewickfs Swan	1	997.167	629.731	17	276	BS_XYTableToPoint_OutFeatureClass__20221025_006_umi:bandicam	2376.3	6.5	0	1.98	6.637
813	seiro	4	8	650	600	Bewickfs Swan	0	993.898	632.4336667	17	276	BS_XYTableToPoint_OutFeatureClass__20221025_006_umi:bandicam	2355.8	6.5	0	1.98	6.637
814	seiro	4	8	650	600	Bewickfs Swan	0	990.629	635.1363333	17	276	BS_XYTableToPoint_OutFeatureClass__20221025_006_umi:bandicam	2335.4	6.6	0	1.98	6.637
815	seiro	4	8	650	600	Bewickfs Swan	0	987.36	637.839	17	276	BS_XYTableToPoint_OutFeatureClass__20221025_006_umi:bandicam	2315.2	6.6	0	1.98	6.637
816	seiro	4	8	650	600	Bewickfs Swan	0	984.091	640.5416667	17	276	BS_XYTableToPoint_OutFeatureClass__20221025_006_umi:bandicam	2295.2	6.7	0	1.98	6.637
817	seiro	4	8	650	600	Bewickfs Swan	0	980.822	643.2443333	17	276	BS_XYTableToPoint_OutFeatureClass__20221025_006_umi:bandicam	2275.4	6.8	0	1.98	6.637
818	seiro	4	8	650	600	Bewickfs Swan	1	977.553	645.947	17	276	BS_XYTableToPoint_OutFeatureClass__20221025_006_umi:bandicam	2255.8	6.8	0	1.98	6.637
819	seiro	4	8	650	600	Bewickfs Swan	1	975.262	649.452	17	276	BS_XYTableToPoint_OutFeatureClass__20221025_006_umi:bandicam	2243.8	6.9	0	1.98	6.637
820	seiro	4	8	650	600	Bewickfs Swan	1	972.688	650.938	17	276	BS_XYTableToPoint_OutFeatureClass__20221025_006_umi:bandicam	2228	6.9	0	1.98	6.637
821	seiro	4	8	650	600	Bewickfs Swan	1	968.295	655.321	17	276	BS_XYTableToPoint_OutFeatureClass__20221025_006_umi:bandicam	2203.3	7	0	1.98	6.637
822	seiro	4	8	650	600	Bewickfs Swan	0	966.3694	657.7068	17	276	BS_XYTableToPoint_OutFeatureClass__20221025_006_umi:bandicam	2193.2	7	0	1.98	6.637
823	seiro	4	8	650	600	Bewickfs Swan	0	964.4438	660.0926	17	276	BS_XYTableToPoint_OutFeatureClass__20221025_006_umi:bandicam	2183.3	7.1	0	1.98	6.637
824	seiro	4	8	650	600	Bewickfs Swan	0	962.5182	662.4784	17	276	BS_XYTableToPoint_OutFeatureClass__20221025_006_umi:bandicam	2173.5	7.1	0	1.98	6.637
825	seiro	4	8	650	600	Bewickfs Swan	0	960.5926	664.8642	17	276	BS_XYTableToPoint_OutFeatureClass__20221025_006_umi:bandicam	2163.9	7.1	0	1.98	6.637
826	seiro	4	8	650	600	Bewickfs Swan	1	958.667	667.25	17	276	BS_XYTableToPoint_OutFeatureClass__20221025_006_umi:bandicam	2154.5	7.1	0	1.98	6.637
827	seiro	4	8	650	600	Bewickfs Swan	0	955.7335	670.875	17	276	BS_XYTableToPoint_OutFeatureClass__20221025_006_umi:bandicam	2140.4	7.2	0	1.98	6.637
828	seiro	4	8	650	600	Bewickfs Swan	1	952.8	674.5	17	276	BS_XYTableToPoint_OutFeatureClass__20221025_006_umi:bandicam	2126.7	7.2	0	1.98	6.637
829	seiro	4	8	650	600	Bewickfs Swan	1	950.595	676.786	17	276	BS_XYTableToPoint_OutFeatureClass__20221025_006_umi:bandicam	2115.9	7.3	0	1.98	6.637
830	seiro	4	8	650	600	Bewickfs Swan	1	948.986	679.529	17	276	BS_XYTableToPoint_OutFeatureClass__20221025_006_umi:bandicam	2110	7.3	0	1.98	6.637
831	seiro	4	8	650	600	Bewickfs Swan	0	946.347125	682.251875	17	276	BS_XYTableToPoint_OutFeatureClass__20221025_006_umi:bandicam	2097.5	7.3	0	1.98	6.637
832	seiro	4	8	650	600	Bewickfs Swan	0	943.70825	684.97475	17	276	BS_XYTableToPoint_OutFeatureClass__20221025_006_umi:bandicam	2085.2	7.4	0	1.98	6.637
833	seiro	4	8	650	600	Bewickfs Swan	0	941.069375	687.697625	17	276	BS_XYTableToPoint_OutFeatureClass__20221025_006_umi:bandicam	2073.2	7.4	0	1.98	6.637
834	seiro	4	8	650	600	Bewickfs Swan	0	938.4305	690.4205	17	276	BS_XYTableToPoint_OutFeatureClass__20221025_006_umi:bandicam	2061.5	7.5	0	1.98	6.637
835	seiro	4	8	650	600	Bewickfs Swan	0	935.791625	693.143375	17	276	BS_XYTableToPoint_OutFeatureClass__20221025_006_umi:bandicam	2050	7.5	0	1.98	6.637
836	seiro	4	8	650	600	Bewickfs Swan	0	933.15275	695.86625	17	276	BS_XYTableToPoint_OutFeatureClass__20221025_006_umi:bandicam	2038.8	7.6	0	1.98	6.637
837	seiro	4	8	650	600	Bewickfs Swan	0	930.513875	698.589125	17	276	BS_XYTableToPoint_OutFeatureClass__20221025_006_umi:bandicam	2027.8	7.6	0	1.98	6.637
838	seiro	4	8	650	600	Bewickfs Swan	1	927.875	701.312	17	276	BS_XYTableToPoint_OutFeatureClass__20221025_006_umi:bandicam	2017.1	7.6	0	1.98	6.637
839	seiro	4	8	650	600	Bewickfs Swan	1	926.095	703.548	17	276	BS_XYTableToPoint_OutFeatureClass__20221025_006_umi:bandicam	2011	7.7	0	1.98	6.637
840	seiro	4	8	650	600	Bewickfs Swan	1	925.012	705.305	17	276	BS_XYTableToPoint_OutFeatureClass__20221025_006_umi:bandicam	2008.4	7.7	0	1.98	6.637
841	seiro	4	8	650	600	Bewickfs Swan	1	921.958	710.263	17	276	BS_XYTableToPoint_OutFeatureClass__20221025_006_umi:bandicam	2001.4	7.7	0	1.98	6.637
842	seiro	4	8	650	600	Bewickfs Swan	1	919.685	713.704	17	276	BS_XYTableToPoint_OutFeatureClass__20221025_006_umi:bandicam	1996	7.7	0	1.98	6.637
843	seiro	4	8	650	600	Bewickfs Swan	1	915.78	717.42	17	276	BS_XYTableToPoint_OutFeatureClass__20221025_006_umi:bandicam	1981.6	7.8	0	1.98	6.637
844	seiro	4	8	650	600	Bewickfs Swan	1	914.32	719.9	17	276	BS_XYTableToPoint_OutFeatureClass__20221025_006_umi:bandicam	1979.5	7.8	0	1.98	6.637
845	seiro	4	8	650	600	Bewickfs Swan	1	912.227	722.591	17	276	BS_XYTableToPoint_OutFeatureClass__20221025_006_umi:bandicam	1974.2	7.8	0	1.98	6.637
846	seiro	4	8	650	600	Bewickfs Swan	1	909.393	726	17	276	BS_XYTableToPoint_OutFeatureClass__20221025_006_umi:bandicam	1966.7	7.8	0	1.98	6.637
847	seiro	4	8	650	600	Bewickfs Swan	0	905.468	730.2715	17	276	BS_XYTableToPoint_OutFeatureClass__20221025_006_umi:bandicam	1955.7	7.9	0	1.98	6.637
848	seiro	4	8	650	600	Bewickfs Swan	1	901.455	734.5	17	276	BS_XYTableToPoint_OutFeatureClass__20221025_006_umi:bandicam	1944.8	7.9	0	1.98	6.637
849	seiro	4	8	650	600	Bewickfs Swan	1	901.543	734.543	17	276	BS_XYTableToPoint_OutFeatureClass__20221025_006_umi:bandicam	1945.5	7.9	0	1.98	6.637
850	seiro	4	8	650	600	Bewickfs Swan	1	900.797	736.743	17	276	BS_XYTableToPoint_OutFeatureClass__20221025_006_umi:bandicam	1948.2	7.9	0	1.98	6.637
851	seiro	4	8	650	600	Bewickfs Swan	1	899.333	737.667	17	276	BS_XYTableToPoint_OutFeatureClass__20221025_006_umi:bandicam	1942.4	7.9	0	1.98	6.637
852	seiro	4	8	650	600	Bewickfs Swan	1	895.5	742.276	17	276	BS_XYTableToPoint_OutFeatureClass__20221025_006_umi:bandicam	1935.2	8	0	1.98	6.637
853	seiro	4	8	650	600	Bewickfs Swan	1	891.878	746.23	17	276	BS_XYTableToPoint_OutFeatureClass__20221025_006_umi:bandicam	1927.6	8	0	1.98	6.637
854	seiro	4	8	650	600	Bewickfs Swan	1	889.88	749.032	17	276	BS_XYTableToPoint_OutFeatureClass__20221025_006_umi:bandicam	1926	8	0	1.98	6.637
855	seiro	4	8	650	600	Bewickfs Swan	1	886.562	752.475	17	276	BS_XYTableToPoint_OutFeatureClass__20221025_006_umi:bandicam	1919.4	8	0	1.98	6.637
856	seiro	4	8	650	600	Bewickfs Swan	1	885.401	754.613	17	276	BS_XYTableToPoint_OutFeatureClass__20221025_006_umi:bandicam	1920.8	8	0	1.98	6.637
857	seiro	4	8	650	600	Bewickfs Swan	1	881.276	759.526	17	276	BS_XYTableToPoint_OutFeatureClass__20221025_006_umi:bandicam	1916.1	8	0	1.98	6.637
858	seiro	4	8	650	600	Bewickfs Swan	1	879.235	762.206	17	276	BS_XYTableToPoint_OutFeatureClass__20221025_006_umi:bandicam	1915.2	8	0	1.98	6.637
859	seiro	4	8	650	600	Bewickfs Swan	1	877.227	764.97	17	276	BS_XYTableToPoint_OutFeatureClass__20221025_006_umi:bandicam	1915	8	0	1.98	6.637
860	seiro	4	8	650	600	Bewickfs Swan	1	874.066	768.803	17	276	BS_XYTableToPoint_OutFeatureClass__20221025_006_umi:bandicam	1913.3	8.1	0	1.98	6.637
861	seiro	4	8	650	600	Bewickfs Swan	1	871.65	771.383	17	276	BS_XYTableToPoint_OutFeatureClass__20221025_006_umi:bandicam	1910.8	8.1	0	1.98	6.637
862	seiro	4	8	650	600	Bewickfs Swan	1	871.615	771.451	17	276	BS_XYTableToPoint_OutFeatureClass__20221025_006_umi:bandicam	1910.9	8.1	0	1.98	6.637
863	seiro	4	8	650	600	Bewickfs Swan	1	870.409	773.318	17	276	BS_XYTableToPoint_OutFeatureClass__20221025_006_umi:bandicam	1912.3	8.1	0	1.98	6.637
864	seiro	4	8	650	600	Bewickfs Swan	1	866.65	778.3	17	276	BS_XYTableToPoint_OutFeatureClass__20221025_006_umi:bandicam	1913.6	8.1	0	1.98	6.637
865	seiro	4	8	650	600	Bewickfs Swan	1	865.929	779.5	17	276	BS_XYTableToPoint_OutFeatureClass__20221025_006_umi:bandicam	1915	8	0	1.98	6.637
866	seiro	4	8	650	600	Bewickfs Swan	1	861.5	784.5	17	276	BS_XYTableToPoint_OutFeatureClass__20221025_006_umi:bandicam	1914.1	8	0	1.98	6.637
867	seiro	4	8	650	600	Bewickfs Swan	1	861.1	786.9	17	276	BS_XYTableToPoint_OutFeatureClass__20221025_006_umi:bandicam	1922.9	8	0	1.98	6.637
868	seiro	4	8	650	600	Bewickfs Swan	1	857.888	790.194	17	276	BS_XYTableToPoint_OutFeatureClass__20221025_006_umi:bandicam	1921.6	8	0	1.98	6.637
869	seiro	4	8	650	600	Bewickfs Swan	1	852.783	795.13	17	276	BS_XYTableToPoint_OutFeatureClass__20221025_006_umi:bandicam	1919.3	8	0	1.98	6.637
870	seiro	4	8	650	600	Bewickfs Swan	1	851.346	797.25	17	276	BS_XYTableToPoint_OutFeatureClass__20221025_006_umi:bandicam	1922.3	8	0	1.98	6.637
871	seiro	4	8	650	600	Bewickfs Swan	1	851.088	799.833	17	276	BS_XYTableToPoint_OutFeatureClass__20221025_006_umi:bandicam	1933.4	8	0	1.98	6.637
872	seiro	4	8	650	600	Bewickfs Swan	1	849.443	802.557	17	276	BS_XYTableToPoint_OutFeatureClass__20221025_006_umi:bandicam	1938.7	7.9	0	1.98	6.637
873	seiro	4	8	650	600	Bewickfs Swan	1	845.5	806.893	17	276	BS_XYTableToPoint_OutFeatureClass__20221025_006_umi:bandicam	1941.3	7.9	0	1.98	6.637
874	seiro	4	8	650	600	Bewickfs Swan	1	845.5	806.893	17	276	BS_XYTableToPoint_OutFeatureClass__20221025_006_umi:bandicam	1941.3	7.9	0	1.98	6.637
875	seiro	4	8	650	600	Bewickfs Swan	1	843.079	810.026	17	276	BS_XYTableToPoint_OutFeatureClass__20221025_006_umi:bandicam	1945.7	7.9	0	1.98	6.637
876	seiro	4	8	650	600	Bewickfs Swan	1	839.333	814.042	17	276	BS_XYTableToPoint_OutFeatureClass__20221025_006_umi:bandicam	1948.9	7.9	0	1.98	6.637
877	seiro	4	8	650	600	Bewickfs Swan	1	834.75	818.375	17	276	BS_XYTableToPoint_OutFeatureClass__20221025_006_umi:bandicam	1950.8	7.9	0	1.98	6.637
878	seiro	4	8	650	600	Bewickfs Swan	1	833.711	820.816	17	276	BS_XYTableToPoint_OutFeatureClass__20221025_006_umi:bandicam	1959	7.9	0	1.98	6.637
879	seiro	4	8	650	600	Bewickfs Swan	1	830	826.25	17	276	BS_XYTableToPoint_OutFeatureClass__20221025_006_umi:bandicam	1971.8	7.8	0	1.98	6.637
880	seiro	4	8	650	600	Bewickfs Swan	1	827.433	828.7	17	276	BS_XYTableToPoint_OutFeatureClass__20221025_006_umi:bandicam	1974.1	7.8	0	1.98	6.637
881	seiro	4	8	650	600	Bewickfs Swan	1	828.833	829.056	17	276	BS_XYTableToPoint_OutFeatureClass__20221025_006_umi:bandicam	1981.9	7.8	0	1.98	6.637
882	seiro	4	8	650	600	Bewickfs Swan	1	984.797	448.149	38	253.5	BS_XYTableToPoint_OutFeatureClass__20221025_007_umi:bandicam	2507.2	5.6	0	1.98	6.637
883	seiro	4	8	650	600	Bewickfs Swan	0	983.1626	451.9942	38	253.5	BS_XYTableToPoint_OutFeatureClass__20221025_007_umi:bandicam	2486.3	5.7	0	1.98	6.637
884	seiro	4	8	650	600	Bewickfs Swan	0	981.5282	455.8394	38	253.5	BS_XYTableToPoint_OutFeatureClass__20221025_007_umi:bandicam	2465.5	5.7	0	1.98	6.637
885	seiro	4	8	650	600	Bewickfs Swan	0	979.8938	459.6846	38	253.5	BS_XYTableToPoint_OutFeatureClass__20221025_007_umi:bandicam	2444.9	5.8	0	1.98	6.637
886	seiro	4	8	650	600	Bewickfs Swan	0	978.2594	463.5298	38	253.5	BS_XYTableToPoint_OutFeatureClass__20221025_007_umi:bandicam	2424.5	5.8	0	1.98	6.637
887	seiro	4	8	650	600	Bewickfs Swan	1	976.625	467.375	38	253.5	BS_XYTableToPoint_OutFeatureClass__20221025_007_umi:bandicam	2404.2	5.9	0	1.98	6.637
888	seiro	4	8	650	600	Bewickfs Swan	1	976.843	469.757	38	253.5	BS_XYTableToPoint_OutFeatureClass__20221025_007_umi:bandicam	2399.5	5.9	0	1.98	6.637
889	seiro	4	8	650	600	Bewickfs Swan	1	974.786	474.429	38	253.5	BS_XYTableToPoint_OutFeatureClass__20221025_007_umi:bandicam	2374.8	5.9	0	1.98	6.637
890	seiro	4	8	650	600	Bewickfs Swan	0	972.649	477.5013333	38	253.5	BS_XYTableToPoint_OutFeatureClass__20221025_007_umi:bandicam	2353.7	6	0	1.98	6.637
891	seiro	4	8	650	600	Bewickfs Swan	0	970.512	480.5736667	38	253.5	BS_XYTableToPoint_OutFeatureClass__20221025_007_umi:bandicam	2332.7	6	0	1.98	6.637
892	seiro	4	8	650	600	Bewickfs Swan	1	968.375	483.646	38	253.5	BS_XYTableToPoint_OutFeatureClass__20221025_007_umi:bandicam	2311.8	6.1	0	1.98	6.637
893	seiro	4	8	650	600	Bewickfs Swan	1	968.435	487.403	38	253.5	BS_XYTableToPoint_OutFeatureClass__20221025_007_umi:bandicam	2303.5	6.1	0	1.98	6.637
894	seiro	4	8	650	600	Bewickfs Swan	1	968.435	487.403	38	253.5	BS_XYTableToPoint_OutFeatureClass__20221025_007_umi:bandicam	2303.5	6.1	0	1.98	6.637
895	seiro	4	8	650	600	Bewickfs Swan	1	965.5	491.548	38	253.5	BS_XYTableToPoint_OutFeatureClass__20221025_007_umi:bandicam	2275.3	6.2	0	1.98	6.637
896	seiro	4	8	650	600	Bewickfs Swan	0	963.389	494.293	38	253.5	BS_XYTableToPoint_OutFeatureClass__20221025_007_umi:bandicam	2255.6	6.2	0	1.98	6.637
897	seiro	4	8	650	600	Bewickfs Swan	0	961.278	497.038	38	253.5	BS_XYTableToPoint_OutFeatureClass__20221025_007_umi:bandicam	2236	6.3	0	1.98	6.637
898	seiro	4	8	650	600	Bewickfs Swan	0	959.167	499.783	38	253.5	BS_XYTableToPoint_OutFeatureClass__20221025_007_umi:bandicam	2216.5	6.4	0	1.98	6.637
899	seiro	4	8	650	600	Bewickfs Swan	1	957.056	502.528	38	253.5	BS_XYTableToPoint_OutFeatureClass__20221025_007_umi:bandicam	2197.1	6.4	0	1.98	6.637
900	seiro	4	8	650	600	Bewickfs Swan	0	954.6795	506.1585	38	253.5	BS_XYTableToPoint_OutFeatureClass__20221025_007_umi:bandicam	2174.2	6.5	0	1.98	6.637
901	seiro	4	8	650	600	Bewickfs Swan	0	952.303	509.789	38	253.5	BS_XYTableToPoint_OutFeatureClass__20221025_007_umi:bandicam	2151.5	6.6	0	1.98	6.637
902	seiro	4	8	650	600	Bewickfs Swan	0	949.9265	513.4195	38	253.5	BS_XYTableToPoint_OutFeatureClass__20221025_007_umi:bandicam	2129	6.6	0	1.98	6.637
903	seiro	4	8	650	600	Bewickfs Swan	1	947.55	517.05	38	253.5	BS_XYTableToPoint_OutFeatureClass__20221025_007_umi:bandicam	2106.7	6.7	0	1.98	6.637
904	seiro	4	8	650	600	Bewickfs Swan	1	944.75	518.667	38	253.5	BS_XYTableToPoint_OutFeatureClass__20221025_007_umi:bandicam	2085.3	6.8	0	1.98	6.637
905	seiro	4	8	650	600	Bewickfs Swan	1	945.95	522.1	38	253.5	BS_XYTableToPoint_OutFeatureClass__20221025_007_umi:bandicam	2087.1	6.8	0	1.98	6.637
906	seiro	4	8	650	600	Bewickfs Swan	0	943.3666667	524.4333333	38	253.5	BS_XYTableToPoint_OutFeatureClass__20221025_007_umi:bandicam	2066.1	6.8	0	1.98	6.637
907	seiro	4	8	650	600	Bewickfs Swan	0	940.7833333	526.7666667	38	253.5	BS_XYTableToPoint_OutFeatureClass__20221025_007_umi:bandicam	2045.1	6.9	0	1.98	6.637
908	seiro	4	8	650	600	Bewickfs Swan	1	938.2	529.1	38	253.5	BS_XYTableToPoint_OutFeatureClass__20221025_007_umi:bandicam	2024.1	7	0	1.98	6.637
909	seiro	4	8	650	600	Bewickfs Swan	1	938.016	531.5	38	253.5	BS_XYTableToPoint_OutFeatureClass__20221025_007_umi:bandicam	2019.1	7	0	1.98	6.637
910	seiro	4	8	650	600	Bewickfs Swan	0	935.6106667	534.5	38	253.5	BS_XYTableToPoint_OutFeatureClass__20221025_007_umi:bandicam	1998.4	7.1	0	1.98	6.637
911	seiro	4	8	650	600	Bewickfs Swan	0	933.2053333	537.5	38	253.5	BS_XYTableToPoint_OutFeatureClass__20221025_007_umi:bandicam	1977.9	7.1	0	1.98	6.637
912	seiro	4	8	650	600	Bewickfs Swan	1	930.8	540.5	38	253.5	BS_XYTableToPoint_OutFeatureClass__20221025_007_umi:bandicam	1957.6	7.2	0	1.98	6.637
913	seiro	4	8	650	600	Bewickfs Swan	1	928.987	543.064	38	253.5	BS_XYTableToPoint_OutFeatureClass__20221025_007_umi:bandicam	1941.9	7.3	0	1.98	6.637
914	seiro	4	8	650	600	Bewickfs Swan	1	928.574	546.093	38	253.5	BS_XYTableToPoint_OutFeatureClass__20221025_007_umi:bandicam	1935.1	7.3	0	1.98	6.637
915	seiro	4	8	650	600	Bewickfs Swan	1	927.95	548.3	38	253.5	BS_XYTableToPoint_OutFeatureClass__20221025_007_umi:bandicam	1928.1	7.3	0	1.98	6.637
916	seiro	4	8	650	600	Bewickfs Swan	0	924.506	552.5875	38	253.5	BS_XYTableToPoint_OutFeatureClass__20221025_007_umi:bandicam	1899.9	7.4	0	1.98	6.637
917	seiro	4	8	650	600	Bewickfs Swan	1	921.062	556.875	38	253.5	BS_XYTableToPoint_OutFeatureClass__20221025_007_umi:bandicam	1871.9	7.5	0	1.98	6.637
918	seiro	4	8	650	600	Bewickfs Swan	1	919.47	559.894	38	253.5	BS_XYTableToPoint_OutFeatureClass__20221025_007_umi:bandicam	1858	7.6	0	1.98	6.637
919	seiro	4	8	650	600	Bewickfs Swan	0	919.4966667	561.0626667	38	253.5	BS_XYTableToPoint_OutFeatureClass__20221025_007_umi:bandicam	1857.1	7.6	0	1.98	6.637
920	seiro	4	8	650	600	Bewickfs Swan	0	919.5233333	562.2313333	38	253.5	BS_XYTableToPoint_OutFeatureClass__20221025_007_umi:bandicam	1856.1	7.6	0	1.98	6.637
921	seiro	4	8	650	600	Bewickfs Swan	1	919.55	563.4	38	253.5	BS_XYTableToPoint_OutFeatureClass__20221025_007_umi:bandicam	1855.2	7.6	0	1.98	6.637
922	seiro	4	8	650	600	Bewickfs Swan	1	913.688	569.125	38	253.5	BS_XYTableToPoint_OutFeatureClass__20221025_007_umi:bandicam	1810.6	7.8	0	1.98	6.637
923	seiro	4	8	650	600	Bewickfs Swan	0	913.3025	571.9375	38	253.5	BS_XYTableToPoint_OutFeatureClass__20221025_007_umi:bandicam	1805.9	7.8	0	1.98	6.637
924	seiro	4	8	650	600	Bewickfs Swan	1	912.917	574.75	38	253.5	BS_XYTableToPoint_OutFeatureClass__20221025_007_umi:bandicam	1801.3	7.8	0	1.98	6.637
925	seiro	4	8	650	600	Bewickfs Swan	1	914.9	576.3	38	253.5	BS_XYTableToPoint_OutFeatureClass__20221025_007_umi:bandicam	1813.8	7.8	0	1.98	6.637
926	seiro	4	8	650	600	Bewickfs Swan	1	908.071	581.881	38	253.5	BS_XYTableToPoint_OutFeatureClass__20221025_007_umi:bandicam	1764.4	8	0	1.98	6.637
927	seiro	4	8	650	600	Bewickfs Swan	0	906.3543333	585.1223333	38	253.5	BS_XYTableToPoint_OutFeatureClass__20221025_007_umi:bandicam	1751.3	8.1	0	1.98	6.637
928	seiro	4	8	650	600	Bewickfs Swan	0	904.6376667	588.3636667	38	253.5	BS_XYTableToPoint_OutFeatureClass__20221025_007_umi:bandicam	1738.4	8.1	0	1.98	6.637
929	seiro	4	8	650	600	Bewickfs Swan	1	902.921	591.605	38	253.5	BS_XYTableToPoint_OutFeatureClass__20221025_007_umi:bandicam	1725.9	8.2	0	1.98	6.637
930	seiro	4	8	650	600	Bewickfs Swan	1	902	593.5	38	253.5	BS_XYTableToPoint_OutFeatureClass__20221025_007_umi:bandicam	1719.2	8.2	0	1.98	6.637
931	seiro	4	8	650	600	Bewickfs Swan	1	900	600.214	38	253.5	BS_XYTableToPoint_OutFeatureClass__20221025_007_umi:bandicam	1705	8.3	0	1.98	6.637
932	seiro	4	8	650	600	Bewickfs Swan	1	899.368	602.311	38	253.5	BS_XYTableToPoint_OutFeatureClass__20221025_007_umi:bandicam	1700.8	8.3	0	1.98	6.637
933	seiro	4	8	650	600	Bewickfs Swan	1	899.368	602.311	38	253.5	BS_XYTableToPoint_OutFeatureClass__20221025_007_umi:bandicam	1700.8	8.3	0	1.98	6.637
934	seiro	4	8	650	600	Bewickfs Swan	1	898.363	606.304	38	253.5	BS_XYTableToPoint_OutFeatureClass__20221025_007_umi:bandicam	1694.4	8.3	0	1.98	6.637
935	seiro	4	8	650	600	Bewickfs Swan	1	898.45	607.567	38	253.5	BS_XYTableToPoint_OutFeatureClass__20221025_007_umi:bandicam	1695.2	8.3	0	1.98	6.637
936	seiro	4	8	650	600	Bewickfs Swan	1	897.873	610.461	38	253.5	BS_XYTableToPoint_OutFeatureClass__20221025_007_umi:bandicam	1692	8.3	0	1.98	6.637
937	seiro	4	8	650	600	Bewickfs Swan	1	897.411	613.3	38	253.5	BS_XYTableToPoint_OutFeatureClass__20221025_007_umi:bandicam	1689.8	8.4	0	1.98	6.637
938	seiro	4	8	650	600	Bewickfs Swan	1	895.735	617.441	38	253.5	BS_XYTableToPoint_OutFeatureClass__20221025_007_umi:bandicam	1680.1	8.4	0	1.98	6.637
939	seiro	4	8	650	600	Bewickfs Swan	1	894.769	620.615	38	253.5	BS_XYTableToPoint_OutFeatureClass__20221025_007_umi:bandicam	1675.2	8.4	0	1.98	6.637
940	seiro	4	8	650	600	Bewickfs Swan	1	893.521	623.562	38	253.5	BS_XYTableToPoint_OutFeatureClass__20221025_007_umi:bandicam	1668.6	8.5	0	1.98	6.637
941	seiro	4	8	650	600	Bewickfs Swan	1	892.743	628.716	38	253.5	BS_XYTableToPoint_OutFeatureClass__20221025_007_umi:bandicam	1667.1	8.5	0	1.98	6.637
942	seiro	4	8	650	600	Bewickfs Swan	1	890.833	631.567	38	253.5	BS_XYTableToPoint_OutFeatureClass__20221025_007_umi:bandicam	1656.5	8.5	0	1.98	6.637
943	seiro	4	8	650	600	Bewickfs Swan	0	889.5325	634.498	38	253.5	BS_XYTableToPoint_OutFeatureClass__20221025_007_umi:bandicam	1650.5	8.6	0	1.98	6.637
944	seiro	4	8	650	600	Bewickfs Swan	1	888.232	637.429	38	253.5	BS_XYTableToPoint_OutFeatureClass__20221025_007_umi:bandicam	1644.7	8.6	0	1.98	6.637
945	seiro	4	8	650	600	Bewickfs Swan	1	887.088	641.324	38	253.5	BS_XYTableToPoint_OutFeatureClass__20221025_007_umi:bandicam	1641.3	8.6	0	1.98	6.637
946	seiro	4	8	650	600	Bewickfs Swan	1	887.014	641.414	38	253.5	BS_XYTableToPoint_OutFeatureClass__20221025_007_umi:bandicam	1640.9	8.6	0	1.98	6.637
947	seiro	4	8	650	600	Bewickfs Swan	1	885	644.413	38	253.5	BS_XYTableToPoint_OutFeatureClass__20221025_007_umi:bandicam	1631.1	8.7	0	1.98	6.637
948	seiro	4	8	650	600	Bewickfs Swan	1	882.19	648.514	38	253.5	BS_XYTableToPoint_OutFeatureClass__20221025_007_umi:bandicam	1617.7	8.7	0	1.98	6.637
949	seiro	4	8	650	600	Bewickfs Swan	1	880.158	652.276	38	253.5	BS_XYTableToPoint_OutFeatureClass__20221025_007_umi:bandicam	1609.7	8.8	0	1.98	6.637
950	seiro	4	8	650	600	Bewickfs Swan	1	878.975	655.385	38	253.5	BS_XYTableToPoint_OutFeatureClass__20221025_007_umi:bandicam	1606.6	8.8	0	1.98	6.637
951	seiro	4	8	650	600	Bewickfs Swan	1	876.464	659.393	38	253.5	BS_XYTableToPoint_OutFeatureClass__20221025_007_umi:bandicam	1596.7	8.8	0	1.98	6.637
952	seiro	4	8	650	600	Bewickfs Swan	1	874.589	662.656	38	253.5	BS_XYTableToPoint_OutFeatureClass__20221025_007_umi:bandicam	1590.2	8.9	0	1.98	6.637
953	seiro	4	8	650	600	Bewickfs Swan	1	872.35	666.25	38	253.5	BS_XYTableToPoint_OutFeatureClass__20221025_007_umi:bandicam	1582.3	8.9	0	1.98	6.637
954	seiro	4	8	650	600	Bewickfs Swan	1	872.119	669.476	38	253.5	BS_XYTableToPoint_OutFeatureClass__20221025_007_umi:bandicam	1587.2	8.9	0	1.98	6.637
955	seiro	4	8	650	600	Bewickfs Swan	1	869.479	672.543	38	253.5	BS_XYTableToPoint_OutFeatureClass__20221025_007_umi:bandicam	1576.5	9	0	1.98	6.637
956	seiro	4	8	650	600	Bewickfs Swan	1	869.155	674.69	38	253.5	BS_XYTableToPoint_OutFeatureClass__20221025_007_umi:bandicam	1579.1	8.9	0	1.98	6.637
957	seiro	4	8	650	600	Bewickfs Swan	1	867.977	677.531	38	253.5	BS_XYTableToPoint_OutFeatureClass__20221025_007_umi:bandicam	1577.8	9	0	1.98	6.637
958	seiro	4	8	650	600	Bewickfs Swan	1	866.431	680.611	38	253.5	BS_XYTableToPoint_OutFeatureClass__20221025_007_umi:bandicam	1575.1	9	0	1.98	6.637
959	seiro	4	8	650	600	Bewickfs Swan	1	866.431	680.611	38	253.5	BS_XYTableToPoint_OutFeatureClass__20221025_007_umi:bandicam	1575.1	9	0	1.98	6.637
960	seiro	4	8	650	600	Bewickfs Swan	1	864.336	684.227	38	253.5	BS_XYTableToPoint_OutFeatureClass__20221025_007_umi:bandicam	1570.6	9	0	1.98	6.637
961	seiro	4	8	650	600	Bewickfs Swan	1	864.317	686.3	38	253.5	BS_XYTableToPoint_OutFeatureClass__20221025_007_umi:bandicam	1575.7	9	0	1.98	6.637
962	seiro	4	8	650	600	Bewickfs Swan	1	862.4	688.833	38	253.5	BS_XYTableToPoint_OutFeatureClass__20221025_007_umi:bandicam	1570.2	9	0	1.98	6.637
963	seiro	4	8	650	600	Bewickfs Swan	1	858.23	694.527	38	253.5	BS_XYTableToPoint_OutFeatureClass__20221025_007_umi:bandicam	1559.6	9.1	0	1.98	6.637
964	seiro	4	8	650	600	Bewickfs Swan	1	858.529	696.147	38	253.5	BS_XYTableToPoint_OutFeatureClass__20221025_007_umi:bandicam	1566.1	9	0	1.98	6.637
965	seiro	4	8	650	600	Bewickfs Swan	1	856.042	699.688	38	253.5	BS_XYTableToPoint_OutFeatureClass__20221025_007_umi:bandicam	1561	9	0	1.98	6.637
966	seiro	4	8	650	600	Bewickfs Swan	1	854.919	701.887	38	253.5	BS_XYTableToPoint_OutFeatureClass__20221025_007_umi:bandicam	1560.8	9	0	1.98	6.637
967	seiro	4	8	650	600	Bewickfs Swan	1	853.257	704.716	38	253.5	BS_XYTableToPoint_OutFeatureClass__20221025_007_umi:bandicam	1559.4	9.1	0	1.98	6.637
968	seiro	4	8	650	600	Bewickfs Swan	1	849.79	709.887	38	253.5	BS_XYTableToPoint_OutFeatureClass__20221025_007_umi:bandicam	1555.1	9.1	0	1.98	6.637
969	seiro	4	8	650	600	Bewickfs Swan	1	848.75	711.917	38	253.5	BS_XYTableToPoint_OutFeatureClass__20221025_007_umi:bandicam	1555.6	9.1	0	1.98	6.637
970	seiro	4	8	650	600	Bewickfs Swan	1	846.591	715.864	38	253.5	BS_XYTableToPoint_OutFeatureClass__20221025_007_umi:bandicam	1556.3	9.1	0	1.98	6.637
971	seiro	4	8	650	600	Bewickfs Swan	1	846.591	715.864	38	253.5	BS_XYTableToPoint_OutFeatureClass__20221025_007_umi:bandicam	1556.3	9.1	0	1.98	6.637
972	seiro	4	8	650	600	Bewickfs Swan	1	845.333	718.271	38	253.5	BS_XYTableToPoint_OutFeatureClass__20221025_007_umi:bandicam	1557.3	9.1	0	1.98	6.637
973	seiro	4	8	650	600	Bewickfs Swan	1	842.178	722.432	38	253.5	BS_XYTableToPoint_OutFeatureClass__20221025_007_umi:bandicam	1554	9.1	0	1.98	6.637
974	seiro	4	8	650	600	Bewickfs Swan	1	840.103	725.655	38	253.5	BS_XYTableToPoint_OutFeatureClass__20221025_007_umi:bandicam	1554.1	9.1	0	1.98	6.637
975	seiro	4	8	650	600	Bewickfs Swan	1	836.542	729.077	38	253.5	BS_XYTableToPoint_OutFeatureClass__20221025_007_umi:bandicam	1547.1	9.1	0	1.98	6.637
976	seiro	4	8	650	600	Bewickfs Swan	1	835.16	731.481	38	253.5	BS_XYTableToPoint_OutFeatureClass__20221025_007_umi:bandicam	1548.8	9.1	0	1.98	6.637
977	seiro	4	8	650	600	Bewickfs Swan	1	832.672	734.534	38	253.5	BS_XYTableToPoint_OutFeatureClass__20221025_007_umi:bandicam	1547.2	9.1	0	1.98	6.637
978	seiro	4	8	650	600	Bewickfs Swan	1	832.587	737.152	38	253.5	BS_XYTableToPoint_OutFeatureClass__20221025_007_umi:bandicam	1557.4	9.1	0	1.98	6.637
979	seiro	4	8	650	600	Bewickfs Swan	1	831.016	740.823	38	253.5	BS_XYTableToPoint_OutFeatureClass__20221025_007_umi:bandicam	1564.1	9	0	1.98	6.637
980	seiro	4	8	650	600	Bewickfs Swan	1	827.353	744.088	38	253.5	BS_XYTableToPoint_OutFeatureClass__20221025_007_umi:bandicam	1558.4	9.1	0	1.98	6.637
981	seiro	4	8	650	600	Bewickfs Swan	1	829.371	745.694	38	253.5	BS_XYTableToPoint_OutFeatureClass__20221025_007_umi:bandicam	1576	9	0	1.98	6.637
982	seiro	4	8	650	600	Bewickfs Swan	1	825.833	749.881	38	253.5	BS_XYTableToPoint_OutFeatureClass__20221025_007_umi:bandicam	1575.7	9	0	1.98	6.637
983	seiro	4	8	650	600	Bewickfs Swan	1	821.94	754.1	38	253.5	BS_XYTableToPoint_OutFeatureClass__20221025_007_umi:bandicam	1574.7	9	0	1.98	6.637
984	seiro	4	8	650	600	Bewickfs Swan	1	821.94	754.1	38	253.5	BS_XYTableToPoint_OutFeatureClass__20221025_007_umi:bandicam	1574.7	9	0	1.98	6.637
985	seiro	4	8	650	600	Bewickfs Swan	1	823.198	755.274	38	253.5	BS_XYTableToPoint_OutFeatureClass__20221025_007_umi:bandicam	1586.4	8.9	0	1.98	6.637
986	seiro	4	8	650	600	Bewickfs Swan	1	821.254	757.975	38	253.5	BS_XYTableToPoint_OutFeatureClass__20221025_007_umi:bandicam	1589	8.9	0	1.98	6.637
987	seiro	4	8	650	600	Bewickfs Swan	1	818.622	761.78	38	253.5	BS_XYTableToPoint_OutFeatureClass__20221025_007_umi:bandicam	1593.7	8.9	0	1.98	6.637
988	seiro	4	8	650	600	Bewickfs Swan	0	817.436	765.14	38	253.5	BS_XYTableToPoint_OutFeatureClass__20221025_007_umi:bandicam	1603.9	8.8	0	1.98	6.637
989	seiro	4	8	650	600	Bewickfs Swan	1	816.25	768.5	38	253.5	BS_XYTableToPoint_OutFeatureClass__20221025_007_umi:bandicam	1614.4	8.7	0	1.98	6.637
990	seiro	4	8	650	600	Bewickfs Swan	1	812.167	771.833	38	253.5	BS_XYTableToPoint_OutFeatureClass__20221025_007_umi:bandicam	1611.4	8.8	0	1.98	6.637
991	seiro	4	8	650	600	Bewickfs Swan	1	810.029	776.088	38	253.5	BS_XYTableToPoint_OutFeatureClass__20221025_007_umi:bandicam	1622.8	8.7	0	1.98	6.637
992	seiro	4	8	650	600	Bewickfs Swan	1	806.796	779.759	38	253.5	BS_XYTableToPoint_OutFeatureClass__20221025_007_umi:bandicam	1626.8	8.7	0	1.98	6.637
993	seiro	4	8	650	600	Bewickfs Swan	1	807.083	783.333	38	253.5	BS_XYTableToPoint_OutFeatureClass__20221025_007_umi:bandicam	1646.5	8.6	0	1.98	6.637
994	seiro	4	8	650	600	Bewickfs Swan	1	800.3	788.1	38	253.5	BS_XYTableToPoint_OutFeatureClass__20221025_007_umi:bandicam	1642.1	8.6	0	1.98	6.637
995	seiro	4	8	650	600	Bewickfs Swan	0	800.23325	790.13325	38	253.5	BS_XYTableToPoint_OutFeatureClass__20221025_007_umi:bandicam	1652.6	8.5	0	1.98	6.637
996	seiro	4	8	650	600	Bewickfs Swan	0	800.1665	792.1665	38	253.5	BS_XYTableToPoint_OutFeatureClass__20221025_007_umi:bandicam	1663.3	8.5	0	1.98	6.637
997	seiro	4	8	650	600	Bewickfs Swan	0	800.09975	794.19975	38	253.5	BS_XYTableToPoint_OutFeatureClass__20221025_007_umi:bandicam	1673.9	8.4	0	1.98	6.637
998	seiro	4	8	650	600	Bewickfs Swan	1	800.033	796.233	38	253.5	BS_XYTableToPoint_OutFeatureClass__20221025_007_umi:bandicam	1684.7	8.4	0	1.98	6.637
999	seiro	4	8	650	600	Bewickfs Swan	0	799.2665	798.8665	38	253.5	BS_XYTableToPoint_OutFeatureClass__20221025_007_umi:bandicam	1695.8	8.3	0	1.98	6.637
1000	seiro	4	8	650	600	Bewickfs Swan	1	798.5	801.5	38	253.5	BS_XYTableToPoint_OutFeatureClass__20221025_007_umi:bandicam	1707.1	8.3	0	1.98	6.637
1001	seiro	4	8	650	600	Bewickfs Swan	1	794.076	805.742	38	253.5	BS_XYTableToPoint_OutFeatureClass__20221025_007_umi:bandicam	1713	8.2	0	1.98	6.637
1002	seiro	4	8	650	600	Bewickfs Swan	0	791.288	810.01	38	253.5	BS_XYTableToPoint_OutFeatureClass__20221025_007_umi:bandicam	1726.2	8.2	0	1.98	6.637
1003	seiro	4	8	650	600	Bewickfs Swan	1	788.5	814.278	38	253.5	BS_XYTableToPoint_OutFeatureClass__20221025_007_umi:bandicam	1740.1	8.1	0	1.98	6.637
1004	seiro	4	8	650	600	Bewickfs Swan	1	788.5	817.02	38	253.5	BS_XYTableToPoint_OutFeatureClass__20221025_007_umi:bandicam	1755.8	8	0	1.98	6.637
1005	seiro	4	8	650	600	Bewickfs Swan	0	785.5295	820.804	38	253.5	BS_XYTableToPoint_OutFeatureClass__20221025_007_umi:bandicam	1766.9	8	0	1.98	6.637
1006	seiro	4	8	650	600	Bewickfs Swan	1	782.559	824.588	38	253.5	BS_XYTableToPoint_OutFeatureClass__20221025_007_umi:bandicam	1778.6	7.9	0	1.98	6.637
1007	seiro	4	8	650	600	Bewickfs Swan	1	783.2	827	38	253.5	BS_XYTableToPoint_OutFeatureClass__20221025_007_umi:bandicam	1795	7.9	0	1.98	6.637
1008	seiro	4	8	650	600	Bewickfs Swan	1	984.797	448.149	24	406.5	BS_XYTableToPoint_OutFeatureClass__20221025_020:bandicam	2507.2	9.1	0	1.98	6.637
1009	seiro	4	8	650	600	Bewickfs Swan	0	983.1626	451.9942	24	406.5	BS_XYTableToPoint_OutFeatureClass__20221025_020:bandicam	2486.3	9.2	0	1.98	6.637
1010	seiro	4	8	650	600	Bewickfs Swan	0	981.5282	455.8394	24	406.5	BS_XYTableToPoint_OutFeatureClass__20221025_020:bandicam	2465.5	9.3	0	1.98	6.637
1011	seiro	4	8	650	600	Bewickfs Swan	0	979.8938	459.6846	24	406.5	BS_XYTableToPoint_OutFeatureClass__20221025_020:bandicam	2444.9	9.4	0	1.98	6.637
1012	seiro	4	8	650	600	Bewickfs Swan	0	978.2594	463.5298	24	406.5	BS_XYTableToPoint_OutFeatureClass__20221025_020:bandicam	2424.5	9.5	0	1.98	6.637
1013	seiro	4	8	650	600	Bewickfs Swan	1	976.625	467.375	24	406.5	BS_XYTableToPoint_OutFeatureClass__20221025_020:bandicam	2404.2	9.5	0	1.98	6.637
1014	seiro	4	8	650	600	Bewickfs Swan	1	976.843	469.757	24	406.5	BS_XYTableToPoint_OutFeatureClass__20221025_020:bandicam	2399.5	9.6	0	1.98	6.637
1015	seiro	4	8	650	600	Bewickfs Swan	1	974.786	474.429	24	406.5	BS_XYTableToPoint_OutFeatureClass__20221025_020:bandicam	2374.8	9.7	0	1.98	6.637
1016	seiro	4	8	650	600	Bewickfs Swan	0	972.649	477.5013333	24	406.5	BS_XYTableToPoint_OutFeatureClass__20221025_020:bandicam	2353.7	9.7	0	1.98	6.637
1017	seiro	4	8	650	600	Bewickfs Swan	0	970.512	480.5736667	24	406.5	BS_XYTableToPoint_OutFeatureClass__20221025_020:bandicam	2332.7	9.8	0	1.98	6.637
1018	seiro	4	8	650	600	Bewickfs Swan	1	968.375	483.646	24	406.5	BS_XYTableToPoint_OutFeatureClass__20221025_020:bandicam	2311.8	9.9	0	1.98	6.637
1019	seiro	4	8	650	600	Bewickfs Swan	1	968.435	487.403	24	406.5	BS_XYTableToPoint_OutFeatureClass__20221025_020:bandicam	2303.5	10	0	1.98	6.637
1020	seiro	4	8	650	600	Bewickfs Swan	1	968.435	487.403	24	406.5	BS_XYTableToPoint_OutFeatureClass__20221025_020:bandicam	2303.5	10	0	1.98	6.637
1021	seiro	4	8	650	600	Bewickfs Swan	1	965.5	491.548	24	406.5	BS_XYTableToPoint_OutFeatureClass__20221025_020:bandicam	2275.3	10.1	0	1.98	6.637
1022	seiro	4	8	650	600	Bewickfs Swan	0	963.389	494.293	24	406.5	BS_XYTableToPoint_OutFeatureClass__20221025_020:bandicam	2255.6	10.2	0	1.98	6.637
1023	seiro	4	8	650	600	Bewickfs Swan	0	961.278	497.038	24	406.5	BS_XYTableToPoint_OutFeatureClass__20221025_020:bandicam	2236	10.3	0	1.98	6.637
1024	seiro	4	8	650	600	Bewickfs Swan	0	959.167	499.783	24	406.5	BS_XYTableToPoint_OutFeatureClass__20221025_020:bandicam	2216.5	10.4	0	1.98	6.637
1025	seiro	4	8	650	600	Bewickfs Swan	1	957.056	502.528	24	406.5	BS_XYTableToPoint_OutFeatureClass__20221025_020:bandicam	2197.1	10.4	0	1.98	6.637
1026	seiro	4	8	650	600	Bewickfs Swan	0	954.6795	506.1585	24	406.5	BS_XYTableToPoint_OutFeatureClass__20221025_020:bandicam	2174.2	10.6	0	1.98	6.637
1027	seiro	4	8	650	600	Bewickfs Swan	0	952.303	509.789	24	406.5	BS_XYTableToPoint_OutFeatureClass__20221025_020:bandicam	2151.5	10.7	0	1.98	6.637
1028	seiro	4	8	650	600	Bewickfs Swan	0	949.9265	513.4195	24	406.5	BS_XYTableToPoint_OutFeatureClass__20221025_020:bandicam	2129	10.8	0	1.98	6.637
1029	seiro	4	8	650	600	Bewickfs Swan	1	947.55	517.05	24	406.5	BS_XYTableToPoint_OutFeatureClass__20221025_020:bandicam	2106.7	10.9	0	1.98	6.637
1030	seiro	4	8	650	600	Bewickfs Swan	1	944.75	518.667	24	406.5	BS_XYTableToPoint_OutFeatureClass__20221025_020:bandicam	2085.3	11	0	1.98	6.637
1031	seiro	4	8	650	600	Bewickfs Swan	1	945.95	522.1	24	406.5	BS_XYTableToPoint_OutFeatureClass__20221025_020:bandicam	2087.1	11	0	1.98	6.637
1032	seiro	4	8	650	600	Bewickfs Swan	0	943.3666667	524.4333333	24	406.5	BS_XYTableToPoint_OutFeatureClass__20221025_020:bandicam	2066.1	11.1	0	1.98	6.637
1033	seiro	4	8	650	600	Bewickfs Swan	0	940.7833333	526.7666667	24	406.5	BS_XYTableToPoint_OutFeatureClass__20221025_020:bandicam	2045.1	11.2	0	1.98	6.637
1034	seiro	4	8	650	600	Bewickfs Swan	1	938.2	529.1	24	406.5	BS_XYTableToPoint_OutFeatureClass__20221025_020:bandicam	2024.1	11.4	0	1.98	6.637
1035	seiro	4	8	650	600	Bewickfs Swan	1	938.016	531.5	24	406.5	BS_XYTableToPoint_OutFeatureClass__20221025_020:bandicam	2019.1	11.4	0	1.98	6.637
1036	seiro	4	8	650	600	Bewickfs Swan	0	935.6106667	534.5	24	406.5	BS_XYTableToPoint_OutFeatureClass__20221025_020:bandicam	1998.4	11.5	0	1.98	6.637
1037	seiro	4	8	650	600	Bewickfs Swan	0	933.2053333	537.5	24	406.5	BS_XYTableToPoint_OutFeatureClass__20221025_020:bandicam	1977.9	11.6	0	1.98	6.637
1038	seiro	4	8	650	600	Bewickfs Swan	1	930.8	540.5	24	406.5	BS_XYTableToPoint_OutFeatureClass__20221025_020:bandicam	1957.6	11.7	0	1.98	6.637
1039	seiro	4	8	650	600	Bewickfs Swan	1	928.987	543.064	24	406.5	BS_XYTableToPoint_OutFeatureClass__20221025_020:bandicam	1941.9	11.8	0	1.98	6.637
1040	seiro	4	8	650	600	Bewickfs Swan	1	928.574	546.093	24	406.5	BS_XYTableToPoint_OutFeatureClass__20221025_020:bandicam	1935.1	11.9	0	1.98	6.637
1041	seiro	4	8	650	600	Bewickfs Swan	1	927.95	548.3	24	406.5	BS_XYTableToPoint_OutFeatureClass__20221025_020:bandicam	1928.1	11.9	0	1.98	6.637
1042	seiro	4	8	650	600	Bewickfs Swan	0	924.506	552.5875	24	406.5	BS_XYTableToPoint_OutFeatureClass__20221025_020:bandicam	1899.9	12.1	0	1.98	6.637
1043	seiro	4	8	650	600	Bewickfs Swan	1	921.062	556.875	24	406.5	BS_XYTableToPoint_OutFeatureClass__20221025_020:bandicam	1871.9	12.3	0	1.98	6.637
1044	seiro	4	8	650	600	Bewickfs Swan	1	919.47	559.894	24	406.5	BS_XYTableToPoint_OutFeatureClass__20221025_020:bandicam	1858	12.4	0	1.98	6.637
1045	seiro	4	8	650	600	Bewickfs Swan	0	919.4966667	561.0626667	24	406.5	BS_XYTableToPoint_OutFeatureClass__20221025_020:bandicam	1857.1	12.4	0	1.98	6.637
1046	seiro	4	8	650	600	Bewickfs Swan	0	919.5233333	562.2313333	24	406.5	BS_XYTableToPoint_OutFeatureClass__20221025_020:bandicam	1856.1	12.4	0	1.98	6.637
1047	seiro	4	8	650	600	Bewickfs Swan	1	919.55	563.4	24	406.5	BS_XYTableToPoint_OutFeatureClass__20221025_020:bandicam	1855.2	12.4	0	1.98	6.637
1048	seiro	4	8	650	600	Bewickfs Swan	1	913.688	569.125	24	406.5	BS_XYTableToPoint_OutFeatureClass__20221025_020:bandicam	1810.6	12.7	0	1.98	6.637
1049	seiro	4	8	650	600	Bewickfs Swan	0	913.3025	571.9375	24	406.5	BS_XYTableToPoint_OutFeatureClass__20221025_020:bandicam	1805.9	12.7	0	1.98	6.637
1050	seiro	4	8	650	600	Bewickfs Swan	1	912.917	574.75	24	406.5	BS_XYTableToPoint_OutFeatureClass__20221025_020:bandicam	1801.3	12.8	0	1.98	6.637
1051	seiro	4	8	650	600	Bewickfs Swan	1	914.9	576.3	24	406.5	BS_XYTableToPoint_OutFeatureClass__20221025_020:bandicam	1813.8	12.7	0	1.98	6.637
1052	seiro	4	8	650	600	Bewickfs Swan	1	908.071	581.881	24	406.5	BS_XYTableToPoint_OutFeatureClass__20221025_020:bandicam	1764.4	13.1	0	1.98	6.637
1053	seiro	4	8	650	600	Bewickfs Swan	0	906.3543333	585.1223333	24	406.5	BS_XYTableToPoint_OutFeatureClass__20221025_020:bandicam	1751.3	13.2	0	1.98	6.637
1054	seiro	4	8	650	600	Bewickfs Swan	0	904.6376667	588.3636667	24	406.5	BS_XYTableToPoint_OutFeatureClass__20221025_020:bandicam	1738.4	13.3	0	1.98	6.637
1055	seiro	4	8	650	600	Bewickfs Swan	1	902.921	591.605	24	406.5	BS_XYTableToPoint_OutFeatureClass__20221025_020:bandicam	1725.9	13.3	0	1.98	6.637
1056	seiro	4	8	650	600	Bewickfs Swan	1	902	593.5	24	406.5	BS_XYTableToPoint_OutFeatureClass__20221025_020:bandicam	1719.2	13.4	0	1.98	6.637
1057	seiro	4	8	650	600	Bewickfs Swan	1	900	600.214	24	406.5	BS_XYTableToPoint_OutFeatureClass__20221025_020:bandicam	1705	13.5	0	1.98	6.637
1058	seiro	4	8	650	600	Bewickfs Swan	1	899.368	602.311	24	406.5	BS_XYTableToPoint_OutFeatureClass__20221025_020:bandicam	1700.8	13.6	0	1.98	6.637
1059	seiro	4	8	650	600	Bewickfs Swan	1	899.368	602.311	24	406.5	BS_XYTableToPoint_OutFeatureClass__20221025_020:bandicam	1700.8	13.6	0	1.98	6.637
1060	seiro	4	8	650	600	Bewickfs Swan	1	898.363	606.304	24	406.5	BS_XYTableToPoint_OutFeatureClass__20221025_020:bandicam	1694.4	13.6	0	1.98	6.637
1061	seiro	4	8	650	600	Bewickfs Swan	1	898.45	607.567	24	406.5	BS_XYTableToPoint_OutFeatureClass__20221025_020:bandicam	1695.2	13.6	0	1.98	6.637
1062	seiro	4	8	650	600	Bewickfs Swan	1	897.873	610.461	24	406.5	BS_XYTableToPoint_OutFeatureClass__20221025_020:bandicam	1692	13.6	0	1.98	6.637
1063	seiro	4	8	650	600	Bewickfs Swan	1	897.411	613.3	24	406.5	BS_XYTableToPoint_OutFeatureClass__20221025_020:bandicam	1689.8	13.6	0	1.98	6.637
1064	seiro	4	8	650	600	Bewickfs Swan	1	895.735	617.441	24	406.5	BS_XYTableToPoint_OutFeatureClass__20221025_020:bandicam	1680.1	13.7	0	1.98	6.637
1065	seiro	4	8	650	600	Bewickfs Swan	1	894.769	620.615	24	406.5	BS_XYTableToPoint_OutFeatureClass__20221025_020:bandicam	1675.2	13.8	0	1.98	6.637
1066	seiro	4	8	650	600	Bewickfs Swan	1	893.521	623.562	24	406.5	BS_XYTableToPoint_OutFeatureClass__20221025_020:bandicam	1668.6	13.8	0	1.98	6.637
1067	seiro	4	8	650	600	Bewickfs Swan	1	892.743	628.716	24	406.5	BS_XYTableToPoint_OutFeatureClass__20221025_020:bandicam	1667.1	13.8	0	1.98	6.637
1068	seiro	4	8	650	600	Bewickfs Swan	1	890.833	631.567	24	406.5	BS_XYTableToPoint_OutFeatureClass__20221025_020:bandicam	1656.5	13.9	0	1.98	6.637
1069	seiro	4	8	650	600	Bewickfs Swan	0	889.5325	634.498	24	406.5	BS_XYTableToPoint_OutFeatureClass__20221025_020:bandicam	1650.5	14	0	1.98	6.637
1070	seiro	4	8	650	600	Bewickfs Swan	1	888.232	637.429	24	406.5	BS_XYTableToPoint_OutFeatureClass__20221025_020:bandicam	1644.7	14	0	1.98	6.637
1071	seiro	4	8	650	600	Bewickfs Swan	1	887.157	641.386	24	406.5	BS_XYTableToPoint_OutFeatureClass__20221025_020:bandicam	1641.9	14	0	1.98	6.637
1072	seiro	4	8	650	600	Bewickfs Swan	1	887.083	641.472	24	406.5	BS_XYTableToPoint_OutFeatureClass__20221025_020:bandicam	1641.5	14.1	0	1.98	6.637
1073	seiro	4	8	650	600	Bewickfs Swan	1	885	644.413	24	406.5	BS_XYTableToPoint_OutFeatureClass__20221025_020:bandicam	1631.1	14.1	0	1.98	6.637
1074	seiro	4	8	650	600	Bewickfs Swan	1	882.19	648.514	24	406.5	BS_XYTableToPoint_OutFeatureClass__20221025_020:bandicam	1617.7	14.3	0	1.98	6.637
1075	seiro	4	8	650	600	Bewickfs Swan	1	880.463	652.302	24	406.5	BS_XYTableToPoint_OutFeatureClass__20221025_020:bandicam	1611.7	14.3	0	1.98	6.637
1076	seiro	4	8	650	600	Bewickfs Swan	1	879.188	655.344	24	406.5	BS_XYTableToPoint_OutFeatureClass__20221025_020:bandicam	1608	14.3	0	1.98	6.637
1077	seiro	4	8	650	600	Bewickfs Swan	1	876.464	659.393	24	406.5	BS_XYTableToPoint_OutFeatureClass__20221025_020:bandicam	1596.7	14.5	0	1.98	6.637
1078	seiro	4	8	650	600	Bewickfs Swan	1	874.589	662.656	24	406.5	BS_XYTableToPoint_OutFeatureClass__20221025_020:bandicam	1590.2	14.5	0	1.98	6.637
1079	seiro	4	8	650	600	Bewickfs Swan	1	872.35	666.25	24	406.5	BS_XYTableToPoint_OutFeatureClass__20221025_020:bandicam	1582.3	14.6	0	1.98	6.637
1080	seiro	4	8	650	600	Bewickfs Swan	1	872.119	669.476	24	406.5	BS_XYTableToPoint_OutFeatureClass__20221025_020:bandicam	1587.2	14.5	0	1.98	6.637
1081	seiro	4	8	650	600	Bewickfs Swan	1	869.479	672.543	24	406.5	BS_XYTableToPoint_OutFeatureClass__20221025_020:bandicam	1576.5	14.6	0	1.98	6.637
1082	seiro	4	8	650	600	Bewickfs Swan	1	869.155	674.69	24	406.5	BS_XYTableToPoint_OutFeatureClass__20221025_020:bandicam	1579.1	14.6	0	1.98	6.637
1083	seiro	4	8	650	600	Bewickfs Swan	1	867.977	677.531	24	406.5	BS_XYTableToPoint_OutFeatureClass__20221025_020:bandicam	1577.8	14.6	0	1.98	6.637
1084	seiro	4	8	650	600	Bewickfs Swan	1	866.431	680.611	24	406.5	BS_XYTableToPoint_OutFeatureClass__20221025_020:bandicam	1575.1	14.7	0	1.98	6.637
1085	seiro	4	8	650	600	Bewickfs Swan	1	866.431	680.611	24	406.5	BS_XYTableToPoint_OutFeatureClass__20221025_020:bandicam	1575.1	14.7	0	1.98	6.637
1086	seiro	4	8	650	600	Bewickfs Swan	1	864.336	684.227	24	406.5	BS_XYTableToPoint_OutFeatureClass__20221025_020:bandicam	1570.6	14.7	0	1.98	6.637
1087	seiro	4	8	650	600	Bewickfs Swan	1	864.317	686.3	24	406.5	BS_XYTableToPoint_OutFeatureClass__20221025_020:bandicam	1575.7	14.6	0	1.98	6.637
1088	seiro	4	8	650	600	Bewickfs Swan	1	862.4	688.833	24	406.5	BS_XYTableToPoint_OutFeatureClass__20221025_020:bandicam	1570.2	14.7	0	1.98	6.637
1089	seiro	4	8	650	600	Bewickfs Swan	1	858.23	694.527	24	406.5	BS_XYTableToPoint_OutFeatureClass__20221025_020:bandicam	1559.6	14.8	0	1.98	6.637
1090	seiro	4	8	650	600	Bewickfs Swan	1	858.529	696.147	24	406.5	BS_XYTableToPoint_OutFeatureClass__20221025_020:bandicam	1566.1	14.7	0	1.98	6.637
1091	seiro	4	8	650	600	Bewickfs Swan	1	856.042	699.688	24	406.5	BS_XYTableToPoint_OutFeatureClass__20221025_020:bandicam	1561	14.8	0	1.98	6.637
1092	seiro	4	8	650	600	Bewickfs Swan	1	854.919	701.887	24	406.5	BS_XYTableToPoint_OutFeatureClass__20221025_020:bandicam	1560.8	14.8	0	1.98	6.637
1093	seiro	4	8	650	600	Bewickfs Swan	1	853.257	704.716	24	406.5	BS_XYTableToPoint_OutFeatureClass__20221025_020:bandicam	1559.4	14.8	0	1.98	6.637
1094	seiro	4	8	650	600	Bewickfs Swan	1	849.79	709.887	24	406.5	BS_XYTableToPoint_OutFeatureClass__20221025_020:bandicam	1555.1	14.8	0	1.98	6.637
1095	seiro	4	8	650	600	Bewickfs Swan	1	848.75	711.917	24	406.5	BS_XYTableToPoint_OutFeatureClass__20221025_020:bandicam	1555.6	14.8	0	1.98	6.637
1096	seiro	4	8	650	600	Bewickfs Swan	1	846.591	715.864	24	406.5	BS_XYTableToPoint_OutFeatureClass__20221025_020:bandicam	1556.3	14.8	0	1.98	6.637
1097	seiro	4	8	650	600	Bewickfs Swan	1	846.591	715.864	24	406.5	BS_XYTableToPoint_OutFeatureClass__20221025_020:bandicam	1556.3	14.8	0	1.98	6.637
1098	seiro	4	8	650	600	Bewickfs Swan	1	845.333	718.271	24	406.5	BS_XYTableToPoint_OutFeatureClass__20221025_020:bandicam	1557.3	14.8	0	1.98	6.637
1099	seiro	4	8	650	600	Bewickfs Swan	1	842.178	722.432	24	406.5	BS_XYTableToPoint_OutFeatureClass__20221025_020:bandicam	1554	14.9	0	1.98	6.637
1100	seiro	4	8	650	600	Bewickfs Swan	1	840.103	725.655	24	406.5	BS_XYTableToPoint_OutFeatureClass__20221025_020:bandicam	1554.1	14.9	0	1.98	6.637
1101	seiro	4	8	650	600	Bewickfs Swan	1	836.542	729.077	24	406.5	BS_XYTableToPoint_OutFeatureClass__20221025_020:bandicam	1547.1	14.9	0	1.98	6.637
1102	seiro	4	8	650	600	Bewickfs Swan	1	835.16	731.481	24	406.5	BS_XYTableToPoint_OutFeatureClass__20221025_020:bandicam	1548.8	14.9	0	1.98	6.637
1103	seiro	4	8	650	600	Bewickfs Swan	1	832.672	734.534	24	406.5	BS_XYTableToPoint_OutFeatureClass__20221025_020:bandicam	1547.2	14.9	0	1.98	6.637
1104	seiro	4	8	650	600	Bewickfs Swan	1	832.587	737.152	24	406.5	BS_XYTableToPoint_OutFeatureClass__20221025_020:bandicam	1557.4	14.8	0	1.98	6.637
1105	seiro	4	8	650	600	Bewickfs Swan	1	831.016	740.823	24	406.5	BS_XYTableToPoint_OutFeatureClass__20221025_020:bandicam	1564.1	14.8	0	1.98	6.637
1106	seiro	4	8	650	600	Bewickfs Swan	1	827.353	744.088	24	406.5	BS_XYTableToPoint_OutFeatureClass__20221025_020:bandicam	1558.4	14.8	0	1.98	6.637
1107	seiro	4	8	650	600	Bewickfs Swan	1	829.371	745.694	24	406.5	BS_XYTableToPoint_OutFeatureClass__20221025_020:bandicam	1576	14.6	0	1.98	6.637
1108	seiro	4	8	650	600	Bewickfs Swan	1	825.833	749.881	24	406.5	BS_XYTableToPoint_OutFeatureClass__20221025_020:bandicam	1575.7	14.6	0	1.98	6.637
1109	seiro	4	8	650	600	Bewickfs Swan	1	821.94	754.1	24	406.5	BS_XYTableToPoint_OutFeatureClass__20221025_020:bandicam	1574.7	14.7	0	1.98	6.637
1110	seiro	4	8	650	600	Bewickfs Swan	1	821.94	754.1	24	406.5	BS_XYTableToPoint_OutFeatureClass__20221025_020:bandicam	1574.7	14.7	0	1.98	6.637
1111	seiro	4	8	650	600	Bewickfs Swan	1	823.198	755.274	24	406.5	BS_XYTableToPoint_OutFeatureClass__20221025_020:bandicam	1586.4	14.5	0	1.98	6.637
1112	seiro	4	8	650	600	Bewickfs Swan	1	821.254	757.975	24	406.5	BS_XYTableToPoint_OutFeatureClass__20221025_020:bandicam	1589	14.5	0	1.98	6.637
1113	seiro	4	8	650	600	Bewickfs Swan	1	818.622	761.78	24	406.5	BS_XYTableToPoint_OutFeatureClass__20221025_020:bandicam	1593.7	14.5	0	1.98	6.637
1114	seiro	4	8	650	600	Bewickfs Swan	0	817.436	765.14	24	406.5	BS_XYTableToPoint_OutFeatureClass__20221025_020:bandicam	1603.9	14.4	0	1.98	6.637
1115	seiro	4	8	650	600	Bewickfs Swan	1	816.25	768.5	24	406.5	BS_XYTableToPoint_OutFeatureClass__20221025_020:bandicam	1614.4	14.3	0	1.98	6.637
1116	seiro	4	8	650	600	Bewickfs Swan	1	812.167	771.833	24	406.5	BS_XYTableToPoint_OutFeatureClass__20221025_020:bandicam	1611.4	14.3	0	1.98	6.637
1117	seiro	4	8	650	600	Bewickfs Swan	1	810.029	776.088	24	406.5	BS_XYTableToPoint_OutFeatureClass__20221025_020:bandicam	1622.8	14.2	0	1.98	6.637
1118	seiro	4	8	650	600	Bewickfs Swan	1	806.796	779.759	24	406.5	BS_XYTableToPoint_OutFeatureClass__20221025_020:bandicam	1626.8	14.2	0	1.98	6.637
1119	seiro	4	8	650	600	Bewickfs Swan	1	807.083	783.333	24	406.5	BS_XYTableToPoint_OutFeatureClass__20221025_020:bandicam	1646.5	14	0	1.98	6.637
1120	seiro	4	8	650	600	Bewickfs Swan	1	800.3	788.1	24	406.5	BS_XYTableToPoint_OutFeatureClass__20221025_020:bandicam	1642.1	14	0	1.98	6.637
1121	seiro	4	8	650	600	Bewickfs Swan	0	800.23325	790.13325	24	406.5	BS_XYTableToPoint_OutFeatureClass__20221025_020:bandicam	1652.6	14	0	1.98	6.637
1122	seiro	4	8	650	600	Bewickfs Swan	0	800.1665	792.1665	24	406.5	BS_XYTableToPoint_OutFeatureClass__20221025_020:bandicam	1663.3	13.9	0	1.98	6.637
1123	seiro	4	8	650	600	Bewickfs Swan	0	800.09975	794.19975	24	406.5	BS_XYTableToPoint_OutFeatureClass__20221025_020:bandicam	1673.9	13.8	0	1.98	6.637
1124	seiro	4	8	650	600	Bewickfs Swan	1	800.033	796.233	24	406.5	BS_XYTableToPoint_OutFeatureClass__20221025_020:bandicam	1684.7	13.7	0	1.98	6.637
1125	seiro	4	8	650	600	Bewickfs Swan	0	799.2665	798.8665	24	406.5	BS_XYTableToPoint_OutFeatureClass__20221025_020:bandicam	1695.8	13.6	0	1.98	6.637
1126	seiro	4	8	650	600	Bewickfs Swan	1	798.5	801.5	24	406.5	BS_XYTableToPoint_OutFeatureClass__20221025_020:bandicam	1707.1	13.5	0	1.98	6.637
1127	seiro	4	8	650	600	Bewickfs Swan	1	794.076	805.742	24	406.5	BS_XYTableToPoint_OutFeatureClass__20221025_020:bandicam	1713	13.5	0	1.98	6.637
1128	seiro	4	8	650	600	Bewickfs Swan	0	791.288	810.01	24	406.5	BS_XYTableToPoint_OutFeatureClass__20221025_020:bandicam	1726.2	13.3	0	1.98	6.637
1129	seiro	4	8	650	600	Bewickfs Swan	1	788.5	814.278	24	406.5	BS_XYTableToPoint_OutFeatureClass__20221025_020:bandicam	1740.1	13.2	0	1.98	6.637
1130	seiro	4	8	650	600	Bewickfs Swan	1	788.5	817.02	24	406.5	BS_XYTableToPoint_OutFeatureClass__20221025_020:bandicam	1755.8	13.1	0	1.98	6.637
1131	seiro	4	8	650	600	Bewickfs Swan	0	785.5295	820.804	24	406.5	BS_XYTableToPoint_OutFeatureClass__20221025_020:bandicam	1766.9	13	0	1.98	6.637
1132	seiro	4	8	650	600	Bewickfs Swan	1	782.559	824.588	24	406.5	BS_XYTableToPoint_OutFeatureClass__20221025_020:bandicam	1778.6	12.9	0	1.98	6.637
1133	seiro	4	8	650	600	Bewickfs Swan	1	783.2	827	24	406.5	BS_XYTableToPoint_OutFeatureClass__20221025_020:bandicam	1795	12.8	0	1.98	6.637
1134	seiro	4	8	650	600	Bewickfs Swan	0	782.711	829.6945	24	406.5	BS_XYTableToPoint_OutFeatureClass__20221025_020:bandicam	1809.2	12.7	0	1.98	6.637
1135	seiro	4	8	650	600	Bewickfs Swan	1	782.222	832.389	24	406.5	BS_XYTableToPoint_OutFeatureClass__20221025_020:bandicam	1823.5	12.6	0	1.98	6.637
1136	seiro	4	8	650	600	Bewickfs Swan	1	777	835.1	24	406.5	BS_XYTableToPoint_OutFeatureClass__20221025_020:bandicam	1822.4	12.6	0	1.98	6.637
1137	seiro	4	8	650	600	Bewickfs Swan	1	778.3	836.833	24	406.5	BS_XYTableToPoint_OutFeatureClass__20221025_020:bandicam	1837	12.5	0	1.98	6.637
1138	seiro	4	8	650	600	Bewickfs Swan	0	776.96675	840.0915	24	406.5	BS_XYTableToPoint_OutFeatureClass__20221025_020:bandicam	1852.3	12.4	0	1.98	6.637
1139	seiro	4	8	650	600	Bewickfs Swan	0	775.6335	843.35	24	406.5	BS_XYTableToPoint_OutFeatureClass__20221025_020:bandicam	1867.8	12.3	0	1.98	6.637
1140	seiro	4	8	650	600	Bewickfs Swan	0	774.30025	846.6085	24	406.5	BS_XYTableToPoint_OutFeatureClass__20221025_020:bandicam	1883.4	12.2	0	1.98	6.637
1141	seiro	4	8	650	600	Bewickfs Swan	1	772.967	849.867	24	406.5	BS_XYTableToPoint_OutFeatureClass__20221025_020:bandicam	1899.3	12.1	0	1.98	6.637
1142	seiro	4	8	650	600	Bewickfs Swan	0	770.8598333	853.3156667	24	406.5	BS_XYTableToPoint_OutFeatureClass__20221025_020:bandicam	1914.2	12	0	1.98	6.637
1143	seiro	4	8	650	600	Bewickfs Swan	0	768.7526667	856.7643333	24	406.5	BS_XYTableToPoint_OutFeatureClass__20221025_020:bandicam	1929.4	11.9	0	1.98	6.637
1144	seiro	4	8	650	600	Bewickfs Swan	0	766.6455	860.213	24	406.5	BS_XYTableToPoint_OutFeatureClass__20221025_020:bandicam	1944.8	11.8	0	1.98	6.637
1145	seiro	4	8	650	600	Bewickfs Swan	0	764.5383333	863.6616667	24	406.5	BS_XYTableToPoint_OutFeatureClass__20221025_020:bandicam	1960.5	11.7	0	1.98	6.637
1146	seiro	4	8	650	600	Bewickfs Swan	0	762.4311667	867.1103333	24	406.5	BS_XYTableToPoint_OutFeatureClass__20221025_020:bandicam	1976.5	11.6	0	1.98	6.637
1147	seiro	4	8	650	600	Bewickfs Swan	1	760.324	870.559	24	406.5	BS_XYTableToPoint_OutFeatureClass__20221025_020:bandicam	1992.7	11.5	0	1.98	6.637
1148	seiro	4	8	650	600	Bewickfs Swan	1	759.079	873.237	24	406.5	BS_XYTableToPoint_OutFeatureClass__20221025_020:bandicam	2006.5	11.5	0	1.98	6.637
1149	seiro	4	8	650	600	Bewickfs Swan	1	759.079	873.237	24	406.5	BS_XYTableToPoint_OutFeatureClass__20221025_020:bandicam	2006.5	11.5	0	1.98	6.637
1150	seiro	4	8	650	600	Bewickfs Swan	0	755.9145	878.306	24	406.5	BS_XYTableToPoint_OutFeatureClass__20221025_020:bandicam	2030.9	11.3	0	1.98	6.637
1151	seiro	4	8	650	600	Bewickfs Swan	1	752.75	883.375	24	406.5	BS_XYTableToPoint_OutFeatureClass__20221025_020:bandicam	2055.7	11.2	0	1.98	6.637
1152	seiro	4	8	650	600	Bewickfs Swan	0	751.52075	886.649	24	406.5	BS_XYTableToPoint_OutFeatureClass__20221025_020:bandicam	2073.9	11.1	0	1.98	6.637
1153	seiro	4	8	650	600	Bewickfs Swan	0	750.2915	889.923	24	406.5	BS_XYTableToPoint_OutFeatureClass__20221025_020:bandicam	2092.2	11	0	1.98	6.637
1154	seiro	4	8	650	600	Bewickfs Swan	0	749.06225	893.197	24	406.5	BS_XYTableToPoint_OutFeatureClass__20221025_020:bandicam	2110.7	10.9	0	1.98	6.637
1155	seiro	4	8	650	600	Bewickfs Swan	1	747.833	896.471	24	406.5	BS_XYTableToPoint_OutFeatureClass__20221025_020:bandicam	2129.2	10.8	0	1.98	6.637
1156	seiro	4	8	650	600	Bewickfs Swan	0	745.6506667	900.207	24	406.5	BS_XYTableToPoint_OutFeatureClass__20221025_020:bandicam	2148.8	10.7	0	1.98	6.637
1157	seiro	4	8	650	600	Bewickfs Swan	0	743.4683333	903.943	24	406.5	BS_XYTableToPoint_OutFeatureClass__20221025_020:bandicam	2168.7	10.6	0	1.98	6.637
1158	seiro	4	8	650	600	Bewickfs Swan	1	741.286	907.679	24	406.5	BS_XYTableToPoint_OutFeatureClass__20221025_020:bandicam	2188.8	10.5	0	1.98	6.637
1159	seiro	4	8	650	600	Bewickfs Swan	1	742.682	909.955	24	406.5	BS_XYTableToPoint_OutFeatureClass__20221025_020:bandicam	2206.4	10.4	0	1.98	6.637
1160	seiro	4	8	650	600	Bewickfs Swan	1	741.5	913.214	24	406.5	BS_XYTableToPoint_OutFeatureClass__20221025_020:bandicam	2225.4	10.3	0	1.98	6.637
1161	seiro	4	8	650	600	Bewickfs Swan	0	739.3312	916.1614	24	406.5	BS_XYTableToPoint_OutFeatureClass__20221025_020:bandicam	2240.6	10.2	0	1.98	6.637
1162	seiro	4	8	650	600	Bewickfs Swan	0	737.1624	919.1088	24	406.5	BS_XYTableToPoint_OutFeatureClass__20221025_020:bandicam	2256	10.2	0	1.98	6.637
1163	seiro	4	8	650	600	Bewickfs Swan	0	734.9936	922.0562	24	406.5	BS_XYTableToPoint_OutFeatureClass__20221025_020:bandicam	2271.6	10.1	0	1.98	6.637
1164	seiro	4	8	650	600	Bewickfs Swan	0	732.8248	925.0036	24	406.5	BS_XYTableToPoint_OutFeatureClass__20221025_020:bandicam	2287.4	10	0	1.98	6.637
1165	seiro	4	8	650	600	Bewickfs Swan	0	730.656	927.951	24	406.5	BS_XYTableToPoint_OutFeatureClass__20221025_020:bandicam	2303.3	10	0	1.98	6.637
1166	seiro	4	8	650	600	Bewickfs Swan	0	728.4872	930.8984	24	406.5	BS_XYTableToPoint_OutFeatureClass__20221025_020:bandicam	2319.3	9.9	0	1.98	6.637
1167	seiro	4	8	650	600	Bewickfs Swan	0	726.3184	933.8458	24	406.5	BS_XYTableToPoint_OutFeatureClass__20221025_020:bandicam	2335.6	9.8	0	1.98	6.637
1168	seiro	4	8	650	600	Bewickfs Swan	0	724.1496	936.7932	24	406.5	BS_XYTableToPoint_OutFeatureClass__20221025_020:bandicam	2351.9	9.8	0	1.98	6.637
1169	seiro	4	8	650	600	Bewickfs Swan	0	721.9808	939.7406	24	406.5	BS_XYTableToPoint_OutFeatureClass__20221025_020:bandicam	2368.5	9.7	0	1.98	6.637
1170	seiro	4	8	650	600	Bewickfs Swan	1	719.812	942.688	24	406.5	BS_XYTableToPoint_OutFeatureClass__20221025_020:bandicam	2385.1	9.6	0	1.98	6.637
1171	seiro	4	8	650	600	Bewickfs Swan	1	718.545	945.136	24	406.5	BS_XYTableToPoint_OutFeatureClass__20221025_020:bandicam	2399.8	9.6	0	1.98	6.637
1172	seiro	4	8	650	600	Bewickfs Swan	1	1017.444	550.5	6	461.5	BS_XYTableToPoint_OutFeatureClass__20221025_021:bandicam	2528.6	10.3	0	1.98	6.637
1173	seiro	4	8	650	600	Bewickfs Swan	0	1016.126	554.6345	6	461.5	BS_XYTableToPoint_OutFeatureClass__20221025_021:bandicam	2516.1	10.4	0	1.98	6.637
1174	seiro	4	8	650	600	Bewickfs Swan	1	1014.808	558.769	6	461.5	BS_XYTableToPoint_OutFeatureClass__20221025_021:bandicam	2503.8	10.4	0	1.98	6.637
1175	seiro	4	8	650	600	Bewickfs Swan	0	1013.383708	562.1275833	6	461.5	BS_XYTableToPoint_OutFeatureClass__20221025_021:bandicam	2491.7	10.5	0	1.98	6.637
1176	seiro	4	8	650	600	Bewickfs Swan	0	1011.959417	565.4861667	6	461.5	BS_XYTableToPoint_OutFeatureClass__20221025_021:bandicam	2479.8	10.5	0	1.98	6.637
1177	seiro	4	8	650	600	Bewickfs Swan	0	1010.535125	568.84475	6	461.5	BS_XYTableToPoint_OutFeatureClass__20221025_021:bandicam	2468	10.6	0	1.98	6.637
1178	seiro	4	8	650	600	Bewickfs Swan	0	1009.110833	572.2033333	6	461.5	BS_XYTableToPoint_OutFeatureClass__20221025_021:bandicam	2456.5	10.6	0	1.98	6.637
1179	seiro	4	8	650	600	Bewickfs Swan	0	1007.686542	575.5619167	6	461.5	BS_XYTableToPoint_OutFeatureClass__20221025_021:bandicam	2445.1	10.7	0	1.98	6.637
1180	seiro	4	8	650	600	Bewickfs Swan	0	1006.26225	578.9205	6	461.5	BS_XYTableToPoint_OutFeatureClass__20221025_021:bandicam	2434	10.7	0	1.98	6.637
1181	seiro	4	8	650	600	Bewickfs Swan	0	1004.837958	582.2790833	6	461.5	BS_XYTableToPoint_OutFeatureClass__20221025_021:bandicam	2423	10.8	0	1.98	6.637
1182	seiro	4	8	650	600	Bewickfs Swan	0	1003.413667	585.6376667	6	461.5	BS_XYTableToPoint_OutFeatureClass__20221025_021:bandicam	2412.3	10.8	0	1.98	6.637
1183	seiro	4	8	650	600	Bewickfs Swan	0	1001.989375	588.99625	6	461.5	BS_XYTableToPoint_OutFeatureClass__20221025_021:bandicam	2401.7	10.9	0	1.98	6.637
1184	seiro	4	8	650	600	Bewickfs Swan	0	1000.565083	592.3548333	6	461.5	BS_XYTableToPoint_OutFeatureClass__20221025_021:bandicam	2391.4	10.9	0	1.98	6.637
1185	seiro	4	8	650	600	Bewickfs Swan	0	999.1407917	595.7134167	6	461.5	BS_XYTableToPoint_OutFeatureClass__20221025_021:bandicam	2381.3	11	0	1.98	6.637
1186	seiro	4	8	650	600	Bewickfs Swan	0	997.7165	599.072	6	461.5	BS_XYTableToPoint_OutFeatureClass__20221025_021:bandicam	2371.4	11	0	1.98	6.637
1187	seiro	4	8	650	600	Bewickfs Swan	0	996.2922083	602.4305833	6	461.5	BS_XYTableToPoint_OutFeatureClass__20221025_021:bandicam	2361.8	11.1	0	1.98	6.637
1188	seiro	4	8	650	600	Bewickfs Swan	0	994.8679167	605.7891667	6	461.5	BS_XYTableToPoint_OutFeatureClass__20221025_021:bandicam	2352.3	11.1	0	1.98	6.637
1189	seiro	4	8	650	600	Bewickfs Swan	0	993.443625	609.14775	6	461.5	BS_XYTableToPoint_OutFeatureClass__20221025_021:bandicam	2343.1	11.2	0	1.98	6.637
1190	seiro	4	8	650	600	Bewickfs Swan	0	992.0193333	612.5063333	6	461.5	BS_XYTableToPoint_OutFeatureClass__20221025_021:bandicam	2334.1	11.2	0	1.98	6.637
1191	seiro	4	8	650	600	Bewickfs Swan	0	990.5950417	615.8649167	6	461.5	BS_XYTableToPoint_OutFeatureClass__20221025_021:bandicam	2325.4	11.2	0	1.98	6.637
1192	seiro	4	8	650	600	Bewickfs Swan	0	989.17075	619.2235	6	461.5	BS_XYTableToPoint_OutFeatureClass__20221025_021:bandicam	2316.9	11.3	0	1.98	6.637
1193	seiro	4	8	650	600	Bewickfs Swan	0	987.7464583	622.5820833	6	461.5	BS_XYTableToPoint_OutFeatureClass__20221025_021:bandicam	2308.6	11.3	0	1.98	6.637
1194	seiro	4	8	650	600	Bewickfs Swan	0	986.3221667	625.9406667	6	461.5	BS_XYTableToPoint_OutFeatureClass__20221025_021:bandicam	2300.5	11.4	0	1.98	6.637
1195	seiro	4	8	650	600	Bewickfs Swan	0	984.897875	629.29925	6	461.5	BS_XYTableToPoint_OutFeatureClass__20221025_021:bandicam	2292.7	11.4	0	1.98	6.637
1196	seiro	4	8	650	600	Bewickfs Swan	0	983.4735833	632.6578333	6	461.5	BS_XYTableToPoint_OutFeatureClass__20221025_021:bandicam	2285.2	11.4	0	1.98	6.637
1197	seiro	4	8	650	600	Bewickfs Swan	0	982.0492917	636.0164167	6	461.5	BS_XYTableToPoint_OutFeatureClass__20221025_021:bandicam	2277.9	11.5	0	1.98	6.637
1198	seiro	4	8	650	600	Bewickfs Swan	1	980.625	639.375	6	461.5	BS_XYTableToPoint_OutFeatureClass__20221025_021:bandicam	2270.8	11.5	0	1.98	6.637
1199	seiro	4	8	650	600	Bewickfs Swan	0	979.2625	642.8625	6	461.5	BS_XYTableToPoint_OutFeatureClass__20221025_021:bandicam	2264.5	11.6	0	1.98	6.637
1200	seiro	4	8	650	600	Bewickfs Swan	0	977.9	646.35	6	461.5	BS_XYTableToPoint_OutFeatureClass__20221025_021:bandicam	2258.5	11.6	0	1.98	6.637
1201	seiro	4	8	650	600	Bewickfs Swan	0	976.5375	649.8375	6	461.5	BS_XYTableToPoint_OutFeatureClass__20221025_021:bandicam	2252.8	11.6	0	1.98	6.637
1202	seiro	4	8	650	600	Bewickfs Swan	0	975.175	653.325	6	461.5	BS_XYTableToPoint_OutFeatureClass__20221025_021:bandicam	2247.3	11.6	0	1.98	6.637
1203	seiro	4	8	650	600	Bewickfs Swan	0	973.8125	656.8125	6	461.5	BS_XYTableToPoint_OutFeatureClass__20221025_021:bandicam	2242.1	11.7	0	1.98	6.637
1204	seiro	4	8	650	600	Bewickfs Swan	0	972.45	660.3	6	461.5	BS_XYTableToPoint_OutFeatureClass__20221025_021:bandicam	2237.2	11.7	0	1.98	6.637
1205	seiro	4	8	650	600	Bewickfs Swan	0	971.0875	663.7875	6	461.5	BS_XYTableToPoint_OutFeatureClass__20221025_021:bandicam	2232.6	11.7	0	1.98	6.637
1206	seiro	4	8	650	600	Bewickfs Swan	0	969.725	667.275	6	461.5	BS_XYTableToPoint_OutFeatureClass__20221025_021:bandicam	2228.3	11.7	0	1.98	6.637
1207	seiro	4	8	650	600	Bewickfs Swan	0	968.3625	670.7625	6	461.5	BS_XYTableToPoint_OutFeatureClass__20221025_021:bandicam	2224.2	11.8	0	1.98	6.637
1208	seiro	4	8	650	600	Bewickfs Swan	1	967	674.25	6	461.5	BS_XYTableToPoint_OutFeatureClass__20221025_021:bandicam	2220.5	11.8	0	1.98	6.637
1209	seiro	4	8	650	600	Bewickfs Swan	0	965.05	678.2625	6	461.5	BS_XYTableToPoint_OutFeatureClass__20221025_021:bandicam	2213.9	11.8	0	1.98	6.637
1210	seiro	4	8	650	600	Bewickfs Swan	0	963.1	682.275	6	461.5	BS_XYTableToPoint_OutFeatureClass__20221025_021:bandicam	2207.8	11.9	0	1.98	6.637
1211	seiro	4	8	650	600	Bewickfs Swan	0	961.15	686.2875	6	461.5	BS_XYTableToPoint_OutFeatureClass__20221025_021:bandicam	2202.1	11.9	0	1.98	6.637
1212	seiro	4	8	650	600	Bewickfs Swan	1	959.2	690.3	6	461.5	BS_XYTableToPoint_OutFeatureClass__20221025_021:bandicam	2196.8	11.9	0	1.98	6.637
1213	seiro	4	8	650	600	Bewickfs Swan	0	957.582	693.3555	6	461.5	BS_XYTableToPoint_OutFeatureClass__20221025_021:bandicam	2192.2	11.9	0	1.98	6.637
1214	seiro	4	8	650	600	Bewickfs Swan	0	955.964	696.411	6	461.5	BS_XYTableToPoint_OutFeatureClass__20221025_021:bandicam	2187.8	12	0	1.98	6.637
1215	seiro	4	8	650	600	Bewickfs Swan	0	954.346	699.4665	6	461.5	BS_XYTableToPoint_OutFeatureClass__20221025_021:bandicam	2183.7	12	0	1.98	6.637
1216	seiro	4	8	650	600	Bewickfs Swan	0	952.728	702.522	6	461.5	BS_XYTableToPoint_OutFeatureClass__20221025_021:bandicam	2179.8	12	0	1.98	6.637
1217	seiro	4	8	650	600	Bewickfs Swan	0	951.11	705.5775	6	461.5	BS_XYTableToPoint_OutFeatureClass__20221025_021:bandicam	2176.1	12	0	1.98	6.637
1218	seiro	4	8	650	600	Bewickfs Swan	0	949.492	708.633	6	461.5	BS_XYTableToPoint_OutFeatureClass__20221025_021:bandicam	2172.8	12	0	1.98	6.637
1219	seiro	4	8	650	600	Bewickfs Swan	0	947.874	711.6885	6	461.5	BS_XYTableToPoint_OutFeatureClass__20221025_021:bandicam	2169.6	12.1	0	1.98	6.637
1220	seiro	4	8	650	600	Bewickfs Swan	1	946.256	714.744	6	461.5	BS_XYTableToPoint_OutFeatureClass__20221025_021:bandicam	2166.7	12.1	0	1.98	6.637
1221	seiro	4	8	650	600	Bewickfs Swan	1	945.278	718.389	6	461.5	BS_XYTableToPoint_OutFeatureClass__20221025_021:bandicam	2169.6	12.1	0	1.98	6.637
1222	seiro	4	8	650	600	Bewickfs Swan	0	943.5615	722.634	6	461.5	BS_XYTableToPoint_OutFeatureClass__20221025_021:bandicam	2169.8	12.1	0	1.98	6.637
1223	seiro	4	8	650	600	Bewickfs Swan	1	941.845	726.879	6	461.5	BS_XYTableToPoint_OutFeatureClass__20221025_021:bandicam	2170.3	12.1	0	1.98	6.637
1224	seiro	4	8	650	600	Bewickfs Swan	0	940.244	729.5705	6	461.5	BS_XYTableToPoint_OutFeatureClass__20221025_021:bandicam	2167.8	12.1	0	1.98	6.637
1225	seiro	4	8	650	600	Bewickfs Swan	1	938.643	732.262	6	461.5	BS_XYTableToPoint_OutFeatureClass__20221025_021:bandicam	2165.4	12.1	0	1.98	6.637
1226	seiro	4	8	650	600	Bewickfs Swan	0	936.4955	736.9135	6	461.5	BS_XYTableToPoint_OutFeatureClass__20221025_021:bandicam	2165.6	12.1	0	1.98	6.637
1227	seiro	4	8	650	600	Bewickfs Swan	1	934.348	741.565	6	461.5	BS_XYTableToPoint_OutFeatureClass__20221025_021:bandicam	2166.3	12.1	0	1.98	6.637
1228	seiro	4	8	650	600	Bewickfs Swan	1	932.091	745.341	6	461.5	BS_XYTableToPoint_OutFeatureClass__20221025_021:bandicam	2164.2	12.1	0	1.98	6.637
1229	seiro	4	8	650	600	Bewickfs Swan	1	930.567	749.1	6	461.5	BS_XYTableToPoint_OutFeatureClass__20221025_021:bandicam	2166.9	12.1	0	1.98	6.637
1230	seiro	4	8	650	600	Bewickfs Swan	1	930.567	749.1	6	461.5	BS_XYTableToPoint_OutFeatureClass__20221025_021:bandicam	2166.9	12.1	0	1.98	6.637
1231	seiro	4	8	650	600	Bewickfs Swan	0	928.623	752.9	6	461.5	BS_XYTableToPoint_OutFeatureClass__20221025_021:bandicam	2167.5	12.1	0	1.98	6.637
1232	seiro	4	8	650	600	Bewickfs Swan	0	926.679	756.7	6	461.5	BS_XYTableToPoint_OutFeatureClass__20221025_021:bandicam	2168.6	12.1	0	1.98	6.637
1233	seiro	4	8	650	600	Bewickfs Swan	1	924.735	760.5	6	461.5	BS_XYTableToPoint_OutFeatureClass__20221025_021:bandicam	2170	12.1	0	1.98	6.637
1234	seiro	4	8	650	600	Bewickfs Swan	1	923.056	764.667	6	461.5	BS_XYTableToPoint_OutFeatureClass__20221025_021:bandicam	2174.7	12	0	1.98	6.637
1235	seiro	4	8	650	600	Bewickfs Swan	1	1260.833	862	39	170.5	BS_XYTableToPoint_OutFeatureClass__20221025_024:bandicam	4532.9	2.1	0	1.98	6.637
1236	seiro	4	8	650	600	Bewickfs Swan	0	1258.521933	864.7148	39	170.5	BS_XYTableToPoint_OutFeatureClass__20221025_024:bandicam	4525.8	2.1	0	1.98	6.637
1237	seiro	4	8	650	600	Bewickfs Swan	0	1256.210867	867.4296	39	170.5	BS_XYTableToPoint_OutFeatureClass__20221025_024:bandicam	4518.8	2.1	0	1.98	6.637
1238	seiro	4	8	650	600	Bewickfs Swan	0	1253.8998	870.1444	39	170.5	BS_XYTableToPoint_OutFeatureClass__20221025_024:bandicam	4511.9	2.1	0	1.98	6.637
1239	seiro	4	8	650	600	Bewickfs Swan	0	1251.588733	872.8592	39	170.5	BS_XYTableToPoint_OutFeatureClass__20221025_024:bandicam	4505.1	2.1	0	1.98	6.637
1240	seiro	4	8	650	600	Bewickfs Swan	0	1249.277667	875.574	39	170.5	BS_XYTableToPoint_OutFeatureClass__20221025_024:bandicam	4498.5	2.1	0	1.98	6.637
1241	seiro	4	8	650	600	Bewickfs Swan	0	1246.9666	878.2888	39	170.5	BS_XYTableToPoint_OutFeatureClass__20221025_024:bandicam	4492	2.1	0	1.98	6.637
1242	seiro	4	8	650	600	Bewickfs Swan	0	1244.655533	881.0036	39	170.5	BS_XYTableToPoint_OutFeatureClass__20221025_024:bandicam	4485.6	2.1	0	1.98	6.637
1243	seiro	4	8	650	600	Bewickfs Swan	0	1242.344467	883.7184	39	170.5	BS_XYTableToPoint_OutFeatureClass__20221025_024:bandicam	4479.3	2.1	0	1.98	6.637
1244	seiro	4	8	650	600	Bewickfs Swan	0	1240.0334	886.4332	39	170.5	BS_XYTableToPoint_OutFeatureClass__20221025_024:bandicam	4473.1	2.1	0	1.98	6.637
1245	seiro	4	8	650	600	Bewickfs Swan	0	1237.722333	889.148	39	170.5	BS_XYTableToPoint_OutFeatureClass__20221025_024:bandicam	4467.1	2.1	0	1.98	6.637
1246	seiro	4	8	650	600	Bewickfs Swan	0	1235.411267	891.8628	39	170.5	BS_XYTableToPoint_OutFeatureClass__20221025_024:bandicam	4461.2	2.1	0	1.98	6.637
1247	seiro	4	8	650	600	Bewickfs Swan	0	1233.1002	894.5776	39	170.5	BS_XYTableToPoint_OutFeatureClass__20221025_024:bandicam	4455.4	2.1	0	1.98	6.637
1248	seiro	4	8	650	600	Bewickfs Swan	0	1230.789133	897.2924	39	170.5	BS_XYTableToPoint_OutFeatureClass__20221025_024:bandicam	4449.7	2.1	0	1.98	6.637
1249	seiro	4	8	650	600	Bewickfs Swan	0	1228.478067	900.0072	39	170.5	BS_XYTableToPoint_OutFeatureClass__20221025_024:bandicam	4444.2	2.1	0	1.98	6.637
1250	seiro	4	8	650	600	Bewickfs Swan	1	1226.167	902.722	39	170.5	BS_XYTableToPoint_OutFeatureClass__20221025_024:bandicam	4438.8	2.1	0	1.98	6.637
1251	seiro	4	8	650	600	Bewickfs Swan	0	1223.456536	904.7636071	39	170.5	BS_XYTableToPoint_OutFeatureClass__20221025_024:bandicam	4429	2.1	0	1.98	6.637
1252	seiro	4	8	650	600	Bewickfs Swan	0	1220.746071	906.8052143	39	170.5	BS_XYTableToPoint_OutFeatureClass__20221025_024:bandicam	4419.2	2.1	0	1.98	6.637
1253	seiro	4	8	650	600	Bewickfs Swan	0	1218.035607	908.8468214	39	170.5	BS_XYTableToPoint_OutFeatureClass__20221025_024:bandicam	4409.6	2.1	0	1.98	6.637
1254	seiro	4	8	650	600	Bewickfs Swan	0	1215.325143	910.8884286	39	170.5	BS_XYTableToPoint_OutFeatureClass__20221025_024:bandicam	4400.1	2.1	0	1.98	6.637
1255	seiro	4	8	650	600	Bewickfs Swan	0	1212.614679	912.9300357	39	170.5	BS_XYTableToPoint_OutFeatureClass__20221025_024:bandicam	4390.6	2.1	0	1.98	6.637
1256	seiro	4	8	650	600	Bewickfs Swan	0	1209.904214	914.9716429	39	170.5	BS_XYTableToPoint_OutFeatureClass__20221025_024:bandicam	4381.3	2.1	0	1.98	6.637
1257	seiro	4	8	650	600	Bewickfs Swan	0	1207.19375	917.01325	39	170.5	BS_XYTableToPoint_OutFeatureClass__20221025_024:bandicam	4372.1	2.1	0	1.98	6.637
1258	seiro	4	8	650	600	Bewickfs Swan	0	1204.483286	919.0548571	39	170.5	BS_XYTableToPoint_OutFeatureClass__20221025_024:bandicam	4362.9	2.1	0	1.98	6.637
1259	seiro	4	8	650	600	Bewickfs Swan	0	1201.772821	921.0964643	39	170.5	BS_XYTableToPoint_OutFeatureClass__20221025_024:bandicam	4353.9	2.1	0	1.98	6.637
1260	seiro	4	8	650	600	Bewickfs Swan	0	1199.062357	923.1380714	39	170.5	BS_XYTableToPoint_OutFeatureClass__20221025_024:bandicam	4345	2.1	0	1.98	6.637
1261	seiro	4	8	650	600	Bewickfs Swan	0	1196.351893	925.1796786	39	170.5	BS_XYTableToPoint_OutFeatureClass__20221025_024:bandicam	4336.2	2.1	0	1.98	6.637
1262	seiro	4	8	650	600	Bewickfs Swan	0	1193.641429	927.2212857	39	170.5	BS_XYTableToPoint_OutFeatureClass__20221025_024:bandicam	4327.4	2.2	0	1.98	6.637
1263	seiro	4	8	650	600	Bewickfs Swan	0	1190.930964	929.2628929	39	170.5	BS_XYTableToPoint_OutFeatureClass__20221025_024:bandicam	4318.8	2.2	0	1.98	6.637
1264	seiro	4	8	650	600	Bewickfs Swan	0	1188.2205	931.3045	39	170.5	BS_XYTableToPoint_OutFeatureClass__20221025_024:bandicam	4310.3	2.2	0	1.98	6.637
1265	seiro	4	8	650	600	Bewickfs Swan	0	1185.510036	933.3461071	39	170.5	BS_XYTableToPoint_OutFeatureClass__20221025_024:bandicam	4302	2.2	0	1.98	6.637
1266	seiro	4	8	650	600	Bewickfs Swan	0	1182.799571	935.3877143	39	170.5	BS_XYTableToPoint_OutFeatureClass__20221025_024:bandicam	4293.7	2.2	0	1.98	6.637
1267	seiro	4	8	650	600	Bewickfs Swan	0	1180.089107	937.4293214	39	170.5	BS_XYTableToPoint_OutFeatureClass__20221025_024:bandicam	4285.5	2.2	0	1.98	6.637
1268	seiro	4	8	650	600	Bewickfs Swan	0	1177.378643	939.4709286	39	170.5	BS_XYTableToPoint_OutFeatureClass__20221025_024:bandicam	4277.4	2.2	0	1.98	6.637
1269	seiro	4	8	650	600	Bewickfs Swan	0	1174.668179	941.5125357	39	170.5	BS_XYTableToPoint_OutFeatureClass__20221025_024:bandicam	4269.5	2.2	0	1.98	6.637
1270	seiro	4	8	650	600	Bewickfs Swan	0	1171.957714	943.5541429	39	170.5	BS_XYTableToPoint_OutFeatureClass__20221025_024:bandicam	4261.7	2.2	0	1.98	6.637
1271	seiro	4	8	650	600	Bewickfs Swan	0	1169.24725	945.59575	39	170.5	BS_XYTableToPoint_OutFeatureClass__20221025_024:bandicam	4253.9	2.2	0	1.98	6.637
1272	seiro	4	8	650	600	Bewickfs Swan	0	1166.536786	947.6373571	39	170.5	BS_XYTableToPoint_OutFeatureClass__20221025_024:bandicam	4246.3	2.2	0	1.98	6.637
1273	seiro	4	8	650	600	Bewickfs Swan	0	1163.826321	949.6789643	39	170.5	BS_XYTableToPoint_OutFeatureClass__20221025_024:bandicam	4238.8	2.2	0	1.98	6.637
1274	seiro	4	8	650	600	Bewickfs Swan	0	1161.115857	951.7205714	39	170.5	BS_XYTableToPoint_OutFeatureClass__20221025_024:bandicam	4231.4	2.2	0	1.98	6.637
1275	seiro	4	8	650	600	Bewickfs Swan	0	1158.405393	953.7621786	39	170.5	BS_XYTableToPoint_OutFeatureClass__20221025_024:bandicam	4224.1	2.2	0	1.98	6.637
1276	seiro	4	8	650	600	Bewickfs Swan	0	1155.694929	955.8037857	39	170.5	BS_XYTableToPoint_OutFeatureClass__20221025_024:bandicam	4217	2.2	0	1.98	6.637
1277	seiro	4	8	650	600	Bewickfs Swan	1	1150.5	957	39	170.5	BS_XYTableToPoint_OutFeatureClass__20221025_024:bandicam	4192.8	2.2	0	1.98	6.637
1278	seiro	4	8	650	600	Bewickfs Swan	0	1152.984464	957.8453929	39	170.5	BS_XYTableToPoint_OutFeatureClass__20221025_024:bandicam	4209.9	2.2	0	1.98	6.637
1279	seiro	4	8	650	600	Bewickfs Swan	1	1150.274	959.887	39	170.5	BS_XYTableToPoint_OutFeatureClass__20221025_024:bandicam	4203	2.2	0	1.98	6.637
1280	seiro	4	8	650	600	Bewickfs Swan	0	1148.051556	959.9047778	39	170.5	BS_XYTableToPoint_OutFeatureClass__20221025_024:bandicam	4190.8	2.2	0	1.98	6.637
1281	seiro	4	8	650	600	Bewickfs Swan	0	1145.603111	962.8095556	39	170.5	BS_XYTableToPoint_OutFeatureClass__20221025_024:bandicam	4188.9	2.2	0	1.98	6.637
1282	seiro	4	8	650	600	Bewickfs Swan	0	1143.154667	965.7143333	39	170.5	BS_XYTableToPoint_OutFeatureClass__20221025_024:bandicam	4187.2	2.2	0	1.98	6.637
1283	seiro	4	8	650	600	Bewickfs Swan	0	1140.706222	968.6191111	39	170.5	BS_XYTableToPoint_OutFeatureClass__20221025_024:bandicam	4185.7	2.2	0	1.98	6.637
1284	seiro	4	8	650	600	Bewickfs Swan	0	1138.257778	971.5238889	39	170.5	BS_XYTableToPoint_OutFeatureClass__20221025_024:bandicam	4184.3	2.2	0	1.98	6.637
1285	seiro	4	8	650	600	Bewickfs Swan	0	1135.809333	974.4286667	39	170.5	BS_XYTableToPoint_OutFeatureClass__20221025_024:bandicam	4183.1	2.2	0	1.98	6.637
1286	seiro	4	8	650	600	Bewickfs Swan	0	1133.360889	977.3334444	39	170.5	BS_XYTableToPoint_OutFeatureClass__20221025_024:bandicam	4182	2.2	0	1.98	6.637
1287	seiro	4	8	650	600	Bewickfs Swan	0	1130.912444	980.2382222	39	170.5	BS_XYTableToPoint_OutFeatureClass__20221025_024:bandicam	4181.2	2.2	0	1.98	6.637
1288	seiro	4	8	650	600	Bewickfs Swan	1	1128.464	983.143	39	170.5	BS_XYTableToPoint_OutFeatureClass__20221025_024:bandicam	4180.4	2.2	0	1.98	6.637
1289	seiro	4	8	650	600	Bewickfs Swan	0	1126.2895	984.0905	39	170.5	BS_XYTableToPoint_OutFeatureClass__20221025_024:bandicam	4172.9	2.2	0	1.98	6.637
1290	seiro	4	8	650	600	Bewickfs Swan	1	1124.115	985.038	39	170.5	BS_XYTableToPoint_OutFeatureClass__20221025_024:bandicam	4165.4	2.2	0	1.98	6.637
1291	seiro	4	8	650	600	Bewickfs Swan	0	1121.189667	989.2456667	39	170.5	BS_XYTableToPoint_OutFeatureClass__20221025_024:bandicam	4168.2	2.2	0	1.98	6.637
1292	seiro	4	8	650	600	Bewickfs Swan	0	1118.264333	993.4533333	39	170.5	BS_XYTableToPoint_OutFeatureClass__20221025_024:bandicam	4171.2	2.2	0	1.98	6.637
1293	seiro	4	8	650	600	Bewickfs Swan	1	1115.339	997.661	39	170.5	BS_XYTableToPoint_OutFeatureClass__20221025_024:bandicam	4174.6	2.2	0	1.98	6.637
1294	seiro	4	8	650	600	Bewickfs Swan	1	1111.972	998.056	39	170.5	BS_XYTableToPoint_OutFeatureClass__20221025_024:bandicam	4158.9	2.2	0	1.98	6.637
1295	seiro	4	8	650	600	Bewickfs Swan	1	1114.026	1001.044	39	170.5	BS_XYTableToPoint_OutFeatureClass__20221025_024:bandicam	4182.8	2.2	0	1.98	6.637
1296	seiro	4	8	650	600	Bewickfs Swan	1	1111	1005.5	39	170.5	BS_XYTableToPoint_OutFeatureClass__20221025_024:bandicam	4187.2	2.2	0	1.98	6.637
1297	seiro	4	8	650	600	Bewickfs Swan	1	1111	1005.5	39	170.5	BS_XYTableToPoint_OutFeatureClass__20221025_024:bandicam	4187.2	2.2	0	1.98	6.637
1298	seiro	4	8	650	600	Bewickfs Swan	1	1108.962	1007.5	39	170.5	BS_XYTableToPoint_OutFeatureClass__20221025_024:bandicam	4185.8	2.2	0	1.98	6.637
1299	seiro	4	8	650	600	Bewickfs Swan	1	1104.5	1012.2	39	170.5	BS_XYTableToPoint_OutFeatureClass__20221025_024:bandicam	4184.6	2.2	0	1.98	6.637
1300	seiro	4	8	650	600	Bewickfs Swan	1	1095.786	432.143	10	149.5	BS_XYTableToPoint_OutFeatureClass__20221025_028:bandicam	3248.6	2.5	0	1.98	6.637
1301	seiro	4	8	650	600	Bewickfs Swan	0	1093.619	434.587625	10	149.5	BS_XYTableToPoint_OutFeatureClass__20221025_028:bandicam	3229	2.5	0	1.98	6.637
1302	seiro	4	8	650	600	Bewickfs Swan	0	1091.452	437.03225	10	149.5	BS_XYTableToPoint_OutFeatureClass__20221025_028:bandicam	3209.3	2.5	0	1.98	6.637
1303	seiro	4	8	650	600	Bewickfs Swan	0	1089.285	439.476875	10	149.5	BS_XYTableToPoint_OutFeatureClass__20221025_028:bandicam	3189.7	2.5	0	1.98	6.637
1304	seiro	4	8	650	600	Bewickfs Swan	0	1087.118	441.9215	10	149.5	BS_XYTableToPoint_OutFeatureClass__20221025_028:bandicam	3170.1	2.6	0	1.98	6.637
1305	seiro	4	8	650	600	Bewickfs Swan	0	1084.951	444.366125	10	149.5	BS_XYTableToPoint_OutFeatureClass__20221025_028:bandicam	3150.5	2.6	0	1.98	6.637
1306	seiro	4	8	650	600	Bewickfs Swan	0	1082.784	446.81075	10	149.5	BS_XYTableToPoint_OutFeatureClass__20221025_028:bandicam	3131	2.6	0	1.98	6.637
1307	seiro	4	8	650	600	Bewickfs Swan	0	1080.617	449.255375	10	149.5	BS_XYTableToPoint_OutFeatureClass__20221025_028:bandicam	3111.6	2.6	0	1.98	6.637
1308	seiro	4	8	650	600	Bewickfs Swan	1	1078.45	451.7	10	149.5	BS_XYTableToPoint_OutFeatureClass__20221025_028:bandicam	3092.1	2.6	0	1.98	6.637
1309	seiro	4	8	650	600	Bewickfs Swan	1	1075.3	457	10	149.5	BS_XYTableToPoint_OutFeatureClass__20221025_028:bandicam	3060.1	2.7	0	1.98	6.637
1310	seiro	4	8	650	600	Bewickfs Swan	0	1072.445667	459.5246667	10	149.5	BS_XYTableToPoint_OutFeatureClass__20221025_028:bandicam	3036.2	2.7	0	1.98	6.637
1311	seiro	4	8	650	600	Bewickfs Swan	0	1069.591333	462.0493333	10	149.5	BS_XYTableToPoint_OutFeatureClass__20221025_028:bandicam	3012.3	2.7	0	1.98	6.637
1312	seiro	4	8	650	600	Bewickfs Swan	0	1066.737	464.574	10	149.5	BS_XYTableToPoint_OutFeatureClass__20221025_028:bandicam	2988.5	2.7	0	1.98	6.637
1313	seiro	4	8	650	600	Bewickfs Swan	0	1063.882667	467.0986667	10	149.5	BS_XYTableToPoint_OutFeatureClass__20221025_028:bandicam	2964.6	2.7	0	1.98	6.637
1314	seiro	4	8	650	600	Bewickfs Swan	0	1061.028333	469.6233333	10	149.5	BS_XYTableToPoint_OutFeatureClass__20221025_028:bandicam	2940.9	2.8	0	1.98	6.637
1315	seiro	4	8	650	600	Bewickfs Swan	0	1058.174	472.148	10	149.5	BS_XYTableToPoint_OutFeatureClass__20221025_028:bandicam	2917.1	2.8	0	1.98	6.637
1316	seiro	4	8	650	600	Bewickfs Swan	0	1055.319667	474.6726667	10	149.5	BS_XYTableToPoint_OutFeatureClass__20221025_028:bandicam	2893.4	2.8	0	1.98	6.637
1317	seiro	4	8	650	600	Bewickfs Swan	0	1052.465333	477.1973333	10	149.5	BS_XYTableToPoint_OutFeatureClass__20221025_028:bandicam	2869.7	2.8	0	1.98	6.637
1318	seiro	4	8	650	600	Bewickfs Swan	1	1049.611	479.722	10	149.5	BS_XYTableToPoint_OutFeatureClass__20221025_028:bandicam	2846.1	2.8	0	1.98	6.637
1319	seiro	4	8	650	600	Bewickfs Swan	0	1046.928	482.6599412	10	149.5	BS_XYTableToPoint_OutFeatureClass__20221025_028:bandicam	2822.9	2.9	0	1.98	6.637
1320	seiro	4	8	650	600	Bewickfs Swan	0	1044.245	485.5978824	10	149.5	BS_XYTableToPoint_OutFeatureClass__20221025_028:bandicam	2799.7	2.9	0	1.98	6.637
1321	seiro	4	8	650	600	Bewickfs Swan	0	1041.562	488.5358235	10	149.5	BS_XYTableToPoint_OutFeatureClass__20221025_028:bandicam	2776.5	2.9	0	1.98	6.637
1322	seiro	4	8	650	600	Bewickfs Swan	0	1038.879	491.4737647	10	149.5	BS_XYTableToPoint_OutFeatureClass__20221025_028:bandicam	2753.5	2.9	0	1.98	6.637
1323	seiro	4	8	650	600	Bewickfs Swan	0	1036.196	494.4117059	10	149.5	BS_XYTableToPoint_OutFeatureClass__20221025_028:bandicam	2730.5	3	0	1.98	6.637
1324	seiro	4	8	650	600	Bewickfs Swan	0	1033.513	497.3496471	10	149.5	BS_XYTableToPoint_OutFeatureClass__20221025_028:bandicam	2707.6	3	0	1.98	6.637
1325	seiro	4	8	650	600	Bewickfs Swan	0	1030.83	500.2875882	10	149.5	BS_XYTableToPoint_OutFeatureClass__20221025_028:bandicam	2684.8	3	0	1.98	6.637
1326	seiro	4	8	650	600	Bewickfs Swan	0	1028.147	503.2255294	10	149.5	BS_XYTableToPoint_OutFeatureClass__20221025_028:bandicam	2662.1	3	0	1.98	6.637
1327	seiro	4	8	650	600	Bewickfs Swan	0	1025.464	506.1634706	10	149.5	BS_XYTableToPoint_OutFeatureClass__20221025_028:bandicam	2639.4	3.1	0	1.98	6.637
1328	seiro	4	8	650	600	Bewickfs Swan	0	1022.781	509.1014118	10	149.5	BS_XYTableToPoint_OutFeatureClass__20221025_028:bandicam	2616.9	3.1	0	1.98	6.637
1329	seiro	4	8	650	600	Bewickfs Swan	0	1020.098	512.0393529	10	149.5	BS_XYTableToPoint_OutFeatureClass__20221025_028:bandicam	2594.4	3.1	0	1.98	6.637
1330	seiro	4	8	650	600	Bewickfs Swan	0	1017.415	514.9772941	10	149.5	BS_XYTableToPoint_OutFeatureClass__20221025_028:bandicam	2572	3.2	0	1.98	6.637
1331	seiro	4	8	650	600	Bewickfs Swan	0	1014.732	517.9152353	10	149.5	BS_XYTableToPoint_OutFeatureClass__20221025_028:bandicam	2549.7	3.2	0	1.98	6.637
1332	seiro	4	8	650	600	Bewickfs Swan	0	1012.049	520.8531765	10	149.5	BS_XYTableToPoint_OutFeatureClass__20221025_028:bandicam	2527.5	3.2	0	1.98	6.637
1333	seiro	4	8	650	600	Bewickfs Swan	0	1009.366	523.7911176	10	149.5	BS_XYTableToPoint_OutFeatureClass__20221025_028:bandicam	2505.4	3.2	0	1.98	6.637
1334	seiro	4	8	650	600	Bewickfs Swan	0	1006.683	526.7290588	10	149.5	BS_XYTableToPoint_OutFeatureClass__20221025_028:bandicam	2483.4	3.3	0	1.98	6.637
1335	seiro	4	8	650	600	Bewickfs Swan	1	1004	529.667	10	149.5	BS_XYTableToPoint_OutFeatureClass__20221025_028:bandicam	2461.5	3.3	0	1.98	6.637
1336	seiro	4	8	650	600	Bewickfs Swan	0	1001.2345	532.818	10	149.5	BS_XYTableToPoint_OutFeatureClass__20221025_028:bandicam	2438.8	3.3	0	1.98	6.637
1337	seiro	4	8	650	600	Bewickfs Swan	1	998.469	535.969	10	149.5	BS_XYTableToPoint_OutFeatureClass__20221025_028:bandicam	2416.3	3.4	0	1.98	6.637
1338	seiro	4	8	650	600	Bewickfs Swan	1	995.344	538.281	10	149.5	BS_XYTableToPoint_OutFeatureClass__20221025_028:bandicam	2392.6	3.4	0	1.98	6.637
1339	seiro	4	8	650	600	Bewickfs Swan	1	992.618	542.382	10	149.5	BS_XYTableToPoint_OutFeatureClass__20221025_028:bandicam	2369.5	3.4	0	1.98	6.637
1340	seiro	4	8	650	600	Bewickfs Swan	1	988.423	543.423	10	149.5	BS_XYTableToPoint_OutFeatureClass__20221025_028:bandicam	2340.1	3.5	0	1.98	6.637
1341	seiro	4	8	650	600	Bewickfs Swan	1	987.056	547.056	10	149.5	BS_XYTableToPoint_OutFeatureClass__20221025_028:bandicam	2326.9	3.5	0	1.98	6.637
1342	seiro	4	8	650	600	Bewickfs Swan	1	984.214	550	10	149.5	BS_XYTableToPoint_OutFeatureClass__20221025_028:bandicam	2304.7	3.5	0	1.98	6.637
1343	seiro	4	8	650	600	Bewickfs Swan	1	984.214	550	10	149.5	BS_XYTableToPoint_OutFeatureClass__20221025_028:bandicam	2304.7	3.5	0	1.98	6.637
1344	seiro	4	8	650	600	Bewickfs Swan	0	981.404875	552.911625	10	149.5	BS_XYTableToPoint_OutFeatureClass__20221025_028:bandicam	2282.9	3.6	0	1.98	6.637
1345	seiro	4	8	650	600	Bewickfs Swan	0	978.59575	555.82325	10	149.5	BS_XYTableToPoint_OutFeatureClass__20221025_028:bandicam	2261.2	3.6	0	1.98	6.637
1346	seiro	4	8	650	600	Bewickfs Swan	0	975.786625	558.734875	10	149.5	BS_XYTableToPoint_OutFeatureClass__20221025_028:bandicam	2239.6	3.6	0	1.98	6.637
1347	seiro	4	8	650	600	Bewickfs Swan	0	972.9775	561.6465	10	149.5	BS_XYTableToPoint_OutFeatureClass__20221025_028:bandicam	2218.2	3.7	0	1.98	6.637
1348	seiro	4	8	650	600	Bewickfs Swan	0	970.168375	564.558125	10	149.5	BS_XYTableToPoint_OutFeatureClass__20221025_028:bandicam	2196.9	3.7	0	1.98	6.637
1349	seiro	4	8	650	600	Bewickfs Swan	0	967.35925	567.46975	10	149.5	BS_XYTableToPoint_OutFeatureClass__20221025_028:bandicam	2175.7	3.7	0	1.98	6.637
1350	seiro	4	8	650	600	Bewickfs Swan	0	964.550125	570.381375	10	149.5	BS_XYTableToPoint_OutFeatureClass__20221025_028:bandicam	2154.7	3.8	0	1.98	6.637
1351	seiro	4	8	650	600	Bewickfs Swan	1	961.741	573.293	10	149.5	BS_XYTableToPoint_OutFeatureClass__20221025_028:bandicam	2133.9	3.8	0	1.98	6.637
1352	seiro	4	8	650	600	Bewickfs Swan	1	958.173	577	10	149.5	BS_XYTableToPoint_OutFeatureClass__20221025_028:bandicam	2107.6	3.8	0	1.98	6.637
1353	seiro	4	8	650	600	Bewickfs Swan	1	956	580	10	149.5	BS_XYTableToPoint_OutFeatureClass__20221025_028:bandicam	2091.4	3.9	0	1.98	6.637
1354	seiro	4	8	650	600	Bewickfs Swan	1	952.529	583.614	10	149.5	BS_XYTableToPoint_OutFeatureClass__20221025_028:bandicam	2066.3	3.9	0	1.98	6.637
1355	seiro	4	8	650	600	Bewickfs Swan	1	952.447	585.132	10	149.5	BS_XYTableToPoint_OutFeatureClass__20221025_028:bandicam	2065.2	3.9	0	1.98	6.637
1356	seiro	4	8	650	600	Bewickfs Swan	1	948.389	586.389	10	149.5	BS_XYTableToPoint_OutFeatureClass__20221025_028:bandicam	2037.1	4	0	1.98	6.637
1357	seiro	4	8	650	600	Bewickfs Swan	1	946.939	588.573	10	149.5	BS_XYTableToPoint_OutFeatureClass__20221025_028:bandicam	2026.6	4	0	1.98	6.637
1358	seiro	4	8	650	600	Bewickfs Swan	1	943.85	592.05	10	149.5	BS_XYTableToPoint_OutFeatureClass__20221025_028:bandicam	2004.8	4	0	1.98	6.637
1359	seiro	4	8	650	600	Bewickfs Swan	1	940.981	595.463	10	149.5	BS_XYTableToPoint_OutFeatureClass__20221025_028:bandicam	1984.7	4.1	0	1.98	6.637
1360	seiro	4	8	650	600	Bewickfs Swan	1	937.689	597.662	10	149.5	BS_XYTableToPoint_OutFeatureClass__20221025_028:bandicam	1962.1	4.1	0	1.98	6.637
1361	seiro	4	8	650	600	Bewickfs Swan	1	935.367	600.567	10	149.5	BS_XYTableToPoint_OutFeatureClass__20221025_028:bandicam	1946.2	4.2	0	1.98	6.637
1362	seiro	4	8	650	600	Bewickfs Swan	1	932.976	603.881	10	149.5	BS_XYTableToPoint_OutFeatureClass__20221025_028:bandicam	1930.1	4.2	0	1.98	6.637
1363	seiro	4	8	650	600	Bewickfs Swan	1	929.438	606.875	10	149.5	BS_XYTableToPoint_OutFeatureClass__20221025_028:bandicam	1906.3	4.3	0	1.98	6.637
1364	seiro	4	8	650	600	Bewickfs Swan	1	926.75	609.833	10	149.5	BS_XYTableToPoint_OutFeatureClass__20221025_028:bandicam	1888.6	4.3	0	1.98	6.637
1365	seiro	4	8	650	600	Bewickfs Swan	1	925	612.5	10	149.5	BS_XYTableToPoint_OutFeatureClass__20221025_028:bandicam	1877.4	4.3	0	1.98	6.637
1366	seiro	4	8	650	600	Bewickfs Swan	0	922.5741111	615.1173333	10	149.5	BS_XYTableToPoint_OutFeatureClass__20221025_028:bandicam	1861.8	4.4	0	1.98	6.637
1367	seiro	4	8	650	600	Bewickfs Swan	0	920.1482222	617.7346667	10	149.5	BS_XYTableToPoint_OutFeatureClass__20221025_028:bandicam	1846.4	4.4	0	1.98	6.637
1368	seiro	4	8	650	600	Bewickfs Swan	0	917.7223333	620.352	10	149.5	BS_XYTableToPoint_OutFeatureClass__20221025_028:bandicam	1831.1	4.4	0	1.98	6.637
1369	seiro	4	8	650	600	Bewickfs Swan	0	915.2964444	622.9693333	10	149.5	BS_XYTableToPoint_OutFeatureClass__20221025_028:bandicam	1816.1	4.5	0	1.98	6.637
1370	seiro	4	8	650	600	Bewickfs Swan	0	912.8705556	625.5866667	10	149.5	BS_XYTableToPoint_OutFeatureClass__20221025_028:bandicam	1801.2	4.5	0	1.98	6.637
1371	seiro	4	8	650	600	Bewickfs Swan	0	910.4446667	628.204	10	149.5	BS_XYTableToPoint_OutFeatureClass__20221025_028:bandicam	1786.6	4.5	0	1.98	6.637
1372	seiro	4	8	650	600	Bewickfs Swan	0	908.0187778	630.8213333	10	149.5	BS_XYTableToPoint_OutFeatureClass__20221025_028:bandicam	1772.2	4.6	0	1.98	6.637
1373	seiro	4	8	650	600	Bewickfs Swan	0	905.5928889	633.4386667	10	149.5	BS_XYTableToPoint_OutFeatureClass__20221025_028:bandicam	1758	4.6	0	1.98	6.637
1374	seiro	4	8	650	600	Bewickfs Swan	1	903.167	636.056	10	149.5	BS_XYTableToPoint_OutFeatureClass__20221025_028:bandicam	1744	4.7	0	1.98	6.637
1375	seiro	4	8	650	600	Bewickfs Swan	0	900.317	638.428	10	149.5	BS_XYTableToPoint_OutFeatureClass__20221025_028:bandicam	1727.2	4.7	0	1.98	6.637
1376	seiro	4	8	650	600	Bewickfs Swan	1	897.467	640.8	10	149.5	BS_XYTableToPoint_OutFeatureClass__20221025_028:bandicam	1710.5	4.7	0	1.98	6.637
1377	seiro	4	8	650	600	Bewickfs Swan	1	894.603	643.5	10	149.5	BS_XYTableToPoint_OutFeatureClass__20221025_028:bandicam	1694.4	4.8	0	1.98	6.637
1378	seiro	4	8	650	600	Bewickfs Swan	1	892	646.5	10	149.5	BS_XYTableToPoint_OutFeatureClass__20221025_028:bandicam	1680.6	4.8	0	1.98	6.637
1379	seiro	4	8	650	600	Bewickfs Swan	1	889.769	649.058	10	149.5	BS_XYTableToPoint_OutFeatureClass__20221025_028:bandicam	1669.1	4.9	0	1.98	6.637
1380	seiro	4	8	650	600	Bewickfs Swan	1	887	653.821	10	149.5	BS_XYTableToPoint_OutFeatureClass__20221025_028:bandicam	1657.5	4.9	0	1.98	6.637
1381	seiro	4	8	650	600	Bewickfs Swan	0	885.5303333	655.3806667	10	149.5	BS_XYTableToPoint_OutFeatureClass__20221025_028:bandicam	1650.1	4.9	0	1.98	6.637
1382	seiro	4	8	650	600	Bewickfs Swan	0	884.0606667	656.9403333	10	149.5	BS_XYTableToPoint_OutFeatureClass__20221025_028:bandicam	1642.9	4.9	0	1.98	6.637
1383	seiro	4	8	650	600	Bewickfs Swan	1	882.591	658.5	10	149.5	BS_XYTableToPoint_OutFeatureClass__20221025_028:bandicam	1635.7	5	0	1.98	6.637
1384	seiro	4	8	650	600	Bewickfs Swan	1	879.569	661.086	10	149.5	BS_XYTableToPoint_OutFeatureClass__20221025_028:bandicam	1620.1	5	0	1.98	6.637
1385	seiro	4	8	650	600	Bewickfs Swan	1	877.5	663.5	10	149.5	BS_XYTableToPoint_OutFeatureClass__20221025_028:bandicam	1610.9	5	0	1.98	6.637
1386	seiro	4	8	650	600	Bewickfs Swan	0	874.718	667.1795	10	149.5	BS_XYTableToPoint_OutFeatureClass__20221025_028:bandicam	1599.6	5.1	0	1.98	6.637
1387	seiro	4	8	650	600	Bewickfs Swan	1	871.936	670.859	10	149.5	BS_XYTableToPoint_OutFeatureClass__20221025_028:bandicam	1588.9	5.1	0	1.98	6.637
1388	seiro	4	8	650	600	Bewickfs Swan	0	869.7725	674.201	10	149.5	BS_XYTableToPoint_OutFeatureClass__20221025_028:bandicam	1582	5.1	0	1.98	6.637
1389	seiro	4	8	650	600	Bewickfs Swan	1	867.609	677.543	10	149.5	BS_XYTableToPoint_OutFeatureClass__20221025_028:bandicam	1575.5	5.2	0	1.98	6.637
1390	seiro	4	8	650	600	Bewickfs Swan	1	865.092	679.276	10	149.5	BS_XYTableToPoint_OutFeatureClass__20221025_028:bandicam	1563.4	5.2	0	1.98	6.637
1391	seiro	4	8	650	600	Bewickfs Swan	1	863	681.5	10	149.5	BS_XYTableToPoint_OutFeatureClass__20221025_028:bandicam	1555.4	5.2	0	1.98	6.637
1392	seiro	4	8	650	600	Bewickfs Swan	1	860.474	684.833	10	149.5	BS_XYTableToPoint_OutFeatureClass__20221025_028:bandicam	1547.6	5.2	0	1.98	6.637
1393	seiro	4	8	650	600	Bewickfs Swan	1	858.932	687.446	10	149.5	BS_XYTableToPoint_OutFeatureClass__20221025_028:bandicam	1544.7	5.3	0	1.98	6.637
1394	seiro	4	8	650	600	Bewickfs Swan	1	856.955	691.082	10	149.5	BS_XYTableToPoint_OutFeatureClass__20221025_028:bandicam	1542.1	5.3	0	1.98	6.637
1395	seiro	4	8	650	600	Bewickfs Swan	1	856.955	691.082	10	149.5	BS_XYTableToPoint_OutFeatureClass__20221025_028:bandicam	1542.1	5.3	0	1.98	6.637
1396	seiro	4	8	650	600	Bewickfs Swan	1	854.5	695.357	10	149.5	BS_XYTableToPoint_OutFeatureClass__20221025_028:bandicam	1538.9	5.3	0	1.98	6.637
1397	seiro	4	8	650	600	Bewickfs Swan	1	853.122	697.284	10	149.5	BS_XYTableToPoint_OutFeatureClass__20221025_028:bandicam	1536	5.3	0	1.98	6.637
1398	seiro	4	8	650	600	Bewickfs Swan	1	850.856	698.551	10	149.5	BS_XYTableToPoint_OutFeatureClass__20221025_028:bandicam	1525.8	5.3	0	1.98	6.637
1399	seiro	4	8	650	600	Bewickfs Swan	1	849.194	702.255	10	149.5	BS_XYTableToPoint_OutFeatureClass__20221025_028:bandicam	1527	5.3	0	1.98	6.637
1400	seiro	4	8	650	600	Bewickfs Swan	1	847.387	704.745	10	149.5	BS_XYTableToPoint_OutFeatureClass__20221025_028:bandicam	1524	5.3	0	1.98	6.637
1401	seiro	4	8	650	600	Bewickfs Swan	1	844.939	707.768	10	149.5	BS_XYTableToPoint_OutFeatureClass__20221025_028:bandicam	1519.1	5.3	0	1.98	6.637
1402	seiro	4	8	650	600	Bewickfs Swan	1	843.396	710.396	10	149.5	BS_XYTableToPoint_OutFeatureClass__20221025_028:bandicam	1518.7	5.3	0	1.98	6.637
1403	seiro	4	8	650	600	Bewickfs Swan	1	841.463	712.722	10	149.5	BS_XYTableToPoint_OutFeatureClass__20221025_028:bandicam	1515.3	5.4	0	1.98	6.637
1404	seiro	4	8	650	600	Bewickfs Swan	1	840.286	716.714	10	149.5	BS_XYTableToPoint_OutFeatureClass__20221025_028:bandicam	1522.4	5.3	0	1.98	6.637
1405	seiro	4	8	650	600	Bewickfs Swan	1	838.143	719.857	10	149.5	BS_XYTableToPoint_OutFeatureClass__20221025_028:bandicam	1521.4	5.3	0	1.98	6.637
1406	seiro	4	8	650	600	Bewickfs Swan	1	835.593	722.151	10	149.5	BS_XYTableToPoint_OutFeatureClass__20221025_028:bandicam	1515.3	5.4	0	1.98	6.637
1407	seiro	4	8	650	600	Bewickfs Swan	1	833.5	724.628	10	149.5	BS_XYTableToPoint_OutFeatureClass__20221025_028:bandicam	1512.8	5.4	0	1.98	6.637
1408	seiro	4	8	650	600	Bewickfs Swan	1	833.528	724.667	10	149.5	BS_XYTableToPoint_OutFeatureClass__20221025_028:bandicam	1513.1	5.4	0	1.98	6.637
1409	seiro	4	8	650	600	Bewickfs Swan	1	832.147	728.971	10	149.5	BS_XYTableToPoint_OutFeatureClass__20221025_028:bandicam	1522.1	5.3	0	1.98	6.637
1410	seiro	4	8	650	600	Bewickfs Swan	1	829.435	731.043	10	149.5	BS_XYTableToPoint_OutFeatureClass__20221025_028:bandicam	1515.3	5.4	0	1.98	6.637
1411	seiro	4	8	650	600	Bewickfs Swan	1	827.9	733.55	10	149.5	BS_XYTableToPoint_OutFeatureClass__20221025_028:bandicam	1517.1	5.4	0	1.98	6.637
1412	seiro	4	8	650	600	Bewickfs Swan	1	824.773	738.348	10	149.5	BS_XYTableToPoint_OutFeatureClass__20221025_028:bandicam	1520.2	5.3	0	1.98	6.637
1413	seiro	4	8	650	600	Bewickfs Swan	1	823.521	739.5	10	149.5	BS_XYTableToPoint_OutFeatureClass__20221025_028:bandicam	1518.4	5.3	0	1.98	6.637
1414	seiro	4	8	650	600	Bewickfs Swan	1	821.575	742.7	10	149.5	BS_XYTableToPoint_OutFeatureClass__20221025_028:bandicam	1522	5.3	0	1.98	6.637
1415	seiro	4	8	650	600	Bewickfs Swan	1	819.167	745.833	10	149.5	BS_XYTableToPoint_OutFeatureClass__20221025_028:bandicam	1523.2	5.3	0	1.98	6.637
1416	seiro	4	8	650	600	Bewickfs Swan	0	817.176	748.5555	10	149.5	BS_XYTableToPoint_OutFeatureClass__20221025_028:bandicam	1525.3	5.3	0	1.98	6.637
1417	seiro	4	8	650	600	Bewickfs Swan	1	815.185	751.278	10	149.5	BS_XYTableToPoint_OutFeatureClass__20221025_028:bandicam	1527.6	5.3	0	1.98	6.637
1418	seiro	4	8	650	600	Bewickfs Swan	1	812.986	754.9	10	149.5	BS_XYTableToPoint_OutFeatureClass__20221025_028:bandicam	1533.5	5.3	0	1.98	6.637
1419	seiro	4	8	650	600	Bewickfs Swan	1	810.152	758.457	10	149.5	BS_XYTableToPoint_OutFeatureClass__20221025_028:bandicam	1536.5	5.3	0	1.98	6.637
1420	seiro	4	8	650	600	Bewickfs Swan	1	809.019	760.759	10	149.5	BS_XYTableToPoint_OutFeatureClass__20221025_028:bandicam	1542.1	5.3	0	1.98	6.637
1421	seiro	4	8	650	600	Bewickfs Swan	1	808.981	760.907	10	149.5	BS_XYTableToPoint_OutFeatureClass__20221025_028:bandicam	1542.7	5.3	0	1.98	6.637
1422	seiro	4	8	650	600	Bewickfs Swan	1	806.548	763.214	10	149.5	BS_XYTableToPoint_OutFeatureClass__20221025_028:bandicam	1542.4	5.3	0	1.98	6.637
1423	seiro	4	8	650	600	Bewickfs Swan	1	804.365	765.824	10	149.5	BS_XYTableToPoint_OutFeatureClass__20221025_028:bandicam	1545.1	5.3	0	1.98	6.637
1424	seiro	4	8	650	600	Bewickfs Swan	1	802.083	768.667	10	149.5	BS_XYTableToPoint_OutFeatureClass__20221025_028:bandicam	1548.9	5.2	0	1.98	6.637
1425	seiro	4	8	650	600	Bewickfs Swan	1	799.471	771.243	10	149.5	BS_XYTableToPoint_OutFeatureClass__20221025_028:bandicam	1550.2	5.2	0	1.98	6.637
1426	seiro	4	8	650	600	Bewickfs Swan	1	797.725	773.4	10	149.5	BS_XYTableToPoint_OutFeatureClass__20221025_028:bandicam	1553.6	5.2	0	1.98	6.637
1427	seiro	4	8	650	600	Bewickfs Swan	1	795.192	777.5	10	149.5	BS_XYTableToPoint_OutFeatureClass__20221025_028:bandicam	1564	5.2	0	1.98	6.637
1428	seiro	4	8	650	600	Bewickfs Swan	0	792.834	780.4413333	10	149.5	BS_XYTableToPoint_OutFeatureClass__20221025_028:bandicam	1569.5	5.2	0	1.98	6.637
1429	seiro	4	8	650	600	Bewickfs Swan	0	790.476	783.3826667	10	149.5	BS_XYTableToPoint_OutFeatureClass__20221025_028:bandicam	1575.4	5.2	0	1.98	6.637
1430	seiro	4	8	650	600	Bewickfs Swan	1	788.118	786.324	10	149.5	BS_XYTableToPoint_OutFeatureClass__20221025_028:bandicam	1581.8	5.1	0	1.98	6.637
1431	seiro	4	8	650	600	Bewickfs Swan	1	785.909	788.545	10	149.5	BS_XYTableToPoint_OutFeatureClass__20221025_028:bandicam	1585.1	5.1	0	1.98	6.637
1432	seiro	4	8	650	600	Bewickfs Swan	1	783.5	791.853	10	149.5	BS_XYTableToPoint_OutFeatureClass__20221025_028:bandicam	1594	5.1	0	1.98	6.637
1433	seiro	4	8	650	600	Bewickfs Swan	0	781.35	794.8015	10	149.5	BS_XYTableToPoint_OutFeatureClass__20221025_028:bandicam	1602.3	5.1	0	1.98	6.637
1434	seiro	4	8	650	600	Bewickfs Swan	1	779.2	797.75	10	149.5	BS_XYTableToPoint_OutFeatureClass__20221025_028:bandicam	1611	5	0	1.98	6.637
1435	seiro	4	8	650	600	Bewickfs Swan	1	778.74	798.14	10	149.5	BS_XYTableToPoint_OutFeatureClass__20221025_028:bandicam	1611.5	5	0	1.98	6.637
1436	seiro	4	8	650	600	Bewickfs Swan	1	777.083	801.125	10	149.5	BS_XYTableToPoint_OutFeatureClass__20221025_028:bandicam	1622.5	5	0	1.98	6.637
1437	seiro	4	8	650	600	Bewickfs Swan	1	774.041	803.392	10	149.5	BS_XYTableToPoint_OutFeatureClass__20221025_028:bandicam	1624.7	5	0	1.98	6.637
1438	seiro	4	8	650	600	Bewickfs Swan	1	772.036	806.786	10	149.5	BS_XYTableToPoint_OutFeatureClass__20221025_028:bandicam	1637.6	5	0	1.98	6.637
1439	seiro	4	8	650	600	Bewickfs Swan	1	768.342	810.5	10	149.5	BS_XYTableToPoint_OutFeatureClass__20221025_028:bandicam	1646.9	4.9	0	1.98	6.637
1440	seiro	4	8	650	600	Bewickfs Swan	1	766.362	812.397	10	149.5	BS_XYTableToPoint_OutFeatureClass__20221025_028:bandicam	1651.7	4.9	0	1.98	6.637
1441	seiro	4	8	650	600	Bewickfs Swan	0	764.094	815.7045	10	149.5	BS_XYTableToPoint_OutFeatureClass__20221025_028:bandicam	1664.2	4.9	0	1.98	6.637
1442	seiro	4	8	650	600	Bewickfs Swan	1	761.826	819.012	10	149.5	BS_XYTableToPoint_OutFeatureClass__20221025_028:bandicam	1677.1	4.8	0	1.98	6.637
1443	seiro	4	8	650	600	Bewickfs Swan	1	759.794	821.029	10	149.5	BS_XYTableToPoint_OutFeatureClass__20221025_028:bandicam	1683.2	4.8	0	1.98	6.637
1444	seiro	4	8	650	600	Bewickfs Swan	1	757.125	824.125	10	149.5	BS_XYTableToPoint_OutFeatureClass__20221025_028:bandicam	1694.2	4.8	0	1.98	6.637
1445	seiro	4	8	650	600	Bewickfs Swan	1	754.611	828.019	10	149.5	BS_XYTableToPoint_OutFeatureClass__20221025_028:bandicam	1710.9	4.7	0	1.98	6.637
1446	seiro	4	8	650	600	Bewickfs Swan	1	752.731	830.731	10	149.5	BS_XYTableToPoint_OutFeatureClass__20221025_028:bandicam	1722.5	4.7	0	1.98	6.637
1447	seiro	4	8	650	600	Bewickfs Swan	1	751	832.7	10	149.5	BS_XYTableToPoint_OutFeatureClass__20221025_028:bandicam	1730.1	4.7	0	1.98	6.637
1448	seiro	4	8	650	600	Bewickfs Swan	1	751	832.7	10	149.5	BS_XYTableToPoint_OutFeatureClass__20221025_028:bandicam	1730.1	4.7	0	1.98	6.637
1449	seiro	4	8	650	600	Bewickfs Swan	1	1025.864	524.591	7	188.5	BSXYTableToPoint_OutFeatureClass__20221025_003_umi_2:bandicam	2614.5	4	0	1.98	6.637
1450	seiro	4	8	650	600	Bewickfs Swan	1	1025.864	524.591	7	188.5	BSXYTableToPoint_OutFeatureClass__20221025_003_umi_2:bandicam	2614.5	4	0	1.98	6.637
1451	seiro	4	8	650	600	Bewickfs Swan	0	1023.8368	527.3375333	7	188.5	BSXYTableToPoint_OutFeatureClass__20221025_003_umi_2:bandicam	2597.3	4	0	1.98	6.637
1452	seiro	4	8	650	600	Bewickfs Swan	0	1021.8096	530.0840667	7	188.5	BSXYTableToPoint_OutFeatureClass__20221025_003_umi_2:bandicam	2580.2	4	0	1.98	6.637
1453	seiro	4	8	650	600	Bewickfs Swan	0	1019.7824	532.8306	7	188.5	BSXYTableToPoint_OutFeatureClass__20221025_003_umi_2:bandicam	2563.2	4	0	1.98	6.637
1454	seiro	4	8	650	600	Bewickfs Swan	0	1017.7552	535.5771333	7	188.5	BSXYTableToPoint_OutFeatureClass__20221025_003_umi_2:bandicam	2546.3	4.1	0	1.98	6.637
1455	seiro	4	8	650	600	Bewickfs Swan	0	1015.728	538.3236667	7	188.5	BSXYTableToPoint_OutFeatureClass__20221025_003_umi_2:bandicam	2529.5	4.1	0	1.98	6.637
1456	seiro	4	8	650	600	Bewickfs Swan	0	1013.7008	541.0702	7	188.5	BSXYTableToPoint_OutFeatureClass__20221025_003_umi_2:bandicam	2512.8	4.1	0	1.98	6.637
1457	seiro	4	8	650	600	Bewickfs Swan	0	1011.6736	543.8167333	7	188.5	BSXYTableToPoint_OutFeatureClass__20221025_003_umi_2:bandicam	2496.2	4.1	0	1.98	6.637
1458	seiro	4	8	650	600	Bewickfs Swan	0	1009.6464	546.5632667	7	188.5	BSXYTableToPoint_OutFeatureClass__20221025_003_umi_2:bandicam	2479.7	4.2	0	1.98	6.637
1459	seiro	4	8	650	600	Bewickfs Swan	0	1007.6192	549.3098	7	188.5	BSXYTableToPoint_OutFeatureClass__20221025_003_umi_2:bandicam	2463.3	4.2	0	1.98	6.637
1460	seiro	4	8	650	600	Bewickfs Swan	0	1005.592	552.0563333	7	188.5	BSXYTableToPoint_OutFeatureClass__20221025_003_umi_2:bandicam	2447.1	4.2	0	1.98	6.637
1461	seiro	4	8	650	600	Bewickfs Swan	0	1003.5648	554.8028667	7	188.5	BSXYTableToPoint_OutFeatureClass__20221025_003_umi_2:bandicam	2430.9	4.3	0	1.98	6.637
1462	seiro	4	8	650	600	Bewickfs Swan	0	1001.5376	557.5494	7	188.5	BSXYTableToPoint_OutFeatureClass__20221025_003_umi_2:bandicam	2414.9	4.3	0	1.98	6.637
1463	seiro	4	8	650	600	Bewickfs Swan	0	999.5104	560.2959333	7	188.5	BSXYTableToPoint_OutFeatureClass__20221025_003_umi_2:bandicam	2399	4.3	0	1.98	6.637
1464	seiro	4	8	650	600	Bewickfs Swan	0	997.4832	563.0424667	7	188.5	BSXYTableToPoint_OutFeatureClass__20221025_003_umi_2:bandicam	2383.2	4.3	0	1.98	6.637
1465	seiro	4	8	650	600	Bewickfs Swan	1	995.456	565.789	7	188.5	BSXYTableToPoint_OutFeatureClass__20221025_003_umi_2:bandicam	2367.5	4.4	0	1.98	6.637
1466	seiro	4	8	650	600	Bewickfs Swan	0	992.901	569.1445	7	188.5	BSXYTableToPoint_OutFeatureClass__20221025_003_umi_2:bandicam	2348	4.4	0	1.98	6.637
1467	seiro	4	8	650	600	Bewickfs Swan	1	990.346	572.5	7	188.5	BSXYTableToPoint_OutFeatureClass__20221025_003_umi_2:bandicam	2328.7	4.4	0	1.98	6.637
1468	seiro	4	8	650	600	Bewickfs Swan	1	987.833	576.5	7	188.5	BSXYTableToPoint_OutFeatureClass__20221025_003_umi_2:bandicam	2309.6	4.5	0	1.98	6.637
1469	seiro	4	8	650	600	Bewickfs Swan	1	986.233	577.122	7	188.5	BSXYTableToPoint_OutFeatureClass__20221025_003_umi_2:bandicam	2298.4	4.5	0	1.98	6.637
1470	seiro	4	8	650	600	Bewickfs Swan	1	983.725	581.6	7	188.5	BSXYTableToPoint_OutFeatureClass__20221025_003_umi_2:bandicam	2279.5	4.5	0	1.98	6.637
1471	seiro	4	8	650	600	Bewickfs Swan	1	982.551	584.09	7	188.5	BSXYTableToPoint_OutFeatureClass__20221025_003_umi_2:bandicam	2270.6	4.6	0	1.98	6.637
1472	seiro	4	8	650	600	Bewickfs Swan	1	981.204	587.685	7	188.5	BSXYTableToPoint_OutFeatureClass__20221025_003_umi_2:bandicam	2260.4	4.6	0	1.98	6.637
1473	seiro	4	8	650	600	Bewickfs Swan	0	979.2336	590.3165	7	188.5	BSXYTableToPoint_OutFeatureClass__20221025_003_umi_2:bandicam	2246.3	4.6	0	1.98	6.637
1474	seiro	4	8	650	600	Bewickfs Swan	0	977.2632	592.948	7	188.5	BSXYTableToPoint_OutFeatureClass__20221025_003_umi_2:bandicam	2232.5	4.6	0	1.98	6.637
1475	seiro	4	8	650	600	Bewickfs Swan	0	975.2928	595.5795	7	188.5	BSXYTableToPoint_OutFeatureClass__20221025_003_umi_2:bandicam	2218.7	4.7	0	1.98	6.637
1476	seiro	4	8	650	600	Bewickfs Swan	0	973.3224	598.211	7	188.5	BSXYTableToPoint_OutFeatureClass__20221025_003_umi_2:bandicam	2205.1	4.7	0	1.98	6.637
1477	seiro	4	8	650	600	Bewickfs Swan	0	971.352	600.8425	7	188.5	BSXYTableToPoint_OutFeatureClass__20221025_003_umi_2:bandicam	2191.6	4.7	0	1.98	6.637
1478	seiro	4	8	650	600	Bewickfs Swan	0	969.3816	603.474	7	188.5	BSXYTableToPoint_OutFeatureClass__20221025_003_umi_2:bandicam	2178.3	4.8	0	1.98	6.637
1479	seiro	4	8	650	600	Bewickfs Swan	0	967.4112	606.1055	7	188.5	BSXYTableToPoint_OutFeatureClass__20221025_003_umi_2:bandicam	2165.1	4.8	0	1.98	6.637
1480	seiro	4	8	650	600	Bewickfs Swan	0	965.4408	608.737	7	188.5	BSXYTableToPoint_OutFeatureClass__20221025_003_umi_2:bandicam	2152.1	4.8	0	1.98	6.637
1481	seiro	4	8	650	600	Bewickfs Swan	0	963.4704	611.3685	7	188.5	BSXYTableToPoint_OutFeatureClass__20221025_003_umi_2:bandicam	2139.3	4.8	0	1.98	6.637
1482	seiro	4	8	650	600	Bewickfs Swan	1	961.5	614	7	188.5	BSXYTableToPoint_OutFeatureClass__20221025_003_umi_2:bandicam	2126.6	4.9	0	1.98	6.637
1483	seiro	4	8	650	600	Bewickfs Swan	0	959.75	616.75	7	188.5	BSXYTableToPoint_OutFeatureClass__20221025_003_umi_2:bandicam	2115.6	4.9	0	1.98	6.637
1484	seiro	4	8	650	600	Bewickfs Swan	1	958	619.5	7	188.5	BSXYTableToPoint_OutFeatureClass__20221025_003_umi_2:bandicam	2104.8	4.9	0	1.98	6.637
1485	seiro	4	8	650	600	Bewickfs Swan	1	954.597	623.113	7	188.5	BSXYTableToPoint_OutFeatureClass__20221025_003_umi_2:bandicam	2083.3	5	0	1.98	6.637
1486	seiro	4	8	650	600	Bewickfs Swan	1	954.597	623.113	7	188.5	BSXYTableToPoint_OutFeatureClass__20221025_003_umi_2:bandicam	2083.3	5	0	1.98	6.637
1487	seiro	4	8	650	600	Bewickfs Swan	1	953.429	625.411	7	188.5	BSXYTableToPoint_OutFeatureClass__20221025_003_umi_2:bandicam	2076.6	5	0	1.98	6.637
1488	seiro	4	8	650	600	Bewickfs Swan	1	952.329	628.671	7	188.5	BSXYTableToPoint_OutFeatureClass__20221025_003_umi_2:bandicam	2071.1	5	0	1.98	6.637
1489	seiro	4	8	650	600	Bewickfs Swan	1	949.575	632.828	7	188.5	BSXYTableToPoint_OutFeatureClass__20221025_003_umi_2:bandicam	2055.3	5	0	1.98	6.637
1490	seiro	4	8	650	600	Bewickfs Swan	1	948.05	635.533	7	188.5	BSXYTableToPoint_OutFeatureClass__20221025_003_umi_2:bandicam	2047.1	5.1	0	1.98	6.637
1491	seiro	4	8	650	600	Bewickfs Swan	1	946.041	639.041	7	188.5	BSXYTableToPoint_OutFeatureClass__20221025_003_umi_2:bandicam	2036.5	5.1	0	1.98	6.637
1492	seiro	4	8	650	600	Bewickfs Swan	1	945.056	641.694	7	188.5	BSXYTableToPoint_OutFeatureClass__20221025_003_umi_2:bandicam	2032.3	5.1	0	1.98	6.637
1493	seiro	4	8	650	600	Bewickfs Swan	1	943.087	644.87	7	188.5	BSXYTableToPoint_OutFeatureClass__20221025_003_umi_2:bandicam	2022.1	5.1	0	1.98	6.637
1494	seiro	4	8	650	600	Bewickfs Swan	1	942.33	647.394	7	188.5	BSXYTableToPoint_OutFeatureClass__20221025_003_umi_2:bandicam	2019.7	5.1	0	1.98	6.637
1495	seiro	4	8	650	600	Bewickfs Swan	1	940.567	650.389	7	188.5	BSXYTableToPoint_OutFeatureClass__20221025_003_umi_2:bandicam	2011.2	5.1	0	1.98	6.637
1496	seiro	4	8	650	600	Bewickfs Swan	1	938.5	653	7	188.5	BSXYTableToPoint_OutFeatureClass__20221025_003_umi_2:bandicam	2000.5	5.2	0	1.98	6.637
1497	seiro	4	8	650	600	Bewickfs Swan	1	938.5	653	7	188.5	BSXYTableToPoint_OutFeatureClass__20221025_003_umi_2:bandicam	2000.5	5.2	0	1.98	6.637
1498	seiro	4	8	650	600	Bewickfs Swan	1	937.087	656.261	7	188.5	BSXYTableToPoint_OutFeatureClass__20221025_003_umi_2:bandicam	1995.2	5.2	0	1.98	6.637
1499	seiro	4	8	650	600	Bewickfs Swan	1	934.154	660.192	7	188.5	BSXYTableToPoint_OutFeatureClass__20221025_003_umi_2:bandicam	1980.9	5.2	0	1.98	6.637
1500	seiro	4	8	650	600	Bewickfs Swan	1	932.524	663.524	7	188.5	BSXYTableToPoint_OutFeatureClass__20221025_003_umi_2:bandicam	1974.9	5.2	0	1.98	6.637
1501	seiro	4	8	650	600	Bewickfs Swan	1	930.036	666.143	7	188.5	BSXYTableToPoint_OutFeatureClass__20221025_003_umi_2:bandicam	1962.4	5.3	0	1.98	6.637
1502	seiro	4	8	650	600	Bewickfs Swan	1	929.389	668.167	7	188.5	BSXYTableToPoint_OutFeatureClass__20221025_003_umi_2:bandicam	1961.3	5.3	0	1.98	6.637
1503	seiro	4	8	650	600	Bewickfs Swan	1	927.064	671.833	7	188.5	BSXYTableToPoint_OutFeatureClass__20221025_003_umi_2:bandicam	1952.1	5.3	0	1.98	6.637
1504	seiro	4	8	650	600	Bewickfs Swan	1	925.571	674.357	7	188.5	BSXYTableToPoint_OutFeatureClass__20221025_003_umi_2:bandicam	1946.6	5.3	0	1.98	6.637
1505	seiro	4	8	650	600	Bewickfs Swan	1	923.227	678.227	7	188.5	BSXYTableToPoint_OutFeatureClass__20221025_003_umi_2:bandicam	1938.3	5.3	0	1.98	6.637
1506	seiro	4	8	650	600	Bewickfs Swan	1	921.643	680.071	7	188.5	BSXYTableToPoint_OutFeatureClass__20221025_003_umi_2:bandicam	1931.4	5.4	0	1.98	6.637
1507	seiro	4	8	650	600	Bewickfs Swan	1	918.972	684.651	7	188.5	BSXYTableToPoint_OutFeatureClass__20221025_003_umi_2:bandicam	1923.1	5.4	0	1.98	6.637
1508	seiro	4	8	650	600	Bewickfs Swan	1	918.6	686.6	7	188.5	BSXYTableToPoint_OutFeatureClass__20221025_003_umi_2:bandicam	1924.7	5.4	0	1.98	6.637
1509	seiro	4	8	650	600	Bewickfs Swan	1	918.654	686.654	7	188.5	BSXYTableToPoint_OutFeatureClass__20221025_003_umi_2:bandicam	1925.2	5.4	0	1.98	6.637
1510	seiro	4	8	650	600	Bewickfs Swan	1	916.844	689.656	7	188.5	BSXYTableToPoint_OutFeatureClass__20221025_003_umi_2:bandicam	1919.9	5.4	0	1.98	6.637
1511	seiro	4	8	650	600	Bewickfs Swan	1	913.737	693.342	7	188.5	BSXYTableToPoint_OutFeatureClass__20221025_003_umi_2:bandicam	1908	5.4	0	1.98	6.637
1512	seiro	4	8	650	600	Bewickfs Swan	1	911	698	7	188.5	BSXYTableToPoint_OutFeatureClass__20221025_003_umi_2:bandicam	1901.4	5.4	0	1.98	6.637
1513	seiro	4	8	650	600	Bewickfs Swan	1	909.738	699.69	7	188.5	BSXYTableToPoint_OutFeatureClass__20221025_003_umi_2:bandicam	1897.4	5.5	0	1.98	6.637
1514	seiro	4	8	650	600	Bewickfs Swan	1	907.119	703.238	7	188.5	BSXYTableToPoint_OutFeatureClass__20221025_003_umi_2:bandicam	1889.6	5.5	0	1.98	6.637
1515	seiro	4	8	650	600	Bewickfs Swan	1	905.314	705.788	7	188.5	BSXYTableToPoint_OutFeatureClass__20221025_003_umi_2:bandicam	1884.8	5.5	0	1.98	6.637
1516	seiro	4	8	650	600	Bewickfs Swan	1	902.851	709.473	7	188.5	BSXYTableToPoint_OutFeatureClass__20221025_003_umi_2:bandicam	1879.1	5.5	0	1.98	6.637
1517	seiro	4	8	650	600	Bewickfs Swan	1	901.25	712.1	7	188.5	BSXYTableToPoint_OutFeatureClass__20221025_003_umi_2:bandicam	1876.3	5.5	0	1.98	6.637
1518	seiro	4	8	650	600	Bewickfs Swan	1	899.096	714.942	7	188.5	BSXYTableToPoint_OutFeatureClass__20221025_003_umi_2:bandicam	1871	5.5	0	1.98	6.637
1519	seiro	4	8	650	600	Bewickfs Swan	1	896.569	718.466	7	188.5	BSXYTableToPoint_OutFeatureClass__20221025_003_umi_2:bandicam	1865.6	5.6	0	1.98	6.637
1520	seiro	4	8	650	600	Bewickfs Swan	1	894.079	720.711	7	188.5	BSXYTableToPoint_OutFeatureClass__20221025_003_umi_2:bandicam	1857.1	5.6	0	1.98	6.637
1521	seiro	4	8	650	600	Bewickfs Swan	1	894.079	720.711	7	188.5	BSXYTableToPoint_OutFeatureClass__20221025_003_umi_2:bandicam	1857.1	5.6	0	1.98	6.637
1522	seiro	4	8	650	600	Bewickfs Swan	1	891.431	724.517	7	188.5	BSXYTableToPoint_OutFeatureClass__20221025_003_umi_2:bandicam	1852.6	5.6	0	1.98	6.637
1523	seiro	4	8	650	600	Bewickfs Swan	1	889.5	727.364	7	188.5	BSXYTableToPoint_OutFeatureClass__20221025_003_umi_2:bandicam	1850	5.6	0	1.98	6.637
1524	seiro	4	8	650	600	Bewickfs Swan	1	887.108	730.147	7	188.5	BSXYTableToPoint_OutFeatureClass__20221025_003_umi_2:bandicam	1844.7	5.6	0	1.98	6.637
1525	seiro	4	8	650	600	Bewickfs Swan	1	884.955	732.818	7	188.5	BSXYTableToPoint_OutFeatureClass__20221025_003_umi_2:bandicam	1840.7	5.6	0	1.98	6.637
1526	seiro	4	8	650	600	Bewickfs Swan	1	882.94	736.14	7	188.5	BSXYTableToPoint_OutFeatureClass__20221025_003_umi_2:bandicam	1840.1	5.6	0	1.98	6.637
1527	seiro	4	8	650	600	Bewickfs Swan	1	881.66	738.78	7	188.5	BSXYTableToPoint_OutFeatureClass__20221025_003_umi_2:bandicam	1841.7	5.6	0	1.98	6.637
1528	seiro	4	8	650	600	Bewickfs Swan	1	878.883	741.372	7	188.5	BSXYTableToPoint_OutFeatureClass__20221025_003_umi_2:bandicam	1834.7	5.6	0	1.98	6.637
1529	seiro	4	8	650	600	Bewickfs Swan	1	878.016	744.306	7	188.5	BSXYTableToPoint_OutFeatureClass__20221025_003_umi_2:bandicam	1840.3	5.6	0	1.98	6.637
1530	seiro	4	8	650	600	Bewickfs Swan	1	876.333	747.048	7	188.5	BSXYTableToPoint_OutFeatureClass__20221025_003_umi_2:bandicam	1840.8	5.6	0	1.98	6.637
1531	seiro	4	8	650	600	Bewickfs Swan	1	873.577	752.115	7	188.5	BSXYTableToPoint_OutFeatureClass__20221025_003_umi_2:bandicam	1844.2	5.6	0	1.98	6.637
1532	seiro	4	8	650	600	Bewickfs Swan	1	872.206	754.5	7	188.5	BSXYTableToPoint_OutFeatureClass__20221025_003_umi_2:bandicam	1845.8	5.6	0	1.98	6.637
1533	seiro	4	8	650	600	Bewickfs Swan	1	872.206	754.5	7	188.5	BSXYTableToPoint_OutFeatureClass__20221025_003_umi_2:bandicam	1845.8	5.6	0	1.98	6.637
1534	seiro	4	8	650	600	Bewickfs Swan	1	869.909	757.682	7	188.5	BSXYTableToPoint_OutFeatureClass__20221025_003_umi_2:bandicam	1845.5	5.6	0	1.98	6.637
1535	seiro	4	8	650	600	Bewickfs Swan	1	867.895	761.316	7	188.5	BSXYTableToPoint_OutFeatureClass__20221025_003_umi_2:bandicam	1849	5.6	0	1.98	6.637
1536	seiro	4	8	650	600	Bewickfs Swan	1	866.289	763.368	7	188.5	BSXYTableToPoint_OutFeatureClass__20221025_003_umi_2:bandicam	1848.6	5.6	0	1.98	6.637
1537	seiro	4	8	650	600	Bewickfs Swan	1	862.859	767.244	7	188.5	BSXYTableToPoint_OutFeatureClass__20221025_003_umi_2:bandicam	1846.2	5.6	0	1.98	6.637
1538	seiro	4	8	650	600	Bewickfs Swan	1	861.828	769.205	7	188.5	BSXYTableToPoint_OutFeatureClass__20221025_003_umi_2:bandicam	1849	5.6	0	1.98	6.637
1539	seiro	4	8	650	600	Bewickfs Swan	0	859.9495	771.7095	7	188.5	BSXYTableToPoint_OutFeatureClass__20221025_003_umi_2:bandicam	1849.8	5.6	0	1.98	6.637
1540	seiro	4	8	650	600	Bewickfs Swan	1	858.071	774.214	7	188.5	BSXYTableToPoint_OutFeatureClass__20221025_003_umi_2:bandicam	1850.8	5.6	0	1.98	6.637
1541	seiro	4	8	650	600	Bewickfs Swan	1	854.5	777	7	188.5	BSXYTableToPoint_OutFeatureClass__20221025_003_umi_2:bandicam	1844.5	5.6	0	1.98	6.637
1542	seiro	4	8	650	600	Bewickfs Swan	1	850.071	780.821	7	188.5	BSXYTableToPoint_OutFeatureClass__20221025_003_umi_2:bandicam	1839.2	5.6	0	1.98	6.637
1543	seiro	4	8	650	600	Bewickfs Swan	1	847.929	783.262	7	188.5	BSXYTableToPoint_OutFeatureClass__20221025_003_umi_2:bandicam	1839.6	5.6	0	1.98	6.637
1544	seiro	4	8	650	600	Bewickfs Swan	1	846.5	785.244	7	188.5	BSXYTableToPoint_OutFeatureClass__20221025_003_umi_2:bandicam	1841.7	5.6	0	1.98	6.637
1545	seiro	4	8	650	600	Bewickfs Swan	1	846.5	785.244	7	188.5	BSXYTableToPoint_OutFeatureClass__20221025_003_umi_2:bandicam	1841.7	5.6	0	1.98	6.637
1546	seiro	4	8	650	600	Bewickfs Swan	1	842.429	789.214	7	188.5	BSXYTableToPoint_OutFeatureClass__20221025_003_umi_2:bandicam	1840.5	5.6	0	1.98	6.637
1547	seiro	4	8	650	600	Bewickfs Swan	1	839.914	792.431	7	188.5	BSXYTableToPoint_OutFeatureClass__20221025_003_umi_2:bandicam	1843.9	5.6	0	1.98	6.637
1548	seiro	4	8	650	600	Bewickfs Swan	0	838.148	795.0535	7	188.5	BSXYTableToPoint_OutFeatureClass__20221025_003_umi_2:bandicam	1848.3	5.6	0	1.98	6.637
1549	seiro	4	8	650	600	Bewickfs Swan	1	836.382	797.676	7	188.5	BSXYTableToPoint_OutFeatureClass__20221025_003_umi_2:bandicam	1852.9	5.6	0	1.98	6.637
1550	seiro	4	8	650	600	Bewickfs Swan	1	834.722	800.056	7	188.5	BSXYTableToPoint_OutFeatureClass__20221025_003_umi_2:bandicam	1857.1	5.6	0	1.98	6.637
1551	seiro	4	8	650	600	Bewickfs Swan	1	832	804	7	188.5	BSXYTableToPoint_OutFeatureClass__20221025_003_umi_2:bandicam	1864.5	5.6	0	1.98	6.637
1552	seiro	4	8	650	600	Bewickfs Swan	0	829.95	807.05	7	188.5	BSXYTableToPoint_OutFeatureClass__20221025_003_umi_2:bandicam	1870.9	5.5	0	1.98	6.637
1553	seiro	4	8	650	600	Bewickfs Swan	1	827.9	810.1	7	188.5	BSXYTableToPoint_OutFeatureClass__20221025_003_umi_2:bandicam	1877.6	5.5	0	1.98	6.637
1554	seiro	4	8	650	600	Bewickfs Swan	1	826.8	811.45	7	188.5	BSXYTableToPoint_OutFeatureClass__20221025_003_umi_2:bandicam	1879.8	5.5	0	1.98	6.637
1555	seiro	4	8	650	600	Bewickfs Swan	1	822.851	815.257	7	188.5	BSXYTableToPoint_OutFeatureClass__20221025_003_umi_2:bandicam	1882.8	5.5	0	1.98	6.637
1556	seiro	4	8	650	600	Bewickfs Swan	1	820.478	817.9	7	188.5	BSXYTableToPoint_OutFeatureClass__20221025_003_umi_2:bandicam	1886.9	5.5	0	1.98	6.637
1557	seiro	4	8	650	600	Bewickfs Swan	1	820.478	817.9	7	188.5	BSXYTableToPoint_OutFeatureClass__20221025_003_umi_2:bandicam	1886.9	5.5	0	1.98	6.637
1558	seiro	4	8	650	600	Bewickfs Swan	1	817.4	820.467	7	188.5	BSXYTableToPoint_OutFeatureClass__20221025_003_umi_2:bandicam	1887.9	5.5	0	1.98	6.637
1559	seiro	4	8	650	600	Bewickfs Swan	1	815.235	823.088	7	188.5	BSXYTableToPoint_OutFeatureClass__20221025_003_umi_2:bandicam	1893.3	5.5	0	1.98	6.637
1560	seiro	4	8	650	600	Bewickfs Swan	1	812.333	826.167	7	188.5	BSXYTableToPoint_OutFeatureClass__20221025_003_umi_2:bandicam	1898.7	5.5	0	1.98	6.637
1561	seiro	4	8	650	600	Bewickfs Swan	1	808.833	830	7	188.5	BSXYTableToPoint_OutFeatureClass__20221025_003_umi_2:bandicam	1906.3	5.4	0	1.98	6.637
1562	seiro	4	8	650	600	Bewickfs Swan	0	807.604	832.1875	7	188.5	BSXYTableToPoint_OutFeatureClass__20221025_003_umi_2:bandicam	1913.9	5.4	0	1.98	6.637
1563	seiro	4	8	650	600	Bewickfs Swan	1	806.375	834.375	7	188.5	BSXYTableToPoint_OutFeatureClass__20221025_003_umi_2:bandicam	1921.6	5.4	0	1.98	6.637
1564	seiro	4	8	650	600	Bewickfs Swan	0	803.604	837.604	7	188.5	BSXYTableToPoint_OutFeatureClass__20221025_003_umi_2:bandicam	1929.6	5.4	0	1.98	6.637
1565	seiro	4	8	650	600	Bewickfs Swan	1	800.833	840.833	7	188.5	BSXYTableToPoint_OutFeatureClass__20221025_003_umi_2:bandicam	1938	5.3	0	1.98	6.637
1566	seiro	4	8	650	600	Bewickfs Swan	0	798.6022308	843.5253077	7	188.5	BSXYTableToPoint_OutFeatureClass__20221025_003_umi_2:bandicam	1945.6	5.3	0	1.98	6.637
1567	seiro	4	8	650	600	Bewickfs Swan	0	796.3714615	846.2176154	7	188.5	BSXYTableToPoint_OutFeatureClass__20221025_003_umi_2:bandicam	1953.5	5.3	0	1.98	6.637
1568	seiro	4	8	650	600	Bewickfs Swan	0	794.1406923	848.9099231	7	188.5	BSXYTableToPoint_OutFeatureClass__20221025_003_umi_2:bandicam	1961.7	5.3	0	1.98	6.637
1569	seiro	4	8	650	600	Bewickfs Swan	0	791.9099231	851.6022308	7	188.5	BSXYTableToPoint_OutFeatureClass__20221025_003_umi_2:bandicam	1970	5.3	0	1.98	6.637
1570	seiro	4	8	650	600	Bewickfs Swan	0	789.6791538	854.2945385	7	188.5	BSXYTableToPoint_OutFeatureClass__20221025_003_umi_2:bandicam	1978.7	5.2	0	1.98	6.637
1571	seiro	4	8	650	600	Bewickfs Swan	0	787.4483846	856.9868462	7	188.5	BSXYTableToPoint_OutFeatureClass__20221025_003_umi_2:bandicam	1987.6	5.2	0	1.98	6.637
1572	seiro	4	8	650	600	Bewickfs Swan	0	785.2176154	859.6791538	7	188.5	BSXYTableToPoint_OutFeatureClass__20221025_003_umi_2:bandicam	1996.7	5.2	0	1.98	6.637
1573	seiro	4	8	650	600	Bewickfs Swan	0	782.9868462	862.3714615	7	188.5	BSXYTableToPoint_OutFeatureClass__20221025_003_umi_2:bandicam	2006.1	5.2	0	1.98	6.637
1574	seiro	4	8	650	600	Bewickfs Swan	0	780.7560769	865.0637692	7	188.5	BSXYTableToPoint_OutFeatureClass__20221025_003_umi_2:bandicam	2015.7	5.1	0	1.98	6.637
1575	seiro	4	8	650	600	Bewickfs Swan	0	778.5253077	867.7560769	7	188.5	BSXYTableToPoint_OutFeatureClass__20221025_003_umi_2:bandicam	2025.6	5.1	0	1.98	6.637
1576	seiro	4	8	650	600	Bewickfs Swan	0	776.2945385	870.4483846	7	188.5	BSXYTableToPoint_OutFeatureClass__20221025_003_umi_2:bandicam	2035.7	5.1	0	1.98	6.637
1577	seiro	4	8	650	600	Bewickfs Swan	0	774.0637692	873.1406923	7	188.5	BSXYTableToPoint_OutFeatureClass__20221025_003_umi_2:bandicam	2046	5.1	0	1.98	6.637
1578	seiro	4	8	650	600	Bewickfs Swan	1	771.833	875.833	7	188.5	BSXYTableToPoint_OutFeatureClass__20221025_003_umi_2:bandicam	2056.5	5	0	1.98	6.637
1579	seiro	4	8	650	600	Bewickfs Swan	1	769.5	878.5	7	188.5	BSXYTableToPoint_OutFeatureClass__20221025_003_umi_2:bandicam	2066.8	5	0	1.98	6.637
1580	seiro	4	8	650	600	Bewickfs Swan	1	769.5	878.5	7	188.5	BSXYTableToPoint_OutFeatureClass__20221025_003_umi_2:bandicam	2066.8	5	0	1.98	6.637
1581	naruto	1	110	500	995	Grey-faced Buzzard	1	877.546	657.085	1	316.5	GFB_Point___20221001_053:bandicam	871.5	13.7	1	1.05	0.417
1582	naruto	1	110	500	995	Grey-faced Buzzard	1	879.053	664.989	1	316.5	GFB_Point___20221001_053:bandicam	864.4	13.8	1	1.05	0.417
1583	naruto	1	110	500	995	Grey-faced Buzzard	1	880.554	674.122	1	316.5	GFB_Point___20221001_053:bandicam	856.2	14	1	1.05	0.417
1584	naruto	1	110	500	995	Grey-faced Buzzard	1	883.647	682.941	1	316.5	GFB_Point___20221001_053:bandicam	850.6	14.1	1	1.05	0.417
1585	naruto	1	110	500	995	Grey-faced Buzzard	0	884.9313333	689.556	1	316.5	GFB_Point___20221001_053:bandicam	845.2	14.1	1	1.05	0.417
1586	naruto	1	110	500	995	Grey-faced Buzzard	0	886.2156667	696.171	1	316.5	GFB_Point___20221001_053:bandicam	839.9	14.2	1	1.05	0.417
1587	naruto	1	110	500	995	Grey-faced Buzzard	1	887.5	702.786	1	316.5	GFB_Point___20221001_053:bandicam	834.8	14.3	1	1.05	0.417
1588	naruto	1	110	500	995	Grey-faced Buzzard	1	621.711	846.224	1	158	GFB_Point___20221001_063:bandicam	330.6	8.3	1	1.05	0.417
1589	naruto	1	110	500	995	Grey-faced Buzzard	1	627.401	855.269	1	158	GFB_Point___20221001_063:bandicam	325.2	8.5	1	1.05	0.417
1590	naruto	1	110	500	995	Grey-faced Buzzard	1	632.553	864.851	1	158	GFB_Point___20221001_063:bandicam	319.5	8.6	1	1.05	0.417
1591	naruto	1	110	500	995	Grey-faced Buzzard	0	639.2265	873.2755	1	158	GFB_Point___20221001_063:bandicam	318.1	8.7	1	1.05	0.417
1592	naruto	1	110	500	995	Grey-faced Buzzard	1	645.9	881.7	1	158	GFB_Point___20221001_063:bandicam	317.7	8.7	1	1.05	0.417
1593	naruto	1	110	500	995	Grey-faced Buzzard	1	648.93	892.146	1	158	GFB_Point___20221001_063:bandicam	311.3	8.9	1	1.05	0.417
1594	naruto	1	110	500	995	Grey-faced Buzzard	0	652.9163333	897.764	1	158	GFB_Point___20221001_063:bandicam	311.7	8.9	1	1.05	0.417
1595	naruto	1	110	500	995	Grey-faced Buzzard	0	656.9026667	903.382	1	158	GFB_Point___20221001_063:bandicam	312.5	8.8	1	1.05	0.417
1596	naruto	1	110	500	995	Grey-faced Buzzard	1	660.889	909	1	158	GFB_Point___20221001_063:bandicam	313.8	8.8	1	1.05	0.417
1597	naruto	1	110	500	995	Grey-faced Buzzard	1	669.284	918.716	1	158	GFB_Point___20221001_063:bandicam	319.4	8.6	1	1.05	0.417
1598	naruto	1	110	500	995	Grey-faced Buzzard	1	674.959	926.939	1	158	GFB_Point___20221001_063:bandicam	322.9	8.5	1	1.05	0.417
1599	naruto	1	110	500	995	Grey-faced Buzzard	1	680.637	934.404	1	158	GFB_Point___20221001_063:bandicam	327.7	8.4	1	1.05	0.417
1600	naruto	1	110	500	995	Grey-faced Buzzard	1	685.146	941.402	1	158	GFB_Point___20221001_063:bandicam	331.5	8.3	1	1.05	0.417
1601	naruto	1	110	500	995	Grey-faced Buzzard	1	689.071	946.745	1	158	GFB_Point___20221001_063:bandicam	335.6	8.2	1	1.05	0.417
1602	naruto	1	110	500	995	Grey-faced Buzzard	0	691.452	952.842	1	158	GFB_Point___20221001_063:bandicam	337.2	8.2	1	1.05	0.417
1603	naruto	1	110	500	995	Grey-faced Buzzard	1	693.833	958.939	1	158	GFB_Point___20221001_063:bandicam	339.1	8.1	1	1.05	0.417
1604	naruto	1	110	500	995	Grey-faced Buzzard	1	695.439	965.409	1	158	GFB_Point___20221001_063:bandicam	340	8.1	1	1.05	0.417
1605	naruto	1	110	500	995	Grey-faced Buzzard	1	695.439	965.409	1	158	GFB_Point___20221001_063:bandicam	340	8.1	1	1.05	0.417
1606	naruto	1	110	500	995	Grey-faced Buzzard	0	695.435	971.8015	1	158	GFB_Point___20221001_063:bandicam	338.5	8.2	1	1.05	0.417
1607	naruto	1	110	500	995	Grey-faced Buzzard	1	695.431	978.194	1	158	GFB_Point___20221001_063:bandicam	337.4	8.2	1	1.05	0.417
1608	naruto	1	110	500	995	Grey-faced Buzzard	1	697.307	984.009	1	158	GFB_Point___20221001_063:bandicam	339.9	8.1	1	1.05	0.417
1609	naruto	1	110	500	995	Grey-faced Buzzard	1	698.82	989.036	1	158	GFB_Point___20221001_063:bandicam	342.1	8.1	1	1.05	0.417
1610	naruto	1	110	500	995	Grey-faced Buzzard	1	702.134	993.122	1	158	GFB_Point___20221001_063:bandicam	347.7	7.9	1	1.05	0.417
1611	naruto	1	110	500	995	Grey-faced Buzzard	1	704.869	997.146	1	158	GFB_Point___20221001_063:bandicam	352.4	7.8	1	1.05	0.417
1612	naruto	1	110	500	995	Grey-faced Buzzard	1	735.727	760.045	1	189	GFB_Point___20221001_075:bandicam	572.5	7.9	1	1.05	0.417
1613	naruto	1	110	500	995	Grey-faced Buzzard	0	731.6323333	762.9586667	1	189	GFB_Point___20221001_075:bandicam	563.9	8.1	1	1.05	0.417
1614	naruto	1	110	500	995	Grey-faced Buzzard	0	727.5376667	765.8723333	1	189	GFB_Point___20221001_075:bandicam	555.4	8.2	1	1.05	0.417
1615	naruto	1	110	500	995	Grey-faced Buzzard	1	723.443	768.786	1	189	GFB_Point___20221001_075:bandicam	546.9	8.3	1	1.05	0.417
1616	naruto	1	110	500	995	Grey-faced Buzzard	0	719.101	773.319	1	189	GFB_Point___20221001_075:bandicam	536.1	8.5	1	1.05	0.417
1617	naruto	1	110	500	995	Grey-faced Buzzard	1	714.759	777.852	1	189	GFB_Point___20221001_075:bandicam	525.3	8.6	1	1.05	0.417
1618	naruto	1	110	500	995	Grey-faced Buzzard	0	708.8458571	781.6684286	1	189	GFB_Point___20221001_075:bandicam	513.5	8.9	1	1.05	0.417
1619	naruto	1	110	500	995	Grey-faced Buzzard	0	702.9327143	785.4848571	1	189	GFB_Point___20221001_075:bandicam	501.7	9.1	1	1.05	0.417
1620	naruto	1	110	500	995	Grey-faced Buzzard	0	697.0195714	789.3012857	1	189	GFB_Point___20221001_075:bandicam	489.9	9.3	1	1.05	0.417
1621	naruto	1	110	500	995	Grey-faced Buzzard	0	691.1064286	793.1177143	1	189	GFB_Point___20221001_075:bandicam	478.1	9.5	1	1.05	0.417
1622	naruto	1	110	500	995	Grey-faced Buzzard	0	685.1932857	796.9341429	1	189	GFB_Point___20221001_075:bandicam	466.4	9.8	1	1.05	0.417
1623	naruto	1	110	500	995	Grey-faced Buzzard	0	679.2801429	800.7505714	1	189	GFB_Point___20221001_075:bandicam	454.7	10	1	1.05	0.417
1624	naruto	1	110	500	995	Grey-faced Buzzard	1	673.367	804.567	1	189	GFB_Point___20221001_075:bandicam	442.9	10.3	1	1.05	0.417
1625	naruto	1	110	500	995	Grey-faced Buzzard	0	665.7735	811.2135	1	189	GFB_Point___20221001_075:bandicam	425.7	10.7	1	1.05	0.417
1626	naruto	1	110	500	995	Grey-faced Buzzard	1	658.18	817.86	1	189	GFB_Point___20221001_075:bandicam	408.5	11.2	1	1.05	0.417
1627	naruto	1	110	500	995	Grey-faced Buzzard	1	652.7	824.14	1	189	GFB_Point___20221001_075:bandicam	394.1	11.6	1	1.05	0.417
1628	naruto	1	110	500	995	Grey-faced Buzzard	1	646.312	830.812	1	189	GFB_Point___20221001_075:bandicam	378.3	12.1	1	1.05	0.417
1629	naruto	1	110	500	995	Grey-faced Buzzard	1	641.548	837.607	1	189	GFB_Point___20221001_075:bandicam	364.1	12.5	1	1.05	0.417
1630	naruto	1	110	500	995	Grey-faced Buzzard	1	636.539	844.409	1	189	GFB_Point___20221001_075:bandicam	349.6	13.1	1	1.05	0.417
1631	naruto	1	110	500	995	Grey-faced Buzzard	1	631.5	853	1	189	GFB_Point___20221001_075:bandicam	332.9	13.7	1	1.05	0.417
1632	naruto	1	110	500	995	Grey-faced Buzzard	1	631.5	853	1	189	GFB_Point___20221001_075:bandicam	332.9	13.7	1	1.05	0.417
1633	naruto	1	110	500	995	Grey-faced Buzzard	0	627.213	858.0095	1	189	GFB_Point___20221001_075:bandicam	321.6	14.2	1	1.05	0.417
1634	naruto	1	110	500	995	Grey-faced Buzzard	1	622.926	863.019	1	189	GFB_Point___20221001_075:bandicam	310.2	14.8	1	1.05	0.417
1635	naruto	1	110	500	995	Grey-faced Buzzard	0	617.757	868.1805	1	189	GFB_Point___20221001_075:bandicam	297.7	15.4	1	1.05	0.417
1636	naruto	1	110	500	995	Grey-faced Buzzard	1	612.588	873.342	1	189	GFB_Point___20221001_075:bandicam	285.1	16.1	1	1.05	0.417
1637	naruto	1	110	500	995	Grey-faced Buzzard	1	606.672	876.672	1	189	GFB_Point___20221001_075:bandicam	274	16.8	1	1.05	0.417
1638	naruto	1	110	500	995	Grey-faced Buzzard	0	601.308	880.95	1	189	GFB_Point___20221001_075:bandicam	262.4	17.5	1	1.05	0.417
1639	naruto	1	110	500	995	Grey-faced Buzzard	1	595.944	885.228	1	189	GFB_Point___20221001_075:bandicam	250.8	18.4	1	1.05	0.417
1640	naruto	1	110	500	995	Grey-faced Buzzard	1	589.638	889.723	1	189	GFB_Point___20221001_075:bandicam	237.8	19.4	1	1.05	0.417
1641	naruto	1	110	500	995	Grey-faced Buzzard	1	738.377	858.044	1	495	GFB_Point___20221002_024	472.9	54.5	0	1.05	0.417
1642	naruto	1	110	500	995	Grey-faced Buzzard	1	744.127	865.91	1	495	GFB_Point___20221002_024	475	54.1	0	1.05	0.417
1643	naruto	1	110	500	995	Grey-faced Buzzard	1	752.038	872.731	1	495	GFB_Point___20221002_024	481.8	53	0	1.05	0.417
1644	naruto	1	110	500	995	Grey-faced Buzzard	1	757.192	881.654	1	495	GFB_Point___20221002_024	483.4	52.8	0	1.05	0.417
1645	naruto	1	110	500	995	Grey-faced Buzzard	1	762.1	889.7	1	495	GFB_Point___20221002_024	485.8	52.4	0	1.05	0.417
1646	naruto	1	110	500	995	Grey-faced Buzzard	1	767.377	898.711	1	495	GFB_Point___20221002_024	488.8	52	0	1.05	0.417
1647	naruto	1	110	500	995	Grey-faced Buzzard	1	772.236	906.027	1	495	GFB_Point___20221002_024	492.6	51.4	0	1.05	0.417
1648	naruto	1	110	500	995	Grey-faced Buzzard	0	775.7252	912.1338	1	495	GFB_Point___20221002_024	495.2	51	0	1.05	0.417
1649	naruto	1	110	500	995	Grey-faced Buzzard	0	779.2144	918.2406	1	495	GFB_Point___20221002_024	498.1	50.6	0	1.05	0.417
1650	naruto	1	110	500	995	Grey-faced Buzzard	0	782.7036	924.3474	1	495	GFB_Point___20221002_024	501.2	50.2	0	1.05	0.417
1651	naruto	1	110	500	995	Grey-faced Buzzard	0	786.1928	930.4542	1	495	GFB_Point___20221002_024	504.6	49.7	0	1.05	0.417
1652	naruto	1	110	500	995	Grey-faced Buzzard	1	789.682	936.561	1	495	GFB_Point___20221002_024	508.3	49.2	0	1.05	0.417
1653	naruto	1	110	500	995	Grey-faced Buzzard	1	783.521	795.146	1	140	GFB_Point___20221002_033:bandicam	596.6	2.9	0	1.05	0.417
1654	naruto	1	110	500	995	Grey-faced Buzzard	1	788.326	803.435	1	140	GFB_Point___20221002_033:bandicam	595.4	2.9	0	1.05	0.417
1655	naruto	1	110	500	995	Grey-faced Buzzard	0	794.156	811.2725	1	140	GFB_Point___20221002_033:bandicam	596.5	2.9	0	1.05	0.417
1656	naruto	1	110	500	995	Grey-faced Buzzard	1	799.986	819.11	1	140	GFB_Point___20221002_033:bandicam	598.1	2.9	0	1.05	0.417
1657	naruto	1	110	500	995	Grey-faced Buzzard	1	807.7	825.8	1	140	GFB_Point___20221002_033:bandicam	604	2.8	0	1.05	0.417
1658	naruto	1	110	500	995	Grey-faced Buzzard	1	814.959	833.433	1	140	GFB_Point___20221002_033:bandicam	608.8	2.8	0	1.05	0.417
1659	naruto	1	110	500	995	Grey-faced Buzzard	1	814.944	833.492	1	140	GFB_Point___20221002_033:bandicam	608.8	2.8	0	1.05	0.417
1660	naruto	1	110	500	995	Grey-faced Buzzard	1	822.723	840.145	1	140	GFB_Point___20221002_033:bandicam	615.7	2.8	0	1.05	0.417
1661	naruto	1	110	500	995	Grey-faced Buzzard	0	831.994	845.9845	1	140	GFB_Point___20221002_033:bandicam	625.9	2.7	0	1.05	0.417
1662	naruto	1	110	500	995	Grey-faced Buzzard	1	841.265	851.824	1	140	GFB_Point___20221002_033:bandicam	636.5	2.7	0	1.05	0.417
1663	naruto	1	110	500	995	Grey-faced Buzzard	1	848.5	857.329	1	140	GFB_Point___20221002_033:bandicam	644.5	2.7	0	1.05	0.417
1664	naruto	1	110	500	995	Grey-faced Buzzard	0	856.7745	862.395	1	140	GFB_Point___20221002_033:bandicam	654.7	2.6	0	1.05	0.417
1665	naruto	1	110	500	995	Grey-faced Buzzard	1	865.049	867.461	1	140	GFB_Point___20221002_033:bandicam	665.1	2.6	0	1.05	0.417
1666	naruto	1	110	500	995	Grey-faced Buzzard	1	567.908	910.776	1	137	GFB_Point___20221002_087	186.1	8.3	0	1.05	0.417
1667	naruto	1	110	500	995	Grey-faced Buzzard	1	571.823	913.414	1	137	GFB_Point___20221002_087	187	8.3	0	1.05	0.417
1668	naruto	1	110	500	995	Grey-faced Buzzard	1	574.789	916.825	1	137	GFB_Point___20221002_087	186.1	8.3	0	1.05	0.417
1669	naruto	1	110	500	995	Grey-faced Buzzard	1	578.159	920.147	1	137	GFB_Point___20221002_087	186.1	8.3	0	1.05	0.417
1670	naruto	1	110	500	995	Grey-faced Buzzard	1	581.648	923.193	1	137	GFB_Point___20221002_087	187	8.3	0	1.05	0.417
1671	naruto	1	110	500	995	Grey-faced Buzzard	1	584.214	926.871	1	137	GFB_Point___20221002_087	186.3	8.3	0	1.05	0.417
1672	naruto	1	110	500	995	Grey-faced Buzzard	1	586.92	930.364	1	137	GFB_Point___20221002_087	186.3	8.3	0	1.05	0.417
1673	naruto	1	110	500	995	Grey-faced Buzzard	1	589.59	933.545	1	137	GFB_Point___20221002_087	186.9	8.3	0	1.05	0.417
1674	naruto	1	110	500	995	Grey-faced Buzzard	1	590.236	935.709	1	137	GFB_Point___20221002_087	185.7	8.4	0	1.05	0.417
1675	naruto	1	110	500	995	Grey-faced Buzzard	1	592.173	939.048	1	137	GFB_Point___20221002_087	185.5	8.4	0	1.05	0.417
1676	naruto	1	110	500	995	Grey-faced Buzzard	1	596.148	940.514	1	137	GFB_Point___20221002_087	190.1	8.2	0	1.05	0.417
1677	naruto	1	110	500	995	Grey-faced Buzzard	1	599.297	944.21	1	137	GFB_Point___20221002_087	191.8	8.1	0	1.05	0.417
1678	naruto	1	110	500	995	Grey-faced Buzzard	1	602.895	947.13	1	137	GFB_Point___20221002_087	195.2	8	0	1.05	0.417
1679	naruto	1	110	500	995	Grey-faced Buzzard	1	607.292	949.889	1	137	GFB_Point___20221002_087	200.2	7.8	0	1.05	0.417
1680	naruto	1	110	500	995	Grey-faced Buzzard	1	611.455	952.864	1	137	GFB_Point___20221002_087	204.9	7.6	0	1.05	0.417
1681	naruto	1	110	500	995	Grey-faced Buzzard	1	614.828	955.893	1	137	GFB_Point___20221002_087	208.6	7.4	0	1.05	0.417
1682	naruto	1	110	682	1018	Grey-faced Buzzard	1	704.202	971.415	1	350	GFB_Point__2__20220930_006:bandicam	88.8	47.1	0	1.05	0.417
1683	naruto	1	110	682	1018	Grey-faced Buzzard	1	708.312	974.292	1	350	GFB_Point__2__20220930_006:bandicam	87.7	47.1	0	1.05	0.417
1684	naruto	1	110	682	1018	Grey-faced Buzzard	1	711.976	977.881	1	350	GFB_Point__2__20220930_006:bandicam	86.1	47	0	1.05	0.417
1685	naruto	1	110	682	1018	Grey-faced Buzzard	1	716.75	980.577	1	350	GFB_Point__2__20220930_006:bandicam	87.8	47.1	0	1.05	0.417
1686	naruto	1	110	682	1018	Grey-faced Buzzard	1	721.343	982.543	1	350	GFB_Point__2__20220930_006:bandicam	91.1	47.2	0	1.05	0.417
1687	naruto	1	110	682	1018	Grey-faced Buzzard	1	726.808	984.454	1	350	GFB_Point__2__20220930_006:bandicam	96.3	47.5	0	1.05	0.417
1688	naruto	1	110	682	1018	Grey-faced Buzzard	1	726.734	984.547	1	350	GFB_Point__2__20220930_006:bandicam	96.1	47.5	0	1.05	0.417
1689	naruto	1	110	682	1018	Grey-faced Buzzard	1	731.556	987.139	1	350	GFB_Point__2__20220930_006:bandicam	100.4	47.8	0	1.05	0.417
1690	naruto	1	110	682	1018	Grey-faced Buzzard	1	736.941	989.235	1	350	GFB_Point__2__20220930_006:bandicam	106.7	48.1	0	1.05	0.417
1691	naruto	1	110	682	1018	Grey-faced Buzzard	1	742.824	991.378	1	350	GFB_Point__2__20220930_006:bandicam	114.2	48.7	0	1.05	0.417
1692	naruto	1	110	682	1018	Grey-faced Buzzard	1	749.259	993.652	1	350	GFB_Point__2__20220930_006:bandicam	123	49.4	0	1.05	0.417
1693	naruto	1	110	682	1018	Grey-faced Buzzard	1	755.589	995.867	1	350	GFB_Point__2__20220930_006:bandicam	132.2	50.1	0	1.05	0.417
1694	naruto	1	110	500	995	Grey-faced Buzzard	1	392.427	863.445	1	147.5	GFB_Point__2__20221002_008	292.3	7.4	0	1.05	0.417
1695	naruto	1	110	500	995	Grey-faced Buzzard	1	400.046	869.162	1	147.5	GFB_Point__2__20221002_008	276.4	7.8	0	1.05	0.417
1696	naruto	1	110	500	995	Grey-faced Buzzard	0	407.816	876.143	1	147.5	GFB_Point__2__20221002_008	258.7	8.3	0	1.05	0.417
1697	naruto	1	110	500	995	Grey-faced Buzzard	1	415.586	883.124	1	147.5	GFB_Point__2__20221002_008	241.1	8.9	0	1.05	0.417
1698	naruto	1	110	500	995	Grey-faced Buzzard	1	422.276	889.905	1	147.5	GFB_Point__2__20221002_008	224.8	9.6	0	1.05	0.417
1699	naruto	1	110	500	995	Grey-faced Buzzard	1	428.788	897.394	1	147.5	GFB_Point__2__20221002_008	207.8	10.4	0	1.05	0.417
1700	naruto	1	110	500	995	Grey-faced Buzzard	1	434.678	904.997	1	147.5	GFB_Point__2__20221002_008	191.3	11.3	0	1.05	0.417
1701	naruto	1	110	500	995	Grey-faced Buzzard	1	440.366	911.799	1	147.5	GFB_Point__2__20221002_008	176.1	12.3	0	1.05	0.417
1702	naruto	1	110	500	995	Grey-faced Buzzard	1	614.79	903.328	1	174	GFB_Point__2__20221002_011	252.7	14.7	0	1.05	0.417
1703	naruto	1	110	500	995	Grey-faced Buzzard	1	618.297	909.07	1	174	GFB_Point__2__20221002_011	251.5	14.7	0	1.05	0.417
1704	naruto	1	110	500	995	Grey-faced Buzzard	1	621.312	915.384	1	174	GFB_Point__2__20221002_011	249.6	14.9	0	1.05	0.417
1705	naruto	1	110	500	995	Grey-faced Buzzard	1	623.536	921.711	1	174	GFB_Point__2__20221002_011	247.1	15	0	1.05	0.417
1706	naruto	1	110	500	995	Grey-faced Buzzard	1	623.621	921.785	1	174	GFB_Point__2__20221002_011	247.1	15	0	1.05	0.417
1707	naruto	1	110	500	995	Grey-faced Buzzard	1	626.517	927.56	1	174	GFB_Point__2__20221002_011	246.6	15	0	1.05	0.417
1708	naruto	1	110	500	995	Grey-faced Buzzard	1	631.827	931.061	1	174	GFB_Point__2__20221002_011	252	14.7	0	1.05	0.417
1709	naruto	1	110	500	995	Grey-faced Buzzard	1	638.068	934.016	1	174	GFB_Point__2__20221002_011	259.6	14.3	0	1.05	0.417
1710	naruto	1	110	500	995	Grey-faced Buzzard	1	644.132	937	1	174	GFB_Point__2__20221002_011	267.2	13.9	0	1.05	0.417
1711	naruto	1	110	500	995	Grey-faced Buzzard	1	649.39	940.542	1	174	GFB_Point__2__20221002_011	273.5	13.5	0	1.05	0.417
1712	naruto	1	110	500	995	Grey-faced Buzzard	1	653.663	944.857	1	174	GFB_Point__2__20221002_011	278	13.3	0	1.05	0.417
1713	naruto	1	110	500	995	Grey-faced Buzzard	1	658.021	949.715	1	174	GFB_Point__2__20221002_011	282.7	13.1	0	1.05	0.417
1714	naruto	1	110	500	995	Grey-faced Buzzard	1	662.989	953.786	1	174	GFB_Point__2__20221002_011	289.2	12.8	0	1.05	0.417
1715	naruto	1	110	500	995	Grey-faced Buzzard	1	668.196	958.58	1	174	GFB_Point__2__20221002_011	296	12.5	0	1.05	0.417
1716	naruto	1	110	500	995	Grey-faced Buzzard	1	668.236	958.673	1	174	GFB_Point__2__20221002_011	296	12.5	0	1.05	0.417
1717	naruto	1	110	500	995	Grey-faced Buzzard	1	673.742	962.753	1	174	GFB_Point__2__20221002_011	303.9	12.2	0	1.05	0.417
1718	naruto	1	110	500	995	Grey-faced Buzzard	1	679.071	968.214	1	174	GFB_Point__2__20221002_011	311.4	11.9	0	1.05	0.417
1719	naruto	1	110	500	995	Grey-faced Buzzard	1	684.089	973.312	1	174	GFB_Point__2__20221002_011	318.8	11.6	0	1.05	0.417
1720	naruto	1	110	682	1018	Great Egret	1	1062.944	438.944	1	5	GE_Point__2__20220930_021:bandicam	1192.2	5.1	0	1.44	0.888
1721	naruto	1	110	682	1018	Great Egret	1	1055.913	441.447	1	5	GE_Point__2__20220930_021:bandicam	1182	5.1	0	1.44	0.888
1722	naruto	1	110	682	1018	Great Egret	0	1047.8766	444.9992	1	5	GE_Point__2__20220930_021:bandicam	1169.3	5.2	0	1.44	0.888
1723	naruto	1	110	682	1018	Great Egret	0	1039.8402	448.5514	1	5	GE_Point__2__20220930_021:bandicam	1156.8	5.2	0	1.44	0.888
1724	naruto	1	110	682	1018	Great Egret	0	1031.8038	452.1036	1	5	GE_Point__2__20220930_021:bandicam	1144.3	5.3	0	1.44	0.888
1725	naruto	1	110	682	1018	Great Egret	0	1023.7674	455.6558	1	5	GE_Point__2__20220930_021:bandicam	1131.9	5.3	0	1.44	0.888
1726	naruto	1	110	682	1018	Great Egret	1	1015.731	459.208	1	5	GE_Point__2__20220930_021:bandicam	1119.5	5.4	0	1.44	0.888
1727	naruto	1	110	682	1018	Great Egret	1	1015.731	459.208	1	5	GE_Point__2__20220930_021:bandicam	1119.5	5.4	0	1.44	0.888
1728	naruto	1	110	682	1018	Great Egret	1	977.44	459.494	1	5	GE_Point__2__20220930_021:bandicam	1086.8	5.5	0	1.44	0.888
1729	naruto	1	110	682	1018	Great Egret	0	1007.412	462.169	1	5	GE_Point__2__20220930_021:bandicam	1107.8	5.4	0	1.44	0.888
1730	naruto	1	110	682	1018	Great Egret	1	984.014	464.487	1	5	GE_Point__2__20220930_021:bandicam	1084.5	5.6	0	1.44	0.888
1731	naruto	1	110	682	1018	Great Egret	1	999.093	465.13	1	5	GE_Point__2__20220930_021:bandicam	1096.2	5.5	0	1.44	0.888
1732	naruto	1	110	682	1018	Great Egret	1	991.836	466.145	1	5	GE_Point__2__20220930_021:bandicam	1088.6	5.5	0	1.44	0.888
1733	naruto	1	110	682	1018	Great Egret	1	793.547	471.625	1	27.5	GE_Point__2__20220930_024:bandicam	959.2	4.9	0	1.44	0.888
1734	naruto	1	110	682	1018	Great Egret	0	798.3776	478.88	1	27.5	GE_Point__2__20220930_024:bandicam	948.6	5	0	1.44	0.888
1735	naruto	1	110	682	1018	Great Egret	0	803.2082	486.135	1	27.5	GE_Point__2__20220930_024:bandicam	938.3	5	0	1.44	0.888
1736	naruto	1	110	682	1018	Great Egret	0	808.0388	493.39	1	27.5	GE_Point__2__20220930_024:bandicam	928	5.1	0	1.44	0.888
1737	naruto	1	110	682	1018	Great Egret	0	812.8694	500.645	1	27.5	GE_Point__2__20220930_024:bandicam	917.9	5.2	0	1.44	0.888
1738	naruto	1	110	682	1018	Great Egret	1	817.7	507.9	1	27.5	GE_Point__2__20220930_024:bandicam	907.9	5.2	0	1.44	0.888
1739	naruto	1	110	682	1018	Great Egret	0	822.042	516.57025	1	27.5	GE_Point__2__20220930_024:bandicam	895.5	5.3	0	1.44	0.888
1740	naruto	1	110	682	1018	Great Egret	0	826.384	525.2405	1	27.5	GE_Point__2__20220930_024:bandicam	883.2	5.4	0	1.44	0.888
1741	naruto	1	110	682	1018	Great Egret	0	830.726	533.91075	1	27.5	GE_Point__2__20220930_024:bandicam	871	5.4	0	1.44	0.888
1742	naruto	1	110	682	1018	Great Egret	1	835.132	542.421	1	27.5	GE_Point__2__20220930_024:bandicam	859.4	5.5	0	1.44	0.888
1743	naruto	1	110	682	1018	Great Egret	1	835.068	542.581	1	27.5	GE_Point__2__20220930_024:bandicam	859.1	5.5	0	1.44	0.888
1744	naruto	1	110	682	1018	Great Egret	0	839.8103333	550.6326667	1	27.5	GE_Point__2__20220930_024:bandicam	848.5	5.6	0	1.44	0.888
1745	naruto	1	110	682	1018	Great Egret	0	844.4886667	558.8443333	1	27.5	GE_Point__2__20220930_024:bandicam	837.7	5.7	0	1.44	0.888
1746	naruto	1	110	682	1018	Great Egret	1	849.167	567.056	1	27.5	GE_Point__2__20220930_024:bandicam	827.2	5.7	0	1.44	0.888
1747	naruto	1	110	682	1018	Great Egret	0	854.1825	575.0666667	1	27.5	GE_Point__2__20220930_024:bandicam	817.4	5.8	0	1.44	0.888
1748	naruto	1	110	682	1018	Great Egret	0	859.198	583.0773333	1	27.5	GE_Point__2__20220930_024:bandicam	807.8	5.9	0	1.44	0.888
1749	naruto	1	110	682	1018	Great Egret	0	864.2135	591.088	1	27.5	GE_Point__2__20220930_024:bandicam	798.4	5.9	0	1.44	0.888
1750	naruto	1	110	682	1018	Great Egret	0	869.229	599.0986667	1	27.5	GE_Point__2__20220930_024:bandicam	789.2	6	0	1.44	0.888
1751	naruto	1	110	682	1018	Great Egret	0	874.2445	607.1093333	1	27.5	GE_Point__2__20220930_024:bandicam	780.3	6.1	0	1.44	0.888
1752	naruto	1	110	682	1018	Great Egret	1	879.26	615.12	1	27.5	GE_Point__2__20220930_024:bandicam	771.6	6.1	0	1.44	0.888
1753	naruto	1	110	682	1018	Great Egret	1	879.172	615.205	1	27.5	GE_Point__2__20220930_024:bandicam	771.4	6.1	0	1.44	0.888
1754	naruto	1	110	682	1018	Great Egret	0	884.9176667	622.758	1	27.5	GE_Point__2__20220930_024:bandicam	764.2	6.2	0	1.44	0.888
1755	naruto	1	110	682	1018	Great Egret	0	890.6633333	630.311	1	27.5	GE_Point__2__20220930_024:bandicam	757.3	6.3	0	1.44	0.888
1756	naruto	1	110	682	1018	Great Egret	1	896.409	637.864	1	27.5	GE_Point__2__20220930_024:bandicam	750.7	6.3	0	1.44	0.888
1757	naruto	1	110	682	1018	Great Egret	1	903.026	644.598	1	27.5	GE_Point__2__20220930_024:bandicam	746.3	6.3	0	1.44	0.888
1758	naruto	1	110	682	1018	Great Egret	0	909.9495	650.788	1	27.5	GE_Point__2__20220930_024:bandicam	743.4	6.4	0	1.44	0.888
1759	naruto	1	110	682	1018	Great Egret	1	916.873	656.978	1	27.5	GE_Point__2__20220930_024:bandicam	740.8	6.4	0	1.44	0.888
1760	naruto	1	110	682	1018	Great Egret	1	922.537	665.172	1	27.5	GE_Point__2__20220930_024:bandicam	734.5	6.4	0	1.44	0.888
1761	naruto	1	110	682	1018	Great Egret	1	928.773	672.278	1	27.5	GE_Point__2__20220930_024:bandicam	730.6	6.5	0	1.44	0.888
1762	naruto	1	110	682	1018	Great Egret	1	936.126	678.279	1	27.5	GE_Point__2__20220930_024:bandicam	729.7	6.5	0	1.44	0.888
1763	naruto	1	110	500	995	Great Egret	1	1051.9	690.767	1	5	GE_Point_2__20221001_060:bandicam	1083.9	5.6	0	1.44	0.888
1764	naruto	1	110	500	995	Great Egret	0	1049.433333	699.269	1	5	GE_Point_2__20221001_060:bandicam	1073.2	5.6	0	1.44	0.888
1765	naruto	1	110	500	995	Great Egret	0	1046.966667	707.771	1	5	GE_Point_2__20221001_060:bandicam	1062.6	5.7	0	1.44	0.888
1766	naruto	1	110	500	995	Great Egret	1	1044.5	716.273	1	5	GE_Point_2__20221001_060:bandicam	1052.1	5.7	0	1.44	0.888
1767	naruto	1	110	500	995	Great Egret	1	1044.439	716.286	1	5	GE_Point_2__20221001_060:bandicam	1052	5.7	0	1.44	0.888
1768	naruto	1	110	500	995	Great Egret	1	1041.776	722.357	1	5	GE_Point_2__20221001_060:bandicam	1043.2	5.8	0	1.44	0.888
1769	naruto	1	110	500	995	Great Egret	1	1039.514	730.057	1	5	GE_Point_2__20221001_060:bandicam	1033.8	5.8	0	1.44	0.888
1770	naruto	1	110	500	995	Great Egret	0	1036.109	737.4075	1	5	GE_Point_2__20221001_060:bandicam	1023	5.9	0	1.44	0.888
1771	naruto	1	110	500	995	Great Egret	1	1032.704	744.758	1	5	GE_Point_2__20221001_060:bandicam	1012.3	6	0	1.44	0.888
1772	naruto	1	110	500	995	Great Egret	0	1030.8854	750.473	1	5	GE_Point_2__20221001_060:bandicam	1005.3	6	0	1.44	0.888
1773	naruto	1	110	500	995	Great Egret	0	1029.0668	756.188	1	5	GE_Point_2__20221001_060:bandicam	998.4	6	0	1.44	0.888
1774	naruto	1	110	500	995	Great Egret	0	1027.2482	761.903	1	5	GE_Point_2__20221001_060:bandicam	991.5	6.1	0	1.44	0.888
1775	naruto	1	110	500	995	Great Egret	0	1025.4296	767.618	1	5	GE_Point_2__20221001_060:bandicam	984.7	6.1	0	1.44	0.888
1776	naruto	1	110	500	995	Great Egret	1	1023.611	773.333	1	5	GE_Point_2__20221001_060:bandicam	978	6.2	0	1.44	0.888
1777	naruto	1	110	500	995	Great Egret	1	1017.864	780.894	1	5	GE_Point_2__20221001_060:bandicam	963.9	6.3	0	1.44	0.888
1778	naruto	1	110	500	995	Great Egret	0	1015.0635	788.8155	1	5	GE_Point_2__20221001_060:bandicam	954.3	6.3	0	1.44	0.888
1779	naruto	1	110	500	995	Great Egret	1	1012.263	796.737	1	5	GE_Point_2__20221001_060:bandicam	944.8	6.4	0	1.44	0.888
1780	naruto	1	110	536	1005	Black Kite	1	881.72	707.78	1	24.5	BK_Point___20220928_013:bandicam	784.2	6.3	0	1.52	0.815
1781	naruto	1	110	536	1005	Black Kite	0	874.9456667	708.4106667	1	24.5	BK_Point___20220928_013:bandicam	774.7	6.3	0	1.52	0.815
1782	naruto	1	110	536	1005	Black Kite	0	868.1713333	709.0413333	1	24.5	BK_Point___20220928_013:bandicam	765.2	6.4	0	1.52	0.815
1783	naruto	1	110	536	1005	Black Kite	0	887.719	709.3923333	1	24.5	BK_Point___20220928_013:bandicam	790.2	6.2	0	1.52	0.815
1784	naruto	1	110	536	1005	Black Kite	1	861.397	709.672	1	24.5	BK_Point___20220928_013:bandicam	755.8	6.5	0	1.52	0.815
1785	naruto	1	110	536	1005	Black Kite	0	893.718	711.0046667	1	24.5	BK_Point___20220928_013:bandicam	796.4	6.2	0	1.52	0.815
1786	naruto	1	110	536	1005	Black Kite	1	884.227	712.318	1	24.5	BK_Point___20220928_013:bandicam	782.4	6.3	0	1.52	0.815
1787	naruto	1	110	536	1005	Black Kite	1	899.717	712.617	1	24.5	BK_Point___20220928_013:bandicam	802.7	6.1	0	1.52	0.815
1788	naruto	1	110	536	1005	Black Kite	0	905.745	714.195	1	24.5	BK_Point___20220928_013:bandicam	809.1	6.1	0	1.52	0.815
1789	naruto	1	110	536	1005	Black Kite	1	911.583	715.75	1	24.5	BK_Point___20220928_013:bandicam	815.4	6	0	1.52	0.815
1790	naruto	1	110	536	1005	Black Kite	1	911.773	715.773	1	24.5	BK_Point___20220928_013:bandicam	815.6	6	0	1.52	0.815
1791	naruto	1	110	536	1005	Black Kite	1	918.5	717.674	1	24.5	BK_Point___20220928_013:bandicam	822.8	6	0	1.52	0.815
1792	naruto	1	110	536	1005	Black Kite	0	910.88275	721.1885	1	24.5	BK_Point___20220928_013:bandicam	808.7	6.1	0	1.52	0.815
1793	naruto	1	110	536	1005	Black Kite	0	923.8713333	721.7493333	1	24.5	BK_Point___20220928_013:bandicam	826.1	5.9	0	1.52	0.815
1794	naruto	1	110	536	1005	Black Kite	0	929.2426667	725.8246667	1	24.5	BK_Point___20220928_013:bandicam	829.5	5.9	0	1.52	0.815
1795	naruto	1	110	536	1005	Black Kite	1	934.614	729.9	1	24.5	BK_Point___20220928_013:bandicam	833	5.9	0	1.52	0.815
1796	naruto	1	110	536	1005	Black Kite	0	937.5385	730.059	1	24.5	BK_Point___20220928_013:bandicam	837	5.9	0	1.52	0.815
1797	naruto	1	110	536	1005	Black Kite	0	941.069	732.3265	1	24.5	BK_Point___20220928_013:bandicam	839.9	5.8	0	1.52	0.815
1798	naruto	1	110	536	1005	Black Kite	1	947.524	734.753	1	24.5	BK_Point___20220928_013:bandicam	846.8	5.8	0	1.52	0.815
1799	naruto	1	110	536	1005	Black Kite	1	955.091	735.682	1	24.5	BK_Point___20220928_013:bandicam	856.8	5.7	0	1.52	0.815
1800	naruto	1	110	536	1005	Black Kite	0	962.6205	737.141	1	24.5	BK_Point___20220928_013:bandicam	866.4	5.7	0	1.52	0.815
1801	naruto	1	110	536	1005	Black Kite	1	970.15	738.6	1	24.5	BK_Point___20220928_013:bandicam	876.1	5.6	0	1.52	0.815
1802	naruto	1	110	536	1005	Black Kite	1	970.573	738.817	1	24.5	BK_Point___20220928_013:bandicam	876.5	5.6	0	1.52	0.815
1803	naruto	1	110	536	1005	Black Kite	0	964.19425	738.9295	1	24.5	BK_Point___20220928_013:bandicam	867.1	5.7	0	1.52	0.815
1804	naruto	1	110	536	1005	Black Kite	0	977.332	741.8113333	1	24.5	BK_Point___20220928_013:bandicam	883.8	5.6	0	1.52	0.815
1805	naruto	1	110	536	1005	Black Kite	0	984.091	744.8056667	1	24.5	BK_Point___20220928_013:bandicam	891.2	5.5	0	1.52	0.815
1806	naruto	1	110	536	1005	Black Kite	1	990.85	747.8	1	24.5	BK_Point___20220928_013:bandicam	898.8	5.5	0	1.52	0.815
1807	naruto	1	110	500	995	Black Kite	1	742.66	549.66	1	274.5	BK_Point___20221001_059:bandicam	872.3	10.9	1	1.52	0.815
1808	naruto	1	110	500	995	Black Kite	0	737.92	557.02	1	274.5	BK_Point___20221001_059:bandicam	857.3	11.1	1	1.52	0.815
1809	naruto	1	110	500	995	Black Kite	0	733.18	564.38	1	274.5	BK_Point___20221001_059:bandicam	842.3	11.3	1	1.52	0.815
1810	naruto	1	110	500	995	Black Kite	0	728.44	571.74	1	274.5	BK_Point___20221001_059:bandicam	827.3	11.5	1	1.52	0.815
1811	naruto	1	110	500	995	Black Kite	1	723.7	579.1	1	274.5	BK_Point___20221001_059:bandicam	812.3	11.7	1	1.52	0.815
1812	naruto	1	110	500	995	Black Kite	0	712.6714286	591.7285714	1	274.5	BK_Point___20221001_059:bandicam	784.2	12.1	1	1.52	0.815
1813	naruto	1	110	500	995	Black Kite	0	701.6428571	604.3571429	1	274.5	BK_Point___20221001_059:bandicam	756.1	12.6	1	1.52	0.815
1814	naruto	1	110	500	995	Black Kite	0	690.6142857	616.9857143	1	274.5	BK_Point___20221001_059:bandicam	728.2	13.1	1	1.52	0.815
1815	naruto	1	110	500	995	Black Kite	0	679.5857143	629.6142857	1	274.5	BK_Point___20221001_059:bandicam	700.3	13.6	1	1.52	0.815
1816	naruto	1	110	500	995	Black Kite	1	664.561	641.806	1	274.5	BK_Point___20221001_059:bandicam	670.2	14.2	1	1.52	0.815
1817	naruto	1	110	500	995	Black Kite	0	668.5571429	642.2428571	1	274.5	BK_Point___20221001_059:bandicam	672.4	14.2	1	1.52	0.815
1818	naruto	1	110	500	995	Black Kite	1	657.372	644.936	1	274.5	BK_Point___20221001_059:bandicam	660.2	14.4	1	1.52	0.815
1819	naruto	1	110	500	995	Black Kite	0	660.04575	648.2295	1	274.5	BK_Point___20221001_059:bandicam	656.9	14.5	1	1.52	0.815
1820	naruto	1	110	500	995	Black Kite	0	653.97	651.108	1	274.5	BK_Point___20221001_059:bandicam	648.1	14.7	1	1.52	0.815
1821	naruto	1	110	500	995	Black Kite	0	655.5305	654.653	1	274.5	BK_Point___20221001_059:bandicam	643.6	14.8	1	1.52	0.815
1822	naruto	1	110	500	995	Black Kite	0	657.5285714	654.8714286	1	274.5	BK_Point___20221001_059:bandicam	644.7	14.8	1	1.52	0.815
1823	naruto	1	110	500	995	Black Kite	1	650.568	657.28	1	274.5	BK_Point___20221001_059:bandicam	636	15	1	1.52	0.815
1824	naruto	1	110	500	995	Black Kite	0	651.01525	661.0765	1	274.5	BK_Point___20221001_059:bandicam	630.4	15.1	1	1.52	0.815
1825	naruto	1	110	500	995	Black Kite	1	649.805	664.381	1	274.5	BK_Point___20221001_059:bandicam	624.3	15.3	1	1.52	0.815
1826	naruto	1	110	500	995	Black Kite	1	646.5	667.5	1	274.5	BK_Point___20221001_059:bandicam	617.1	15.5	1	1.52	0.815
1827	naruto	1	110	500	995	Black Kite	1	820.056	755.722	1	153.5	BK_Point___20221001_061:bandicam	687.3	3.6	1	1.52	0.815
1828	naruto	1	110	500	995	Black Kite	1	823.986	762.555	1	153.5	BK_Point___20221001_061:bandicam	685.8	3.6	1	1.52	0.815
1829	naruto	1	110	500	995	Black Kite	1	824.127	762.636	1	153.5	BK_Point___20221001_061:bandicam	686	3.6	1	1.52	0.815
1830	naruto	1	110	500	995	Black Kite	0	827.617	764.0165	1	153.5	BK_Point___20221001_061:bandicam	689.5	3.6	1	1.52	0.815
1831	naruto	1	110	500	995	Black Kite	0	828.1035	767.148	1	153.5	BK_Point___20221001_061:bandicam	687.1	3.6	1	1.52	0.815
1832	naruto	1	110	500	995	Black Kite	1	832.08	771.66	1	153.5	BK_Point___20221001_061:bandicam	688.3	3.6	1	1.52	0.815
1833	naruto	1	110	500	995	Black Kite	0	835.178	772.311	1	153.5	BK_Point___20221001_061:bandicam	692.1	3.6	1	1.52	0.815
1834	naruto	1	110	500	995	Black Kite	1	837.613	776.726	1	153.5	BK_Point___20221001_061:bandicam	691.5	3.6	1	1.52	0.815
1835	naruto	1	110	500	995	Black Kite	0	842.739	780.6055	1	153.5	BK_Point___20221001_061:bandicam	695.3	3.6	1	1.52	0.815
1836	naruto	1	110	500	995	Black Kite	1	841.484	782.21	1	153.5	BK_Point___20221001_061:bandicam	692.1	3.6	1	1.52	0.815
1837	naruto	1	110	500	995	Black Kite	1	842.406	784.632	1	153.5	BK_Point___20221001_061:bandicam	691.2	3.6	1	1.52	0.815
1838	naruto	1	110	500	995	Black Kite	0	846.572	788.424	1	153.5	BK_Point___20221001_061:bandicam	694	3.6	1	1.52	0.815
1839	naruto	1	110	500	995	Black Kite	1	850.3	788.9	1	153.5	BK_Point___20221001_061:bandicam	699.1	3.6	1	1.52	0.815
1840	naruto	1	110	500	995	Black Kite	1	851.66	794.638	1	153.5	BK_Point___20221001_061:bandicam	696.1	3.6	1	1.52	0.815
1841	naruto	1	110	500	995	Black Kite	0	856.6655	800.5325	1	153.5	BK_Point___20221001_061:bandicam	698.7	3.6	1	1.52	0.815
1842	naruto	1	110	500	995	Black Kite	1	861.671	806.427	1	153.5	BK_Point___20221001_061:bandicam	701.6	3.6	1	1.52	0.815
1843	naruto	1	110	500	995	Black Kite	1	865.913	811.326	1	153.5	BK_Point___20221001_061:bandicam	704.2	3.5	1	1.52	0.815
1844	naruto	1	110	500	995	Black Kite	1	870.5	818.714	1	153.5	BK_Point___20221001_061:bandicam	705.7	3.5	1	1.52	0.815
1845	naruto	1	110	500	995	Black Kite	1	875.15	825.007	1	153.5	BK_Point___20221001_061:bandicam	708.4	3.5	1	1.52	0.815
1846	naruto	1	110	500	995	Black Kite	1	875.181	825.051	1	153.5	BK_Point___20221001_061:bandicam	708.4	3.5	1	1.52	0.815
1847	naruto	1	110	500	995	Black Kite	1	878.768	829.725	1	153.5	BK_Point___20221001_061:bandicam	710.8	3.5	1	1.52	0.815
1848	naruto	1	110	500	995	Black Kite	1	652.087	520.563	1	153.5	BK_Point___20221001_061:bandicam_2	856.9	2.9	1	1.52	0.815
1849	naruto	1	110	500	995	Black Kite	0	652.856875	520.80725	1	153.5	BK_Point___20221001_061:bandicam_2	856.9	2.9	1	1.52	0.815
1850	naruto	1	110	500	995	Black Kite	0	653.62675	521.0515	1	153.5	BK_Point___20221001_061:bandicam_2	856.9	2.9	1	1.52	0.815
1851	naruto	1	110	500	995	Black Kite	0	654.396625	521.29575	1	153.5	BK_Point___20221001_061:bandicam_2	857	2.9	1	1.52	0.815
1852	naruto	1	110	500	995	Black Kite	0	655.1665	521.54	1	153.5	BK_Point___20221001_061:bandicam_2	857	2.9	1	1.52	0.815
1853	naruto	1	110	500	995	Black Kite	0	655.936375	521.78425	1	153.5	BK_Point___20221001_061:bandicam_2	857	2.9	1	1.52	0.815
1854	naruto	1	110	500	995	Black Kite	0	656.70625	522.0285	1	153.5	BK_Point___20221001_061:bandicam_2	857	2.9	1	1.52	0.815
1855	naruto	1	110	500	995	Black Kite	0	657.476125	522.27275	1	153.5	BK_Point___20221001_061:bandicam_2	857	2.9	1	1.52	0.815
1856	naruto	1	110	500	995	Black Kite	1	658.246	522.517	1	153.5	BK_Point___20221001_061:bandicam_2	857	2.9	1	1.52	0.815
1857	naruto	1	110	500	995	Black Kite	1	675.408	574.374	1	153.5	BK_Point___20221001_061:bandicam_2	783.9	3.2	1	1.52	0.815
1858	naruto	1	110	500	995	Black Kite	1	675.394	574.441	1	153.5	BK_Point___20221001_061:bandicam_2	783.7	3.2	1	1.52	0.815
1859	naruto	1	110	500	995	Black Kite	1	678.553	581.053	1	153.5	BK_Point___20221001_061:bandicam_2	775.4	3.2	1	1.52	0.815
1860	naruto	1	110	500	995	Black Kite	1	682.051	588.786	1	153.5	BK_Point___20221001_061:bandicam_2	765.6	3.3	1	1.52	0.815
1861	naruto	1	110	500	995	Black Kite	1	685.259	595.389	1	153.5	BK_Point___20221001_061:bandicam_2	757.6	3.3	1	1.52	0.815
1862	naruto	1	110	500	995	Black Kite	1	686.548	600.452	1	153.5	BK_Point___20221001_061:bandicam_2	750.7	3.3	1	1.52	0.815
1863	naruto	1	110	500	995	Black Kite	1	690.786	605.038	1	153.5	BK_Point___20221001_061:bandicam_2	746.7	3.3	1	1.52	0.815
1864	naruto	1	110	500	995	Black Kite	0	693.6046667	607.894	1	153.5	BK_Point___20221001_061:bandicam_2	744.5	3.3	1	1.52	0.815
1865	naruto	1	110	500	995	Black Kite	0	696.4233333	610.75	1	153.5	BK_Point___20221001_061:bandicam_2	742.3	3.4	1	1.52	0.815
1866	naruto	1	110	500	995	Black Kite	1	699.242	613.606	1	153.5	BK_Point___20221001_061:bandicam_2	740.1	3.4	1	1.52	0.815
1867	naruto	1	110	500	995	Black Kite	1	703.868	619.244	1	153.5	BK_Point___20221001_061:bandicam_2	735.3	3.4	1	1.52	0.815
1868	naruto	1	110	500	995	Black Kite	1	706.792	621.6	1	153.5	BK_Point___20221001_061:bandicam_2	734.2	3.4	1	1.52	0.815
1869	naruto	1	110	500	995	Black Kite	1	711.238	624.631	1	153.5	BK_Point___20221001_061:bandicam_2	733.4	3.4	1	1.52	0.815
1870	naruto	1	110	500	995	Black Kite	1	711.303	624.648	1	153.5	BK_Point___20221001_061:bandicam_2	733.4	3.4	1	1.52	0.815
1871	naruto	1	110	500	995	Black Kite	1	716.883	627.5	1	153.5	BK_Point___20221001_061:bandicam_2	734	3.4	1	1.52	0.815
1872	naruto	1	110	500	995	Black Kite	0	721.0895	630.9645	1	153.5	BK_Point___20221001_061:bandicam_2	732.6	3.4	1	1.52	0.815
1873	naruto	1	110	500	995	Black Kite	1	725.296	634.429	1	153.5	BK_Point___20221001_061:bandicam_2	731.3	3.4	1	1.52	0.815
1874	naruto	1	110	500	995	Black Kite	1	728.351	637.837	1	153.5	BK_Point___20221001_061:bandicam_2	729.1	3.4	1	1.52	0.815
1875	naruto	1	110	500	995	Black Kite	1	730.571	639.732	1	153.5	BK_Point___20221001_061:bandicam_2	728.5	3.4	1	1.52	0.815
1876	naruto	1	110	500	995	Black Kite	0	734.06	642.368	1	153.5	BK_Point___20221001_061:bandicam_2	728	3.4	1	1.52	0.815
1877	naruto	1	110	500	995	Black Kite	1	737.549	645.004	1	153.5	BK_Point___20221001_061:bandicam_2	727.6	3.4	1	1.52	0.815
1878	naruto	1	110	500	995	Black Kite	1	741.833	647.125	1	153.5	BK_Point___20221001_061:bandicam_2	728.7	3.4	1	1.52	0.815
1879	naruto	1	110	500	995	Black Kite	1	742.3	647.9	1	153.5	BK_Point___20221001_061:bandicam_2	728.1	3.4	1	1.52	0.815
1880	naruto	1	110	500	995	Black Kite	1	626.464	418.936	1	158	BK_Point___20221001_082:bandicam	1014.4	2.7	1	1.52	0.815
1881	naruto	1	110	500	995	Black Kite	0	626.0036667	422.624	1	158	BK_Point___20221001_082:bandicam	1008.1	2.7	1	1.52	0.815
1882	naruto	1	110	500	995	Black Kite	0	625.5433333	426.312	1	158	BK_Point___20221001_082:bandicam	1001.7	2.7	1	1.52	0.815
1883	naruto	1	110	500	995	Black Kite	1	625.083	430	1	158	BK_Point___20221001_082:bandicam	995.3	2.8	1	1.52	0.815
1884	naruto	1	110	500	995	Black Kite	1	623.816	436.447	1	158	BK_Point___20221001_082:bandicam	984	2.8	1	1.52	0.815
1885	naruto	1	110	500	995	Black Kite	0	619.4528	443.7576	1	158	BK_Point___20221001_082:bandicam	970.1	2.8	1	1.52	0.815
1886	naruto	1	110	500	995	Black Kite	0	615.0896	451.0682	1	158	BK_Point___20221001_082:bandicam	956.3	2.9	1	1.52	0.815
1887	naruto	1	110	500	995	Black Kite	0	610.7264	458.3788	1	158	BK_Point___20221001_082:bandicam	942.4	2.9	1	1.52	0.815
1888	naruto	1	110	500	995	Black Kite	0	606.3632	465.6894	1	158	BK_Point___20221001_082:bandicam	928.6	3	1	1.52	0.815
1889	naruto	1	110	500	995	Black Kite	1	602	473	1	158	BK_Point___20221001_082:bandicam	914.8	3	1	1.52	0.815
1890	naruto	1	110	500	995	Black Kite	0	597.6675	481.3105	1	158	BK_Point___20221001_082:bandicam	899.4	3.1	1	1.52	0.815
1891	naruto	1	110	500	995	Black Kite	1	593.335	489.621	1	158	BK_Point___20221001_082:bandicam	884	3.1	1	1.52	0.815
1892	naruto	1	110	500	995	Black Kite	1	592.145	497.855	1	158	BK_Point___20221001_082:bandicam	869.7	3.2	1	1.52	0.815
1893	naruto	1	110	500	995	Black Kite	1	592.145	497.855	1	158	BK_Point___20221001_082:bandicam	869.7	3.2	1	1.52	0.815
1894	naruto	1	110	500	995	Black Kite	1	591.868	506.184	1	158	BK_Point___20221001_082:bandicam	855.5	3.2	1	1.52	0.815
1895	naruto	1	110	500	995	Black Kite	1	591.279	511.798	1	158	BK_Point___20221001_082:bandicam	845.8	3.3	1	1.52	0.815
1896	naruto	1	110	500	995	Black Kite	1	593.094	516.912	1	158	BK_Point___20221001_082:bandicam	837.8	3.3	1	1.52	0.815
1897	naruto	1	110	500	995	Black Kite	0	598.0313333	518.847	1	158	BK_Point___20221001_082:bandicam	836.2	3.3	1	1.52	0.815
1898	naruto	1	110	500	995	Black Kite	0	602.9686667	520.782	1	158	BK_Point___20221001_082:bandicam	834.7	3.3	1	1.52	0.815
1899	naruto	1	110	500	995	Black Kite	1	607.906	522.717	1	158	BK_Point___20221001_082:bandicam	833.3	3.3	1	1.52	0.815
1900	naruto	1	110	500	995	Black Kite	0	613.3605	526.613	1	158	BK_Point___20221001_082:bandicam	828.9	3.3	1	1.52	0.815
1901	naruto	1	110	500	995	Black Kite	1	618.815	530.509	1	158	BK_Point___20221001_082:bandicam	824.6	3.3	1	1.52	0.815
1902	naruto	1	110	500	995	Black Kite	0	623.4735	535.515	1	158	BK_Point___20221001_082:bandicam	818.4	3.4	1	1.52	0.815
1903	naruto	1	110	500	995	Black Kite	1	628.132	540.521	1	158	BK_Point___20221001_082:bandicam	812.2	3.4	1	1.52	0.815
1904	naruto	1	110	500	995	Black Kite	1	628.156	540.583	1	158	BK_Point___20221001_082:bandicam	812.1	3.4	1	1.52	0.815
1905	naruto	1	110	500	995	Black Kite	0	630.943	548.0004	1	158	BK_Point___20221001_082:bandicam	801.1	3.4	1	1.52	0.815
1906	naruto	1	110	500	995	Black Kite	0	633.73	555.4178	1	158	BK_Point___20221001_082:bandicam	790.3	3.5	1	1.52	0.815
1907	naruto	1	110	500	995	Black Kite	0	636.517	562.8352	1	158	BK_Point___20221001_082:bandicam	779.5	3.5	1	1.52	0.815
1908	naruto	1	110	500	995	Black Kite	0	639.304	570.2526	1	158	BK_Point___20221001_082:bandicam	768.9	3.6	1	1.52	0.815
1909	naruto	1	110	500	995	Black Kite	1	642.091	577.67	1	158	BK_Point___20221001_082:bandicam	758.3	3.6	1	1.52	0.815
1910	naruto	1	110	500	995	Black Kite	1	645.544	582.633	1	158	BK_Point___20221001_082:bandicam	752.2	3.7	1	1.52	0.815
1911	naruto	1	110	500	995	Black Kite	1	648.633	588.444	1	158	BK_Point___20221001_082:bandicam	744.5	3.7	1	1.52	0.815
1912	naruto	1	110	500	995	Black Kite	1	651.344	593.625	1	158	BK_Point___20221001_082:bandicam	737.8	3.7	1	1.52	0.815
1913	naruto	1	110	500	995	Black Kite	1	653.159	598.544	1	158	BK_Point___20221001_082:bandicam	731	3.8	1	1.52	0.815
1914	naruto	1	110	500	995	Black Kite	1	656.367	603.167	1	158	BK_Point___20221001_082:bandicam	725.6	3.8	1	1.52	0.815
1915	naruto	1	110	500	995	Black Kite	1	656.367	603.167	1	158	BK_Point___20221001_082:bandicam	725.6	3.8	1	1.52	0.815
1916	naruto	1	110	500	995	Black Kite	0	658.706	607.561	1	158	BK_Point___20221001_082:bandicam	720.1	3.8	1	1.52	0.815
1917	naruto	1	110	500	995	Black Kite	1	661.045	611.955	1	158	BK_Point___20221001_082:bandicam	714.7	3.9	1	1.52	0.815
1918	naruto	1	110	500	995	Black Kite	1	661.098	618.013	1	158	BK_Point___20221001_082:bandicam	705.1	3.9	1	1.52	0.815
1919	naruto	1	110	500	995	Black Kite	1	661.719	623.797	1	158	BK_Point___20221001_082:bandicam	696.4	4	1	1.52	0.815
1920	naruto	1	110	500	995	Black Kite	1	664.888	628.888	1	158	BK_Point___20221001_082:bandicam	690.6	4	1	1.52	0.815
1921	naruto	1	110	500	995	Black Kite	1	668.818	633.359	1	158	BK_Point___20221001_082:bandicam	686.5	4	1	1.52	0.815
1922	naruto	1	110	500	995	Black Kite	0	673.159	636.7755	1	158	BK_Point___20221001_082:bandicam	684.4	4	1	1.52	0.815
1923	naruto	1	110	500	995	Black Kite	1	677.5	640.192	1	158	BK_Point___20221001_082:bandicam	682.4	4	1	1.52	0.815
1924	naruto	1	110	500	995	Black Kite	1	681.576	645.744	1	158	BK_Point___20221001_082:bandicam	677.1	4.1	1	1.52	0.815
1925	naruto	1	110	500	995	Black Kite	1	681.545	645.78	1	158	BK_Point___20221001_082:bandicam	677	4.1	1	1.52	0.815
1926	naruto	1	110	500	995	Black Kite	1	685.345	649.88	1	158	BK_Point___20221001_082:bandicam	673.8	4.1	1	1.52	0.815
1927	naruto	1	110	500	995	Black Kite	1	689.883	654.228	1	158	BK_Point___20221001_082:bandicam	671	4.1	1	1.52	0.815
1928	naruto	1	110	500	995	Black Kite	1	694.905	659.77	1	158	BK_Point___20221001_082:bandicam	667	4.1	1	1.52	0.815
1929	naruto	1	110	500	995	Black Kite	1	699.003	665.176	1	158	BK_Point___20221001_082:bandicam	662.6	4.2	1	1.52	0.815
1930	naruto	1	110	500	995	Black Kite	1	702.582	669.573	1	158	BK_Point___20221001_082:bandicam	659.3	4.2	1	1.52	0.815
1931	naruto	1	110	500	995	Black Kite	1	706.062	673.2	1	158	BK_Point___20221001_082:bandicam	657.2	4.2	1	1.52	0.815
1932	naruto	1	110	500	995	Black Kite	1	709.692	676.369	1	158	BK_Point___20221001_082:bandicam	656.1	4.2	1	1.52	0.815
1933	naruto	1	110	500	995	Black Kite	1	714.048	679.929	1	158	BK_Point___20221001_082:bandicam	655.2	4.2	1	1.52	0.815
1934	naruto	1	110	500	995	Black Kite	1	716.779	684.067	1	158	BK_Point___20221001_082:bandicam	652	4.2	1	1.52	0.815
1935	naruto	1	110	500	995	Black Kite	1	719.093	689.802	1	158	BK_Point___20221001_082:bandicam	646.2	4.3	1	1.52	0.815
1936	naruto	1	110	500	995	Black Kite	1	719.227	689.807	1	158	BK_Point___20221001_082:bandicam	646.3	4.3	1	1.52	0.815
1937	naruto	1	110	500	995	Black Kite	1	720.627	696	1	158	BK_Point___20221001_082:bandicam	639.1	4.3	1	1.52	0.815
1938	naruto	1	110	500	995	Black Kite	1	722.229	702.535	1	158	BK_Point___20221001_082:bandicam	631.8	4.4	1	1.52	0.815
1939	naruto	1	110	500	995	Black Kite	1	723.104	708.119	1	158	BK_Point___20221001_082:bandicam	625.1	4.4	1	1.52	0.815
1940	naruto	1	110	500	995	Black Kite	1	724.223	715.741	1	158	BK_Point___20221001_082:bandicam	616	4.5	1	1.52	0.815
1941	naruto	1	110	500	995	Black Kite	1	723.478	722.907	1	158	BK_Point___20221001_082:bandicam	605.6	4.5	1	1.52	0.815
1942	naruto	1	110	500	995	Black Kite	1	722.365	731.04	1	158	BK_Point___20221001_082:bandicam	593.6	4.6	1	1.52	0.815
1943	naruto	1	110	500	995	Black Kite	1	722.3	737.1	1	158	BK_Point___20221001_082:bandicam	585.6	4.7	1	1.52	0.815
1944	naruto	1	110	500	995	Black Kite	1	718.467	761.178	1	158	BK_Point___20221001_082:bandicam_2	550.4	5	1	1.52	0.815
1945	naruto	1	110	500	995	Black Kite	1	716.432	770.083	1	158	BK_Point___20221001_082:bandicam_2	536.9	5.1	1	1.52	0.815
1946	naruto	1	110	500	995	Black Kite	1	716.462	770.109	1	158	BK_Point___20221001_082:bandicam_2	536.9	5.1	1	1.52	0.815
1947	naruto	1	110	500	995	Black Kite	1	713.932	777.841	1	158	BK_Point___20221001_082:bandicam_2	524.3	5.3	1	1.52	0.815
1948	naruto	1	110	500	995	Black Kite	1	712.55	786.05	1	158	BK_Point___20221001_082:bandicam_2	512.7	5.4	1	1.52	0.815
1949	naruto	1	110	500	995	Black Kite	1	709.957	796.271	1	158	BK_Point___20221001_082:bandicam_2	497.2	5.5	1	1.52	0.815
1950	naruto	1	110	500	995	Black Kite	1	709.025	806.7	1	158	BK_Point___20221001_082:bandicam_2	483.9	5.7	1	1.52	0.815
1951	naruto	1	110	500	995	Black Kite	1	707.476	816.415	1	158	BK_Point___20221001_082:bandicam_2	470.8	5.9	1	1.52	0.815
1952	naruto	1	110	500	995	Black Kite	1	706.615	826.318	1	158	BK_Point___20221001_082:bandicam_2	458.8	6	1	1.52	0.815
1953	naruto	1	110	500	995	Black Kite	1	706.115	835.865	1	158	BK_Point___20221001_082:bandicam_2	447.9	6.2	1	1.52	0.815
1954	naruto	1	110	500	995	Black Kite	1	705.524	845.3	1	158	BK_Point___20221001_082:bandicam_2	437.3	6.3	1	1.52	0.815
1955	naruto	1	110	500	995	Black Kite	1	704.645	855.209	1	158	BK_Point___20221001_082:bandicam_2	426.3	6.5	1	1.52	0.815
1956	naruto	1	110	500	995	Black Kite	1	704.32	864.309	1	158	BK_Point___20221001_082:bandicam_2	417.2	6.6	1	1.52	0.815
1957	naruto	1	110	500	995	Black Kite	1	704.19	864.316	1	158	BK_Point___20221001_082:bandicam_2	417	6.6	1	1.52	0.815
1958	naruto	1	110	500	995	Black Kite	1	702.488	874.124	1	158	BK_Point___20221001_082:bandicam_2	405.6	6.8	1	1.52	0.815
1959	naruto	1	110	500	995	Black Kite	1	700.482	883.656	1	158	BK_Point___20221001_082:bandicam_2	394.4	7	1	1.52	0.815
1960	naruto	1	110	500	995	Black Kite	1	698.984	892.492	1	158	BK_Point___20221001_082:bandicam_2	385	7.2	1	1.52	0.815
1961	naruto	1	110	500	995	Black Kite	1	698.098	899.843	1	158	BK_Point___20221001_082:bandicam_2	378	7.3	1	1.52	0.815
1962	naruto	1	110	500	995	Black Kite	1	696.646	906.268	1	158	BK_Point___20221001_082:bandicam_2	371.1	7.4	1	1.52	0.815
1963	naruto	1	110	500	995	Black Kite	1	696.399	912.355	1	158	BK_Point___20221001_082:bandicam_2	366.5	7.5	1	1.52	0.815
1964	naruto	1	110	500	995	Black Kite	1	694.326	918.228	1	158	BK_Point___20221001_082:bandicam_2	359.4	7.7	1	1.52	0.815
1965	naruto	1	110	500	995	Black Kite	1	691.812	925.594	1	158	BK_Point___20221001_082:bandicam_2	350.9	7.9	1	1.52	0.815
1966	naruto	1	110	500	995	Black Kite	1	689.662	933.31	1	158	BK_Point___20221001_082:bandicam_2	343	8	1	1.52	0.815
1967	naruto	1	110	500	995	Black Kite	1	688.225	940.487	1	158	BK_Point___20221001_082:bandicam_2	337.1	8.2	1	1.52	0.815
1968	naruto	1	110	500	995	Black Kite	0	687.312	944.558	1	158	BK_Point___20221001_082:bandicam_2	333.7	8.3	1	1.52	0.815
1969	naruto	1	110	500	995	Black Kite	0	686.399	948.629	1	158	BK_Point___20221001_082:bandicam_2	330.4	8.4	1	1.52	0.815
1970	naruto	1	110	500	995	Black Kite	1	685.486	952.7	1	158	BK_Point___20221001_082:bandicam_2	327.2	8.4	1	1.52	0.815
1971	naruto	1	110	500	995	Black Kite	1	399.986	662.786	1	204	BK_Point___20221002_083	596.7	9.1	0	1.52	0.815
1972	naruto	1	110	500	995	Black Kite	0	394.4535	667.4325	1	204	BK_Point___20221002_083	591.9	9.1	0	1.52	0.815
1973	naruto	1	110	500	995	Black Kite	1	388.921	672.079	1	204	BK_Point___20221002_083	587.4	9.2	0	1.52	0.815
1974	naruto	1	110	500	995	Black Kite	0	385.0446667	674.9083333	1	204	BK_Point___20221002_083	585	9.2	0	1.52	0.815
1975	naruto	1	110	500	995	Black Kite	0	381.1683333	677.7376667	1	204	BK_Point___20221002_083	582.7	9.3	0	1.52	0.815
1976	naruto	1	110	500	995	Black Kite	1	377.292	680.567	1	204	BK_Point___20221002_083	580.5	9.3	0	1.52	0.815
1977	naruto	1	110	500	995	Black Kite	1	372.272	684.798	1	204	BK_Point___20221002_083	577	9.4	0	1.52	0.815
1978	naruto	1	110	500	995	Black Kite	1	368.022	689.065	1	204	BK_Point___20221002_083	573.1	9.4	0	1.52	0.815
1979	naruto	1	110	500	995	Black Kite	1	362.622	693.257	1	204	BK_Point___20221002_083	570.3	9.5	0	1.52	0.815
1980	naruto	1	110	500	995	Black Kite	1	357.147	696.971	1	204	BK_Point___20221002_083	568.5	9.5	0	1.52	0.815
1981	naruto	1	110	500	995	Black Kite	1	354.111	701.944	1	204	BK_Point___20221002_083	563.1	9.6	0	1.52	0.815
1982	naruto	1	110	500	995	Black Kite	0	350.869	707.2775	1	204	BK_Point___20221002_083	557.4	9.7	0	1.52	0.815
1983	naruto	1	110	500	995	Black Kite	1	347.627	712.611	1	204	BK_Point___20221002_083	551.9	9.8	0	1.52	0.815
1984	naruto	1	110	500	995	Black Kite	0	345.302	714.94	1	204	BK_Point___20221002_083	550.3	9.8	0	1.52	0.815
1985	naruto	1	110	500	995	Black Kite	1	342.977	717.269	1	204	BK_Point___20221002_083	548.8	9.9	0	1.52	0.815
1986	naruto	1	110	500	995	Black Kite	0	338.1315	722.188	1	204	BK_Point___20221002_083	545.6	9.9	0	1.52	0.815
1987	naruto	1	110	500	995	Black Kite	1	333.286	727.107	1	204	BK_Point___20221002_083	542.7	10	0	1.52	0.815
1988	naruto	1	110	500	995	Black Kite	1	327.231	732.027	1	204	BK_Point___20221002_083	541.2	10	0	1.52	0.815
1989	naruto	1	110	500	995	Black Kite	1	321.389	735.989	1	204	BK_Point___20221002_083	541.2	10	0	1.52	0.815
1990	naruto	1	110	500	995	Black Kite	1	315.611	738.167	1	204	BK_Point___20221002_083	543.8	10	0	1.52	0.815
1991	naruto	1	110	500	995	Black Kite	1	311.983	744.96	1	204	BK_Point___20221002_083	538.1	10.1	0	1.52	0.815
1992	naruto	1	110	500	995	Black Kite	1	308.465	749.739	1	204	BK_Point___20221002_083	535.2	10.1	0	1.52	0.815
1993	naruto	1	110	500	995	Black Kite	1	304.964	755.357	1	204	BK_Point___20221002_083	531.4	10.2	0	1.52	0.815
1994	naruto	1	110	500	995	Black Kite	1	300.015	760.47	1	204	BK_Point___20221002_083	530.1	10.2	0	1.52	0.815
1995	naruto	1	110	500	995	Black Kite	1	625.838	525.275	1	204	BK_Point___20221002_083_2	836.4	6.5	0	1.52	0.815
1996	naruto	1	110	500	995	Black Kite	0	618.993	529.008	1	204	BK_Point___20221002_083_2	827.2	6.5	0	1.52	0.815
1997	naruto	1	110	500	995	Black Kite	1	612.217	532.726	1	204	BK_Point___20221002_083_2	818.2	6.6	0	1.52	0.815
1998	naruto	1	110	500	995	Black Kite	1	612.148	532.741	1	204	BK_Point___20221002_083_2	818.1	6.6	0	1.52	0.815
1999	naruto	1	110	500	995	Black Kite	0	605.6085	536.2795	1	204	BK_Point___20221002_083_2	809.6	6.7	0	1.52	0.815
[truncated: 186 more rows]
