# Supplementary material for: Field validation of effects of species and flock size on echoes in avian radar surveys
Source: Sci Rep. 2024 Sep 29;14:22559. doi: 10.1038/s41598-024-73198-x (PMC11439958; doi:10.1038/s41598-024-73198-x)
Supplement: Supplementary file 4 — Supplementary Information 4. [file 41598_2024_73198_MOESM4_ESM.csv]

id	survey_site	range_setting	rader_height	rader_x	rader_y	sp	Area	x	y	number	Height	line_id	distance	aA	Rap	WS	BM
1	naruto	1	110	500	995	Black-tailed Gull	73	691.986	592.878	1	28.5	BG_Point_2__20221001_031:bandicam	766.4346384	6.104175238	0	1.27	0.556
3	naruto	1	110	500	995	Black-tailed Gull	116	701.5	602.7	1	28.5	BG_Point_2__20221001_031:bandicam	758.5600543	6.167787087	0	1.27	0.556
9	naruto	1	110	500	995	Black-tailed Gull	6	712.611	640.673	1	28.5	BG_Point_2__20221001_031:bandicam	710.7390074	6.58455566	0	1.27	0.556
14	naruto	1	110	500	995	Black-tailed Gull	102	721.216	674.373	1	28.5	BG_Point_2__20221001_031:bandicam	670.0016915	6.986846757	0	1.27	0.556
18	naruto	1	110	500	995	Black-tailed Gull	81	727.667	694.5	1	28.5	BG_Point_2__20221001_031:bandicam	648.4480134	7.220298582	0	1.27	0.556
19	naruto	1	110	500	995	Black-tailed Gull	10	728.793	702.44	1	28.5	BG_Point_2__20221001_031:bandicam	638.8071443	7.329861087	0	1.27	0.556
20	naruto	1	110	500	995	Black-tailed Gull	37	729.747	711.295	1	28.5	BG_Point_2__20221001_031:bandicam	627.9112271	7.457770452	0	1.27	0.556
21	naruto	1	110	500	995	Northern Goshawk	71	670.725	827.923	1	190	NG_Point__2__20221002_014	410.8667422	11.22780253	0	1.07	0.931
22	naruto	1	110	500	995	Northern Goshawk	41	677.159	832.329	1	190	NG_Point__2__20221002_014	413.6847284	11.15033575	0	1.07	0.931
23	naruto	1	110	500	995	Northern Goshawk	41	677.159	832.329	1	190	NG_Point__2__20221002_014	413.6847284	11.15033575	0	1.07	0.931
24	naruto	1	110	500	995	Northern Goshawk	42	683.429	836.643	1	190	NG_Point__2__20221002_014	416.8051463	11.0658008	0	1.07	0.931
25	naruto	1	110	500	995	Northern Goshawk	107	688.967	842.238	1	190	NG_Point__2__20221002_014	417.9449789	11.03524247	0	1.07	0.931
26	naruto	1	110	500	995	Northern Goshawk	105	694.643	849.005	1	190	NG_Point__2__20221002_014	418.4956084	11.02054114	0	1.07	0.931
27	naruto	1	110	500	995	Northern Goshawk	52	699.981	856.058	1	190	NG_Point__2__20221002_014	418.8377637	11.01142573	0	1.07	0.931
28	naruto	1	110	500	995	Northern Goshawk	76	705.618	864.039	1	190	NG_Point__2__20221002_014	419.3046234	10.99901251	0	1.07	0.931
29	naruto	1	110	500	995	Northern Goshawk	48	711.521	869.979	1	190	NG_Point__2__20221002_014	422.6141291	10.91181783	0	1.07	0.931
30	naruto	1	110	500	995	Northern Goshawk	12	718.5	875.333	1	190	NG_Point__2__20221002_014	428.4921529	10.76033237	0	1.07	0.931
31	naruto	1	110	500	995	Northern Goshawk	75	723.38	880.967	1	190	NG_Point__2__20221002_014	431.381176	10.68741828	0	1.07	0.931
32	naruto	1	110	500	995	Northern Goshawk	75	723.38	880.967	1	190	NG_Point__2__20221002_014	431.381176	10.68741828	0	1.07	0.931
33	naruto	1	110	500	995	Northern Goshawk	78	728.885	886.756	1	190	NG_Point__2__20221002_014	435.4865645	10.58549865	0	1.07	0.931
36	naruto	1	110	500	995	Northern Goshawk	66	738.515	901.652	1	190	NG_Point__2__20221002_014	440.5458746	10.4625551	0	1.07	0.931
37	naruto	1	110	500	995	Northern Goshawk	68	738.676	908.515	1	190	NG_Point__2__20221002_014	436.6425491	10.55715223	0	1.07	0.931
38	naruto	1	110	500	995	Northern Goshawk	71	738.106	915.627	1	190	NG_Point__2__20221002_014	431.6978668	10.67948595	0	1.07	0.931
41	naruto	1	110	500	995	Northern Goshawk	50	733.42	929.12	1	190	NG_Point__2__20221002_014	417.1667406	11.05608821	0	1.07	0.931
42	naruto	1	110	500	995	Northern Goshawk	115	732.604	936.091	1	190	NG_Point__2__20221002_014	412.7100166	11.17700868	0	1.07	0.931
43	naruto	1	110	682	1018	Carrion Crow?	191	1055.669	857.474	1	131	CC_Point__2__20220930_013:bandicam	699.5075658	1.720341906	0	0.91	0.566
46	naruto	1	110	682	1018	Carrion Crow?	193	1036.46	866.237	1	131	CC_Point__2__20220930_013:bandicam	663.2019791	1.814549057	0	0.91	0.566
47	naruto	1	110	682	1018	Carrion Crow?	158	1028.5	869.142	1	131	CC_Point__2__20220930_013:bandicam	648.6497289	1.855271965	0	0.91	0.566
48	naruto	1	110	682	1018	Carrion Crow?	158	1018.488	874.006	1	131	CC_Point__2__20220930_013:bandicam	629.5257478	1.911652762	0	0.91	0.566
49	naruto	1	110	682	1018	Carrion Crow?	155	1011.5	879.645	1	131	CC_Point__2__20220930_013:bandicam	614.6740877	1.957859593	0	0.91	0.566
50	naruto	1	110	682	1018	Carrion Crow?	170	1002.5	884.5	1	131	CC_Point__2__20220930_013:bandicam	597.1707729	2.015268582	0	0.91	0.566
51	naruto	1	110	682	1018	Carrion Crow?	151	987.248	885.098	1	131	CC_Point__2__20220930_013:bandicam	572.6315876	2.10166756	0	0.91	0.566
52	naruto	1	110	682	1018	Carrion Crow?	157	976.015	889.147	1	131	CC_Point__2__20220930_013:bandicam	552.1385281	2.179709598	0	0.91	0.566
53	naruto	1	110	682	1018	Carrion Crow?	200	965.918	894.067	1	131	CC_Point__2__20220930_013:bandicam	532.8359548	2.258712209	0	0.91	0.566
54	naruto	1	110	682	1018	Carrion Crow?	163	963.628	901.962	1	131	CC_Point__2__20220930_013:bandicam	523.9063189	2.29723093	0	0.91	0.566
55	naruto	1	110	682	1018	Carrion Crow?	201	963.628	901.962	1	131	CC_Point__2__20220930_013:bandicam	523.9063189	2.29723093	0	0.91	0.566
56	naruto	1	110	682	1018	Carrion Crow?	182	952.333	906.738	1	131	CC_Point__2__20220930_013:bandicam	502.8144682	2.393649181	0	0.91	0.566
57	naruto	1	110	682	1018	Carrion Crow?	182	944.259	910.103	1	131	CC_Point__2__20220930_013:bandicam	487.769516	2.467524818	0	0.91	0.566
58	naruto	1	110	682	1018	Carrion Crow?	181	926.064	911.682	1	131	CC_Point__2__20220930_013:bandicam	457.8908563	2.628647311	0	0.91	0.566
59	naruto	1	110	682	1018	Carrion Crow?	138	920.539	918.326	1	131	CC_Point__2__20220930_013:bandicam	444.6649466	2.706889967	0	0.91	0.566
60	naruto	1	110	682	1018	Carrion Crow?	101	914.241	924.547	1	131	CC_Point__2__20220930_013:bandicam	430.5821537	2.7954918	0	0.91	0.566
61	naruto	1	110	682	1018	Carrion Crow?	141	902.762	930.28	1	131	CC_Point__2__20220930_013:bandicam	408.5883769	2.946098817	0	0.91	0.566
62	naruto	1	110	682	1018	Carrion Crow?	85	893.629	936.203	1	131	CC_Point__2__20220930_013:bandicam	390.2451551	3.084709227	0	0.91	0.566
63	naruto	1	110	682	1018	Carrion Crow?	155	885.145	942.304	1	131	CC_Point__2__20220930_013:bandicam	372.8782896	3.228528902	0	0.91	0.566
64	naruto	1	110	682	1018	Carrion Crow?	55	875.352	947.857	1	131	CC_Point__2__20220930_013:bandicam	353.7728361	3.403085202	0	0.91	0.566
65	naruto	1	110	682	1018	Carrion Crow?	58	875.401	947.876	1	131	CC_Point__2__20220930_013:bandicam	353.840924	3.402429591	0	0.91	0.566
66	naruto	1	110	682	1018	Carrion Crow?	42	867.731	954.11	1	131	CC_Point__2__20220930_013:bandicam	337.8297903	3.563888185	0	0.91	0.566
67	naruto	1	110	682	1018	Carrion Crow?	39	858.53	960.465	1	131	CC_Point__2__20220930_013:bandicam	319.3513264	3.770393629	0	0.91	0.566
68	naruto	1	110	682	1018	Carrion Crow?	39	849.034	966.107	1	131	CC_Point__2__20220930_013:bandicam	300.8438848	4.002709369	0	0.91	0.566
69	naruto	1	110	682	1018	Carrion Crow?	67	840.45	971.675	1	131	CC_Point__2__20220930_013:bandicam	283.9428185	4.241385593	0	0.91	0.566
70	naruto	1	110	682	1018	Carrion Crow?	68	832.061	977.557	1	131	CC_Point__2__20220930_013:bandicam	267.3144515	4.505751276	0	0.91	0.566
71	naruto	1	110	682	1018	Carrion Crow?	107	824.195	983.368	1	131	CC_Point__2__20220930_013:bandicam	251.7247674	4.785430627	0	0.91	0.566
72	naruto	1	110	682	1018	Carrion Crow?	11	815.129	989.641	1	131	CC_Point__2__20220930_013:bandicam	234.1195078	5.146220815	0	0.91	0.566
73	naruto	1	110	682	1018	Carrion Crow?	55	805.952	995.165	1	131	CC_Point__2__20220930_013:bandicam	216.785074	5.558967348	0	0.91	0.566
74	naruto	1	110	682	1018	Carrion Crow?	85	799.278	1000.949	1	131	CC_Point__2__20220930_013:bandicam	203.8389836	5.91324577	0	0.91	0.566
75	naruto	1	110	682	1018	Carrion Crow?	53	799.278	1000.949	1	131	CC_Point__2__20220930_013:bandicam	203.8389836	5.91324577	0	0.91	0.566
76	naruto	1	110	682	1018	Carrion Crow?	99	788.79	1005.915	1	131	CC_Point__2__20220930_013:bandicam	184.8512042	6.523163561	0	0.91	0.566
77	naruto	1	110	682	1018	Carrion Crow?	77	780.762	1010.95	1	131	CC_Point__2__20220930_013:bandicam	170.3028896	7.083154152	0	0.91	0.566
78	naruto	1	110	682	1018	Carrion Crow?	141	1217.665	788.335	1	131	CC_Point__2__20220930_013:bandicam_2	1002.456084	1.200351227	0	0.91	0.566
79	naruto	1	110	682	1018	Carrion Crow?	127	1222.31	790.31	1	131	CC_Point__2__20220930_013:bandicam_2	1008.479919	1.19318027	0	0.91	0.566
82	naruto	1	110	682	1018	Carrion Crow?	21	1196.074	800.429	1	131	CC_Point__2__20220930_013:bandicam_2	960.1378594	1.253265154	0	0.91	0.566
83	naruto	1	110	682	1018	Carrion Crow?	62	953.5	798.25	1	109	CC_Point__2__20220930_017:bandicam	600.7758661	0.095369686	0	0.91	0.566
84	naruto	1	110	682	1018	Carrion Crow?	49	945.782	804.382	1	109	CC_Point__2__20220930_017:bandicam	583.8218006	0.098139205	0	0.91	0.566
85	naruto	1	110	682	1018	Carrion Crow?	45	945.888	804.394	1	109	CC_Point__2__20220930_017:bandicam	583.9505119	0.098117574	0	0.91	0.566
87	naruto	1	110	682	1018	Carrion Crow?	7	928.672	813.241	1	109	CC_Point__2__20220930_017:bandicam	551.4023946	0.103909253	0	0.91	0.566
88	naruto	1	110	682	1018	Carrion Crow?	63	919.769	817.654	1	109	CC_Point__2__20220930_017:bandicam	534.7861913	0.107137794	0	0.91	0.566
89	naruto	1	110	682	1018	Carrion Crow?	78	911.304	821.971	1	109	CC_Point__2__20220930_017:bandicam	518.8806797	0.110421947	0	0.91	0.566
92	naruto	1	110	682	1018	Carrion Crow?	77	885.521	837.205	1	109	CC_Point__2__20220930_017:bandicam	468.2307241	0.122366646	0	0.91	0.566
93	naruto	1	110	682	1018	Carrion Crow?	112	877.229	842.75	1	109	CC_Point__2__20220930_017:bandicam	451.2400412	0.126974163	0	0.91	0.566
94	naruto	1	110	682	1018	Carrion Crow?	48	868.438	847.223	1	109	CC_Point__2__20220930_017:bandicam	434.8706704	0.131753723	0	0.91	0.566
95	naruto	1	110	682	1018	Carrion Crow?	95	859.214	851.773	1	109	CC_Point__2__20220930_017:bandicam	417.9147585	0.137099332	0	0.91	0.566
96	naruto	1	110	682	1018	Carrion Crow?	102	859.154	851.833	1	109	CC_Point__2__20220930_017:bandicam	417.7688863	0.137147203	0	0.91	0.566
97	naruto	1	110	682	1018	Carrion Crow?	26	850.5	857.167	1	109	CC_Point__2__20220930_017:bandicam	400.6511154	0.143006813	0	0.91	0.566
98	naruto	1	110	682	1018	Carrion Crow?	58	844.5	861.5	1	109	CC_Point__2__20220930_017:bandicam	388.0439697	0.147652966	0	0.91	0.566
99	naruto	1	110	682	1018	Carrion Crow?	85	833.3	868.478	1	109	CC_Point__2__20220930_017:bandicam	365.8732254	0.156600284	0	0.91	0.566
100	naruto	1	110	682	1018	Carrion Crow?	85	823.684	873.724	1	109	CC_Point__2__20220930_017:bandicam	347.8056058	0.164735293	0	0.91	0.566
101	naruto	1	110	682	1018	Carrion Crow?	24	815.258	880.226	1	109	CC_Point__2__20220930_017:bandicam	329.6812872	0.173791688	0	0.91	0.566
102	naruto	1	110	682	1018	Carrion Crow?	72	985.808	795.038	1	109	CC_Point__2__20220930_017:bandicam_2	648.171575	0.088396043	0	0.91	0.566
104	naruto	1	110	682	1018	Carrion Crow?	91	966.809	806.67	1	109	CC_Point__2__20220930_017:bandicam_2	609.9977887	0.09392789	0	0.91	0.566
105	naruto	1	110	682	1018	Carrion Crow?	15	957.431	812.5	1	109	CC_Point__2__20220930_017:bandicam_2	591.0709009	0.096935591	0	0.91	0.566
106	naruto	1	110	682	1018	Carrion Crow?	61	957.518	812.536	1	109	CC_Point__2__20220930_017:bandicam_2	591.1538251	0.096921993	0	0.91	0.566
108	naruto	1	110	682	1018	Carrion Crow?	98	939.813	823.139	1	109	CC_Point__2__20220930_017:bandicam_2	555.8510785	0.103077628	0	0.91	0.566
111	naruto	1	110	682	1018	Carrion Crow?	62	912.636	839.451	1	109	CC_Point__2__20220930_017:bandicam_2	501.676295	0.11420874	0	0.91	0.566
112	naruto	1	110	682	1018	Carrion Crow?	23	903.325	844.65	1	109	CC_Point__2__20220930_017:bandicam_2	483.5463569	0.118490853	0	0.91	0.566
113	naruto	1	110	682	1018	Carrion Crow?	40	894.543	850.848	1	109	CC_Point__2__20220930_017:bandicam_2	465.0821414	0.123195063	0	0.91	0.566
114	naruto	1	110	682	1018	Carrion Crow?	81	886.048	857.403	1	109	CC_Point__2__20220930_017:bandicam_2	446.6273454	0.128285534	0	0.91	0.566
115	naruto	1	110	682	1018	Carrion Crow?	83	875.98	861.592	1	109	CC_Point__2__20220930_017:bandicam_2	428.5931564	0.133683496	0	0.91	0.566
118	naruto	1	110	682	1018	Carrion Crow?	58	855.303	870.451	1	109	CC_Point__2__20220930_017:bandicam_2	391.4828716	0.146355935	0	0.91	0.566
119	naruto	1	110	682	1018	Carrion Crow?	56	842.967	874.5	1	109	CC_Point__2__20220930_017:bandicam_2	370.9088379	0.154474208	0	0.91	0.566
120	naruto	1	110	682	1018	Carrion Crow?	94	835.027	882.005	1	109	CC_Point__2__20220930_017:bandicam_2	352.1252236	0.162714434	0	0.91	0.566
121	naruto	1	110	682	1018	Carrion Crow?	26	826.236	887.222	1	109	CC_Point__2__20220930_017:bandicam_2	334.8787833	0.171094341	0	0.91	0.566
122	naruto	1	110	500	995	Carrion Crow?	138	813.833	777.341	1	138	CC_Point_2__20221001_013:bandicam	656.9107445	2.442901124	0	0.91	0.566
123	naruto	1	110	500	995	Carrion Crow?	73	814.158	784.733	1	138	CC_Point_2__20221001_013:bandicam	650.213373	2.468079154	0	0.91	0.566
125	naruto	1	110	500	995	Carrion Crow?	11	813.682	798.045	1	138	CC_Point_2__20221001_013:bandicam	637.0682855	2.519037309	0	0.91	0.566
130	naruto	1	110	500	995	Carrion Crow?	115	800.909	829.926	1	138	CC_Point_2__20221001_013:bandicam	590.3275838	2.718632863	0	0.91	0.566
131	naruto	1	110	500	995	Carrion Crow?	98	798.531	837.153	1	138	CC_Point_2__20221001_013:bandicam	580.8316318	2.7631137	0	0.91	0.566
133	naruto	1	110	500	995	Carrion Crow?	59	796.398	851.025	1	138	CC_Point_2__20221001_013:bandicam	566.7669478	2.831737338	0	0.91	0.566
136	naruto	1	110	500	995	Carrion Crow?	49	790.908	869.582	1	138	CC_Point_2__20221001_013:bandicam	544.8821529	2.94557037	0	0.91	0.566
137	naruto	1	110	500	995	Carrion Crow?	116	789.569	875.69	1	138	CC_Point_2__20221001_013:bandicam	538.6788525	2.979521308	0	0.91	0.566
138	naruto	1	110	500	995	Carrion Crow?	38	789	881.184	1	138	CC_Point_2__20221001_013:bandicam	534.2395363	3.004302556	0	0.91	0.566
139	naruto	1	110	500	995	Carrion Crow?	37	788.851	881.284	1	138	CC_Point_2__20221001_013:bandicam	533.9380596	3.006000429	0	0.91	0.566
140	naruto	1	110	500	995	Carrion Crow?	76	787.421	888	1	138	CC_Point_2__20221001_013:bandicam	527.5098148	3.042665874	0	0.91	0.566
141	naruto	1	110	500	995	Carrion Crow?	66	786.955	895.03	1	138	CC_Point_2__20221001_013:bandicam	522.6569548	3.070943928	0	0.91	0.566
142	naruto	1	110	500	995	Carrion Crow?	143	786.654	902.374	1	138	CC_Point_2__20221001_013:bandicam	518.1458009	3.097706581	0	0.91	0.566
143	naruto	1	110	500	995	Carrion Crow?	98	787.214	909.5	1	138	CC_Point_2__20221001_013:bandicam	515.4324657	3.114029535	0	0.91	0.566
144	naruto	1	110	500	995	Carrion Crow?	5	786.1	916.7	1	138	CC_Point_2__20221001_013:bandicam	510.1883588	3.14606996	0	0.91	0.566
145	naruto	1	110	500	995	Carrion Crow?	111	787.122	923.671	1	138	CC_Point_2__20221001_013:bandicam	508.8609728	3.15428491	0	0.91	0.566
146	naruto	1	110	500	995	Carrion Crow?	42	787.31	929.167	1	138	CC_Point_2__20221001_013:bandicam	506.9800879	3.16599914	0	0.91	0.566
147	naruto	1	110	500	995	Carrion Crow?	28	788.964	937	1	138	CC_Point_2__20221001_013:bandicam	506.9309908	3.166306085	0	0.91	0.566
148	naruto	1	110	500	995	Carrion Crow?	31	789.597	943.565	1	138	CC_Point_2__20221001_013:bandicam	505.9022104	3.172751528	0	0.91	0.566
149	naruto	1	110	500	995	Carrion Crow?	30	789.533	943.633	1	138	CC_Point_2__20221001_013:bandicam	505.7733826	3.173560501	0	0.91	0.566
150	naruto	1	110	500	995	Carrion Crow?	81	788.796	950.599	1	138	CC_Point_2__20221001_013:bandicam	502.5655706	3.193837873	0	0.91	0.566
151	naruto	1	110	500	995	Carrion Crow?	30	789.8	957.7	1	138	CC_Point_2__20221001_013:bandicam	502.5677828	3.1938238	0	0.91	0.566
152	naruto	1	110	500	995	Carrion Crow?	67	788.216	964.351	1	138	CC_Point_2__20221001_013:bandicam	498.5265751	3.219741082	0	0.91	0.566
153	naruto	1	110	500	995	Carrion Crow?	87	786.695	970.443	1	138	CC_Point_2__20221001_013:bandicam	494.921054	3.243222027	0	0.91	0.566
154	naruto	1	110	500	995	Carrion Crow?	46	784.848	975.957	1	138	CC_Point_2__20221001_013:bandicam	491.0321929	3.26893539	0	0.91	0.566
155	naruto	1	110	500	995	Carrion Crow?	62	778.516	596.435	1	138	CC_Point_2__20221001_013:bandicam_2	836.3255199	1.918609016	0	0.91	0.566
156	naruto	1	110	500	995	Carrion Crow?	29	777.948	604.431	1	138	CC_Point_2__20221001_013:bandicam_2	824.5229258	1.946083345	0	0.91	0.566
160	naruto	1	110	500	995	Carrion Crow?	16	782.438	627.938	1	138	CC_Point_2__20221001_013:bandicam_2	796.6139394	2.014291066	0	0.91	0.566
162	naruto	1	110	500	995	Carrion Crow?	5	788.1	647.7	1	138	CC_Point_2__20221001_013:bandicam_2	776.1353965	2.067461464	0	0.91	0.566
167	naruto	1	110	500	995	Carrion Crow?	8	802.357	680.786	1	138	CC_Point_2__20221001_013:bandicam_2	750.0268873	2.139462904	0	0.91	0.566
168	naruto	1	110	500	995	Carrion Crow?	7	802.5	681	1	138	CC_Point_2__20221001_013:bandicam_2	749.9323279	2.139732795	0	0.91	0.566
169	naruto	1	110	536	1005	Great Cormorant	264	1029.697	776.136	1	6.5	GC_Point___20220928_015:bandicam	935.9636595	6.348821224	0	1.4	2.227
170	naruto	1	110	536	1005	Great Cormorant	139	1036.284	783.011	1	6.5	GC_Point___20220928_015:bandicam	941.3967077	6.312031113	0	1.4	2.227
171	naruto	1	110	536	1005	Great Cormorant	139	1036.284	783.169	1	6.5	GC_Point___20220928_015:bandicam	941.2865174	6.312773027	0	1.4	2.227
172	naruto	1	110	536	1005	Great Cormorant	245	1042.916	791.651	1	6.5	GC_Point___20220928_015:bandicam	945.9712706	6.281383978	0	1.4	2.227
173	naruto	1	110	536	1005	Great Cormorant	79	1052.627	799.437	1	6.5	GC_Point___20220928_015:bandicam	956.3565092	6.212903252	0	1.4	2.227
174	naruto	1	110	536	1005	Great Cormorant	190	1059.768	808.795	1	6.5	GC_Point___20220928_015:bandicam	962.0157274	6.176212162	0	1.4	2.227
176	naruto	1	110	536	1005	Great Cormorant	118	1072.017	826.568	1	6.5	GC_Point___20220928_015:bandicam	971.6891875	6.114490421	0	1.4	2.227
179	naruto	1	110	536	1005	Great Cormorant	324	1083.16	856.478	1	6.5	GC_Point___20220928_015:bandicam	975.1699994	6.092582322	0	1.4	2.227
180	naruto	1	110	536	1005	Great Cormorant	277	1087.727	866.659	1	6.5	GC_Point___20220928_015:bandicam	978.3473015	6.07272137	0	1.4	2.227
181	naruto	1	110	536	1005	Great Cormorant	94	1092.577	876.269	1	6.5	GC_Point___20220928_015:bandicam	982.5847227	6.046434739	0	1.4	2.227
182	naruto	1	110	536	1005	Great Cormorant	169	1097.5	887.808	1	6.5	GC_Point___20220928_015:bandicam	986.5908828	6.02179154	0	1.4	2.227
183	naruto	1	110	536	1005	Great Cormorant	39	1102.002	898.51	1	6.5	GC_Point___20220928_015:bandicam	990.6041084	5.997305836	0	1.4	2.227
184	naruto	1	110	536	1005	Great Cormorant	209	1107.491	910.415	1	6.5	GC_Point___20220928_015:bandicam	996.3363123	5.962676173	0	1.4	2.227
185	naruto	1	110	536	1005	Great Cormorant	117	1110.617	920.426	1	6.5	GC_Point___20220928_015:bandicam	998.9890571	5.946785529	0	1.4	2.227
186	naruto	1	110	500	995	Great Cormorant	142	654.798	399.051	1	168	GC_Point___20221001_043:bandicam	1059.047497	3.139442449	0	1.4	2.227
187	naruto	1	110	500	995	Great Cormorant	120	664.956	400.272	1	168	GC_Point___20221001_043:bandicam	1061.550608	3.132032327	0	1.4	2.227
188	naruto	1	110	500	995	Great Cormorant	150	673.84	400.377	1	168	GC_Point___20221001_043:bandicam	1065.563055	3.120226761	0	1.4	2.227
189	naruto	1	110	500	995	Great Cormorant	175	673.84	400.377	1	168	GC_Point___20221001_043:bandicam	1065.563055	3.120226761	0	1.4	2.227
190	naruto	1	110	500	995	Great Cormorant	189	683.998	402.515	1	168	GC_Point___20221001_043:bandicam	1067.084644	3.115773138	0	1.4	2.227
191	naruto	1	110	500	995	Great Cormorant	205	694.844	405.183	1	168	GC_Point___20221001_043:bandicam	1068.407013	3.111912943	0	1.4	2.227
193	naruto	1	110	500	995	Great Cormorant	106	715.551	414.203	1	168	GC_Point___20221001_043:bandicam	1065.54991	3.120265291	0	1.4	2.227
194	naruto	1	110	500	995	Great Cormorant	106	724.9	416.3	1	168	GC_Point___20221001_043:bandicam	1067.888287	3.113426041	0	1.4	2.227
195	naruto	1	110	500	995	Great Cormorant	79	736.292	419.825	1	168	GC_Point___20221001_043:bandicam	1069.530507	3.108640804	0	1.4	2.227
196	naruto	1	110	500	995	Great Cormorant	245	745.218	423.401	1	168	GC_Point___20221001_043:bandicam	1069.803061	3.107848037	0	1.4	2.227
197	naruto	1	110	500	995	Great Cormorant	59	792.526	556.939	1	139	GC_Point___20221002_034	906.0154496	1.834252893	0	1.4	2.227
198	naruto	1	110	500	995	Great Cormorant	166	798.125	565.278	1	139	GC_Point___20221002_034	899.5772868	1.847384948	0	1.4	2.227
199	naruto	1	110	500	995	Great Cormorant	125	803.773	577.427	1	139	GC_Point___20221002_034	888.1685062	1.871123526	0	1.4	2.227
200	naruto	1	110	500	995	Great Cormorant	170	809.376	586.593	1	139	GC_Point___20221002_034	881.2541937	1.885809628	0	1.4	2.227
201	naruto	1	110	500	995	Great Cormorant	160	809.42	586.636	1	139	GC_Point___20221002_034	881.2409432	1.885837993	0	1.4	2.227
202	naruto	1	110	500	995	Great Cormorant	219	815.371	596.047	1	139	GC_Point___20221002_034	874.7047509	1.899934982	0	1.4	2.227
203	naruto	1	110	500	995	Great Cormorant	240	821.398	605.241	1	139	GC_Point___20221002_034	868.9128687	1.912604003	0	1.4	2.227
204	naruto	1	110	500	995	Great Cormorant	145	827.357	613.622	1	139	GC_Point___20221002_034	864.4805971	1.922413771	0	1.4	2.227
205	naruto	1	110	500	995	Great Cormorant	48	838.141	631.823	1	139	GC_Point___20221002_034	853.5028728	1.947149253	0	1.4	2.227
206	naruto	1	110	500	995	Great Cormorant	206	843.647	639.515	1	139	GC_Point___20221002_034	850.4227673	1.954204271	0	1.4	2.227
207	naruto	1	110	500	995	Great Cormorant	56	847.75	648.696	1	139	GC_Point___20221002_034	844.1267306	1.968785693	0	1.4	2.227
208	naruto	1	110	500	995	Great Cormorant	68	852.757	658.617	1	139	GC_Point___20221002_034	838.3849263	1.98227458	0	1.4	2.227
209	naruto	1	110	500	995	Great Cormorant	195	859.562	668.771	1	139	GC_Point___20221002_034	835.0598978	1.99017074	0	1.4	2.227
210	naruto	1	110	500	995	Great Cormorant	189	868.293	676.7	1	139	GC_Point___20221002_034	837.2613446	1.984935802	0	1.4	2.227
211	naruto	1	110	500	995	Great Cormorant	108	870.1	689.092	1	139	GC_Point___20221002_034	825.8753592	2.012312432	0	1.4	2.227
212	naruto	1	110	500	995	Great Cormorant	139	875.568	698.943	1	139	GC_Point___20221002_034	822.5504514	2.020449954	0	1.4	2.227
213	naruto	1	110	500	995	Great Cormorant	162	881.087	707.719	1	139	GC_Point___20221002_034	820.8521818	2.024631823	0	1.4	2.227
214	naruto	1	110	500	995	Great Cormorant	161	886.353	717.806	1	139	GC_Point___20221002_034	817.8688699	2.032020095	0	1.4	2.227
215	naruto	1	110	500	995	Great Cormorant	110	891.5	728.164	1	139	GC_Point___20221002_034	814.9128768	2.039394099	0	1.4	2.227
216	naruto	1	110	500	995	Great Cormorant	72	896.271	738.934	1	139	GC_Point___20221002_034	811.5055912	2.047960586	0	1.4	2.227
217	naruto	1	110	500	995	Great Cormorant	114	900.127	744.89	1	139	GC_Point___20221002_034	811.6078911	2.047702339	0	1.4	2.227
218	naruto	1	110	500	995	Great Cormorant	71	646.5	440.641	1	161.5	GC_Point___20221002_066	986.2308882	2.993290263	0	1.4	2.227
221	naruto	1	110	500	995	Great Cormorant	77	675.084	469.513	1	161.5	GC_Point___20221002_066	952.685928	3.098787935	0	1.4	2.227
222	naruto	1	110	500	995	Great Cormorant	77	675.084	469.513	1	161.5	GC_Point___20221002_066	952.685928	3.098787935	0	1.4	2.227
223	naruto	1	110	500	995	Great Cormorant	194	1078.923	755	1	161.5	GC_Point___20221002_066_2	1077.922559	2.738467951	0	1.4	2.227
225	naruto	1	110	500	995	Great Cormorant	278	1088.478	772.486	1	161.5	GC_Point___20221002_066_2	1082.12312	2.727829774	0	1.4	2.227
227	naruto	1	110	500	995	Great Cormorant	61	1101.893	791.828	1	161.5	GC_Point___20221002_066_2	1092.645545	2.701540573	0	1.4	2.227
228	naruto	1	110	500	995	Great Cormorant	137	1106.595	799.996	1	161.5	GC_Point___20221002_066_2	1095.930301	2.693437452	0	1.4	2.227
229	naruto	1	110	500	995	Great Cormorant	247	1112.694	809.561	1	161.5	GC_Point___20221002_066_2	1101.043945	2.680919003	0	1.4	2.227
230	naruto	1	110	500	995	Great Cormorant	113	1116.367	820.004	1	161.5	GC_Point___20221002_066_2	1102.051501	2.678466172	0	1.4	2.227
231	naruto	1	110	500	995	Great Cormorant	114	1116.333	820.026	1	161.5	GC_Point___20221002_066_2	1101.984909	2.678628146	0	1.4	2.227
232	naruto	1	110	500	995	Great Cormorant	153	1120.16	830.154	1	161.5	GC_Point___20221002_066_2	1103.715609	2.674424822	0	1.4	2.227
233	naruto	1	110	500	995	Great Cormorant	175	1125.649	840.043	1	161.5	GC_Point___20221002_066_2	1108.630857	2.662558877	0	1.4	2.227
235	naruto	1	110	500	995	Great Cormorant	117	1135.816	859.868	1	161.5	GC_Point___20221002_066_2	1118.029958	2.640159242	0	1.4	2.227
236	seiro	4	8	650	600	Bewickfs Swan	5	842.433	846.033	2	162	BS_XY_hasi__20221026_007	2130.2289	4.145683045	0	1.98	6.637
237	seiro	4	8	650	600	Bewickfs Swan	16	840.532	852.339	2	162	BS_XY_hasi__20221026_007	2156.429797	4.095225985	0	1.98	6.637
238	seiro	4	8	650	600	Bewickfs Swan	15	839.133	854.733	2	162	BS_XY_hasi__20221026_007	2163.780756	4.081289755	0	1.98	6.637
239	seiro	4	8	650	600	Bewickfs Swan	8	836.8	856.4	2	162	BS_XY_hasi__20221026_007	2163.512116	4.081797381	0	1.98	6.637
250	seiro	4	8	650	600	Bewickfs Swan	16	812.033	872.367	2	162	BS_XY_hasi__20221026_007	2161.396438	4.085799623	0	1.98	6.637
252	seiro	4	8	650	600	Bewickfs Swan	17	807.981	875.5	2	162	BS_XY_hasi__20221026_007	2165.908377	4.077273827	0	1.98	6.637
253	seiro	4	8	650	600	Bewickfs Swan	27	805.735	878.324	2	162	BS_XY_hasi__20221026_007	2175.116439	4.05998423	0	1.98	6.637
271	seiro	4	8	650	600	Bewickfs Swan	15	776.438	923.188	2	162	BS_XY_hasi__20221026_007	2366.815645	3.730661444	0	1.98	6.637
280	seiro	4	8	650	600	Bewickfs Swan	20	758	944	2	162	BS_XY_hasi__20221026_007	2458.98597	3.590637892	0	1.98	6.637
281	seiro	4	8	650	600	Bewickfs Swan	30	756.9	945.767	2	162	BS_XY_hasi__20221026_007	2468.259933	3.577129242	0	1.98	6.637
282	seiro	4	8	650	600	Bewickfs Swan	31	756.75	945.938	2	162	BS_XY_hasi__20221026_007	2469.072306	3.575950767	0	1.98	6.637
307	seiro	4	8	650	600	Bewickfs Swan	15	713.7	1013.1	2	162	BS_XY_hasi__20221026_007	2850.640076	3.096794876	0	1.98	6.637
308	seiro	4	8	650	600	Bewickfs Swan	24	1008	513.75	4	117.5	BS_XY_hasi__20221026_010	2511.4187	2.498937104	0	1.98	6.637
309	seiro	4	8	650	600	Bewickfs Swan	19	1005.868	515.289	4	117.5	BS_XY_hasi__20221026_010	2494.833809	2.515559919	0	1.98	6.637
313	seiro	4	8	650	600	Bewickfs Swan	10	995.8	524.7	4	117.5	BS_XY_hasi__20221026_010	2413.622281	2.600258567	0	1.98	6.637
329	seiro	4	8	650	600	Bewickfs Swan	25	950.94	552.78	4	117.5	BS_XY_hasi__20221026_010	2077.52259	3.02128909	0	1.98	6.637
338	seiro	4	8	650	600	Bewickfs Swan	30	936.533	572.7	4	117.5	BS_XY_hasi__20221026_010	1963.004642	3.197723499	0	1.98	6.637
340	seiro	4	8	650	600	Bewickfs Swan	28	933.25	577	4	117.5	BS_XY_hasi__20221026_010	1938.12308	3.238819274	0	1.98	6.637
342	seiro	4	8	650	600	Bewickfs Swan	28	929.071	581.464	4	117.5	BS_XY_hasi__20221026_010	1907.457883	3.29094495	0	1.98	6.637
344	seiro	4	8	650	600	Bewickfs Swan	28	925.929	587.5	4	117.5	BS_XY_hasi__20221026_010	1883.765767	3.332381595	0	1.98	6.637
345	seiro	4	8	650	600	Bewickfs Swan	28	924.357	590	4	117.5	BS_XY_hasi__20221026_010	1872.357234	3.352709397	0	1.98	6.637
349	seiro	4	8	650	600	Bewickfs Swan	12	920.333	596.667	4	117.5	BS_XY_hasi__20221026_010	1843.811183	3.404677059	0	1.98	6.637
350	seiro	4	8	650	600	Bewickfs Swan	31	919.403	599.145	4	117.5	BS_XY_hasi__20221026_010	1837.337713	3.416686932	0	1.98	6.637
353	seiro	4	8	650	600	Bewickfs Swan	28	912.536	606.607	4	117.5	BS_XY_hasi__20221026_010	1791.062419	3.505072028	0	1.98	6.637
355	seiro	4	8	650	600	Bewickfs Swan	18	907.167	610.5	4	117.5	BS_XY_hasi__20221026_010	1755.340231	3.576494128	0	1.98	6.637
362	seiro	4	8	650	600	Bewickfs Swan	33	891.167	622.864	4	117.5	BS_XY_hasi__20221026_010	1652.134047	3.800230529	0	1.98	6.637
363	seiro	4	8	650	600	Bewickfs Swan	5	889.9	624.3	4	117.5	BS_XY_hasi__20221026_010	1644.489956	3.817921289	0	1.98	6.637
364	seiro	4	8	650	600	Bewickfs Swan	13	884.962	627.038	4	117.5	BS_XY_hasi__20221026_010	1613.015715	3.892532846	0	1.98	6.637
368	seiro	4	8	650	600	Bewickfs Swan	26	874.808	637.231	4	117.5	BS_XY_hasi__20221026_010	1554.074108	4.040406237	0	1.98	6.637
369	seiro	4	8	650	600	Bewickfs Swan	15	872.5	639.5	4	117.5	BS_XY_hasi__20221026_010	1541.176653	4.074275556	0	1.98	6.637
370	seiro	4	8	650	600	Bewickfs Swan	17	869.676	641.559	4	117.5	BS_XY_hasi__20221026_010	1524.764949	4.118204013	0	1.98	6.637
371	seiro	4	8	650	600	Bewickfs Swan	23	866.717	644.63	4	117.5	BS_XY_hasi__20221026_010	1509.025678	4.161232532	0	1.98	6.637
372	seiro	4	8	650	600	Bewickfs Swan	36	863.944	647.5	4	117.5	BS_XY_hasi__20221026_010	1494.627315	4.201391066	0	1.98	6.637
373	seiro	4	8	650	600	Bewickfs Swan	43	861.198	649.686	4	117.5	BS_XY_hasi__20221026_010	1479.693168	4.243871907	0	1.98	6.637
374	seiro	4	8	650	600	Bewickfs Swan	43	861.198	649.686	4	117.5	BS_XY_hasi__20221026_010	1479.693168	4.243871907	0	1.98	6.637
375	seiro	4	8	650	600	Bewickfs Swan	40	859.325	651.8	4	117.5	BS_XY_hasi__20221026_010	1470.658254	4.269992145	0	1.98	6.637
376	seiro	4	8	650	600	Bewickfs Swan	36	856.194	655.111	4	117.5	BS_XY_hasi__20221026_010	1455.60575	4.314231592	0	1.98	6.637
377	seiro	4	8	650	600	Bewickfs Swan	37	854.149	657.365	4	117.5	BS_XY_hasi__20221026_010	1446.218869	4.342287261	0	1.98	6.637
378	seiro	4	8	650	600	Bewickfs Swan	37	851.149	659.824	4	117.5	BS_XY_hasi__20221026_010	1431.222639	4.387874072	0	1.98	6.637
379	seiro	4	8	650	600	Bewickfs Swan	44	848.432	662.091	4	117.5	BS_XY_hasi__20221026_010	1418.011522	4.428835596	0	1.98	6.637
380	seiro	4	8	650	600	Bewickfs Swan	34	845.265	664.029	4	117.5	BS_XY_hasi__20221026_010	1401.474872	4.481199664	0	1.98	6.637
381	seiro	4	8	650	600	Bewickfs Swan	22	841.5	666.682	4	117.5	BS_XY_hasi__20221026_010	1382.942964	4.5413745	0	1.98	6.637
382	seiro	4	8	650	600	Bewickfs Swan	35	838.529	669.043	4	117.5	BS_XY_hasi__20221026_010	1369.277332	4.586794817	0	1.98	6.637
383	seiro	4	8	650	600	Bewickfs Swan	37	835.662	671.014	4	117.5	BS_XY_hasi__20221026_010	1355.677508	4.632908459	0	1.98	6.637
384	seiro	4	8	650	600	Bewickfs Swan	48	832.854	673.521	4	117.5	BS_XY_hasi__20221026_010	1344.092458	4.672928982	0	1.98	6.637
385	seiro	4	8	650	600	Bewickfs Swan	41	828.72	676.037	4	117.5	BS_XY_hasi__20221026_010	1324.598929	4.741854673	0	1.98	6.637
386	seiro	4	8	650	600	Bewickfs Swan	57	826.307	677.43	4	117.5	BS_XY_hasi__20221026_010	1313.262911	4.782881052	0	1.98	6.637
387	seiro	4	8	650	600	Bewickfs Swan	57	826.307	677.43	4	117.5	BS_XY_hasi__20221026_010	1313.262911	4.782881052	0	1.98	6.637
388	seiro	4	8	650	600	Bewickfs Swan	65	823.5	679.592	4	117.5	BS_XY_hasi__20221026_010	1301.836651	4.824959623	0	1.98	6.637
389	seiro	4	8	650	600	Bewickfs Swan	67	820.47	682.306	4	117.5	BS_XY_hasi__20221026_010	1291.022551	4.865472356	0	1.98	6.637
390	seiro	4	8	650	600	Bewickfs Swan	53	817.255	684.16	4	117.5	BS_XY_hasi__20221026_010	1276.946259	4.919237865	0	1.98	6.637
391	seiro	4	8	650	600	Bewickfs Swan	56	814.554	686.25	4	117.5	BS_XY_hasi__20221026_010	1267.072333	4.957667635	0	1.98	6.637
392	seiro	4	8	650	600	Bewickfs Swan	53	810.991	688.896	4	117.5	BS_XY_hasi__20221026_010	1254.223791	5.008584164	0	1.98	6.637
393	seiro	4	8	650	600	Bewickfs Swan	45	808.189	691.344	4	117.5	BS_XY_hasi__20221026_010	1245.793666	5.042564086	0	1.98	6.637
394	seiro	4	8	650	600	Bewickfs Swan	46	805.283	693.283	4	117.5	BS_XY_hasi__20221026_010	1235.428047	5.084983704	0	1.98	6.637
395	seiro	4	8	650	600	Bewickfs Swan	42	802.452	694.81	4	117.5	BS_XY_hasi__20221026_010	1224.385625	5.13096631	0	1.98	6.637
396	seiro	4	8	650	600	Bewickfs Swan	51	799.637	697.657	4	117.5	BS_XY_hasi__20221026_010	1218.627734	5.15527508	0	1.98	6.637
397	seiro	4	8	650	600	Bewickfs Swan	31	796.887	699.79	4	117.5	BS_XY_hasi__20221026_010	1211.079824	5.187492519	0	1.98	6.637
398	seiro	4	8	650	600	Bewickfs Swan	39	794.808	702.756	4	117.5	BS_XY_hasi__20221026_010	1210.9707	5.187961263	0	1.98	6.637
399	seiro	4	8	650	600	Bewickfs Swan	5	793.7	703.7	4	117.5	BS_XY_hasi__20221026_010	1208.572121	5.198285806	0	1.98	6.637
400	seiro	4	8	650	600	Bewickfs Swan	5	793.7	703.7	4	117.5	BS_XY_hasi__20221026_010	1208.572121	5.198285806	0	1.98	6.637
401	seiro	4	8	650	600	Bewickfs Swan	38	790	707.158	4	117.5	BS_XY_hasi__20221026_010	1202.388184	5.225094994	0	1.98	6.637
402	seiro	4	8	650	600	Bewickfs Swan	31	786.823	709.823	4	117.5	BS_XY_hasi__20221026_010	1196.548051	5.250669189	0	1.98	6.637
403	seiro	4	8	650	600	Bewickfs Swan	35	784.814	711.786	4	117.5	BS_XY_hasi__20221026_010	1194.394534	5.260162912	0	1.98	6.637
404	seiro	4	8	650	600	Bewickfs Swan	45	782.011	714.167	4	117.5	BS_XY_hasi__20221026_010	1190.30021	5.278307783	0	1.98	6.637
405	seiro	4	8	650	600	Bewickfs Swan	38	778.684	716.5	4	117.5	BS_XY_hasi__20221026_010	1183.851068	5.307144161	0	1.98	6.637
406	seiro	4	8	650	600	Bewickfs Swan	36	775.944	718.639	4	117.5	BS_XY_hasi__20221026_010	1180.019716	5.324425375	0	1.98	6.637
407	seiro	4	8	650	600	Bewickfs Swan	39	773.808	720.987	4	117.5	BS_XY_hasi__20221026_010	1180.594499	5.32182565	0	1.98	6.637
408	seiro	4	8	650	600	Bewickfs Swan	16	770.75	724	4	117.5	BS_XY_hasi__20221026_010	1180.403159	5.322690793	0	1.98	6.637
409	seiro	4	8	650	600	Bewickfs Swan	24	768.542	726.458	4	117.5	BS_XY_hasi__20221026_010	1182.121275	5.314932416	0	1.98	6.637
412	seiro	4	8	650	600	Bewickfs Swan	14	763.929	734.643	4	117.5	BS_XY_hasi__20221026_010	1202.885502	5.222928743	0	1.98	6.637
413	seiro	4	8	650	600	Bewickfs Swan	6	763	735.5	4	117.5	BS_XY_hasi__20221026_010	1203.285555	5.221187463	0	1.98	6.637
415	seiro	4	8	650	600	Bewickfs Swan	16	760.438	739.625	4	117.5	BS_XY_hasi__20221026_010	1214.107358	5.174521507	0	1.98	6.637
417	seiro	4	8	650	600	Bewickfs Swan	21	758.833	744.405	4	117.5	BS_XY_hasi__20221026_010	1233.221697	5.094105249	0	1.98	6.637
421	seiro	4	8	650	600	Bewickfs Swan	12	755.667	755.833	4	117.5	BS_XY_hasi__20221026_010	1284.071056	4.891876276	0	1.98	6.637
422	seiro	4	8	650	600	Bewickfs Swan	9	755.167	758.722	4	117.5	BS_XY_hasi__20221026_010	1298.538946	4.83724201	0	1.98	6.637
423	seiro	4	8	650	600	Bewickfs Swan	11	754.773	761.591	4	117.5	BS_XY_hasi__20221026_010	1313.430596	4.782269002	0	1.98	6.637
424	seiro	4	8	650	600	Bewickfs Swan	12	753.583	764.75	4	117.5	BS_XY_hasi__20221026_010	1327.221772	4.732462479	0	1.98	6.637
427	seiro	4	8	650	600	Bewickfs Swan	6	750	769.833	4	117.5	BS_XY_hasi__20221026_010	1344.132688	4.67278881	0	1.98	6.637
430	seiro	4	8	650	600	Bewickfs Swan	20	743.5	779.75	4	117.5	BS_XY_hasi__20221026_010	1381.825452	4.545054927	0	1.98	6.637
433	seiro	4	8	650	600	Bewickfs Swan	5	736.9	787.7	4	117.5	BS_XY_hasi__20221026_010	1410.650686	4.45199195	0	1.98	6.637
436	seiro	4	8	650	600	Bewickfs Swan	8	730.375	796.375	4	117.5	BS_XY_hasi__20221026_010	1447.11467	4.339594123	0	1.98	6.637
437	seiro	4	8	650	600	Bewickfs Swan	5	727.7	799.1	4	117.5	BS_XY_hasi__20221026_010	1457.600102	4.308317513	0	1.98	6.637
438	seiro	4	8	650	600	Bewickfs Swan	6	878.833	893.167	4	162	BS_XY_hasi__20221026_012	2536.374704	3.480944825	0	1.98	6.637
445	seiro	4	8	650	600	Bewickfs Swan	8	858.75	898.25	4	162	BS_XY_hasi__20221026_012	2482.794983	3.556160608	0	1.98	6.637
446	seiro	4	8	650	600	Bewickfs Swan	16	854.875	898.625	4	162	BS_XY_hasi__20221026_012	2469.844486	3.574831317	0	1.98	6.637
448	seiro	4	8	650	600	Bewickfs Swan	19	847.237	900.342	4	162	BS_XY_hasi__20221026_012	2450.532873	3.603040097	0	1.98	6.637
450	seiro	4	8	650	600	Bewickfs Swan	46	840.435	902.543	4	162	BS_XY_hasi__20221026_012	2438.06898	3.621484061	0	1.98	6.637
451	seiro	4	8	650	600	Bewickfs Swan	30	839.033	902.733	4	162	BS_XY_hasi__20221026_012	2434.087947	3.627415039	0	1.98	6.637
453	seiro	4	8	650	600	Bewickfs Swan	30	831.1	905.267	4	162	BS_XY_hasi__20221026_012	2420.717198	3.647477979	0	1.98	6.637
455	seiro	4	8	650	600	Bewickfs Swan	23	824.674	907.413	4	162	BS_XY_hasi__20221026_012	2411.366823	3.661640777	0	1.98	6.637
456	seiro	4	8	650	600	Bewickfs Swan	27	821.537	908.537	4	162	BS_XY_hasi__20221026_012	2407.566478	3.66742858	0	1.98	6.637
459	seiro	4	8	650	600	Bewickfs Swan	20	814.55	910.65	4	162	BS_XY_hasi__20221026_012	2397.500408	3.682847727	0	1.98	6.637
461	seiro	4	8	650	600	Bewickfs Swan	21	806.452	911.881	4	162	BS_XY_hasi__20221026_012	2379.652187	3.710508904	0	1.98	6.637
462	seiro	4	8	650	600	Bewickfs Swan	29	803.328	912.672	4	162	BS_XY_hasi__20221026_012	2375.017927	3.717759213	0	1.98	6.637
465	seiro	4	8	650	600	Bewickfs Swan	34	791.559	913.735	4	162	BS_XY_hasi__20221026_012	2347.394075	3.761571955	0	1.98	6.637
467	seiro	4	8	650	600	Bewickfs Swan	22	781.636	915.318	4	162	BS_XY_hasi__20221026_012	2330.339986	3.789140261	0	1.98	6.637
469	seiro	4	8	650	600	Bewickfs Swan	23	774.674	916.413	4	162	BS_XY_hasi__20221026_012	2319.409636	3.807023063	0	1.98	6.637
471	seiro	4	8	650	600	Bewickfs Swan	16	766.375	917.875	4	162	BS_XY_hasi__20221026_012	2308.624461	3.824834695	0	1.98	6.637
472	seiro	4	8	650	600	Bewickfs Swan	15	765.967	918.1	4	162	BS_XY_hasi__20221026_012	2309.110954	3.824027665	0	1.98	6.637
474	seiro	4	8	650	600	Bewickfs Swan	34	753.885	918.962	4	162	BS_XY_hasi__20221026_012	2287.790837	3.859717857	0	1.98	6.637
475	seiro	4	8	650	600	Bewickfs Swan	13	757.618	919.147	4	162	BS_XY_hasi__20221026_012	2296.99829	3.844222982	0	1.98	6.637
478	seiro	4	8	650	600	Bewickfs Swan	42	741.619	920.167	4	162	BS_XY_hasi__20221026_012	2271.182358	3.887986066	0	1.98	6.637
479	seiro	4	8	650	600	Bewickfs Swan	18	726.857	920.548	4	162	BS_XY_hasi__20221026_012	2248.098137	3.927971547	0	1.98	6.637
480	seiro	4	8	650	600	Bewickfs Swan	21	737.389	920.722	4	162	BS_XY_hasi__20221026_012	2267.067288	3.895054231	0	1.98	6.637
481	seiro	4	8	650	600	Bewickfs Swan	26	729.923	920.731	4	162	BS_XY_hasi__20221026_012	2254.276287	3.91718958	0	1.98	6.637
482	seiro	4	8	650	600	Bewickfs Swan	42	734.31	920.833	4	162	BS_XY_hasi__20221026_012	2262.369787	3.903154298	0	1.98	6.637
483	seiro	4	8	650	600	Bewickfs Swan	56	722.964	920.875	4	162	BS_XY_hasi__20221026_012	2244.230934	3.93475078	0	1.98	6.637
486	seiro	4	8	650	600	Bewickfs Swan	7	715.786	921.5	4	162	BS_XY_hasi__20221026_012	2238.062238	3.945613156	0	1.98	6.637
487	seiro	4	8	650	600	Bewickfs Swan	20	711.4	921.6	4	162	BS_XY_hasi__20221026_012	2232.927992	3.954699853	0	1.98	6.637
489	seiro	4	8	650	600	Bewickfs Swan	32	705.688	922.188	4	162	BS_XY_hasi__20221026_012	2229.902859	3.960073436	0	1.98	6.637
490	seiro	4	8	650	600	Bewickfs Swan	27	1077.648	761.5	22	125.5	BS_XY_hasi__20221026_013	3117.6059	2.159942328	0	1.98	6.637
491	seiro	4	8	650	600	Bewickfs Swan	52	1076.192	762.596	22	125.5	BS_XY_hasi__20221026_013	3110.974828	2.164548454	0	1.98	6.637
492	seiro	4	8	650	600	Bewickfs Swan	50	1071.28	766.94	22	125.5	BS_XY_hasi__20221026_013	3090.489618	2.178902991	0	1.98	6.637
493	seiro	4	8	650	600	Bewickfs Swan	41	1069.622	768.524	22	125.5	BS_XY_hasi__20221026_013	3083.989834	2.183497446	0	1.98	6.637
494	seiro	4	8	650	600	Bewickfs Swan	33	1068.015	770.197	22	125.5	BS_XY_hasi__20221026_013	3078.106791	2.18767269	0	1.98	6.637
495	seiro	4	8	650	600	Bewickfs Swan	79	1065.209	774.222	22	125.5	BS_XY_hasi__20221026_013	3070.907635	2.192803773	0	1.98	6.637
496	seiro	4	8	650	600	Bewickfs Swan	56	1062.857	776.464	22	125.5	BS_XY_hasi__20221026_013	3062.099843	2.199114226	0	1.98	6.637
497	seiro	4	8	650	600	Bewickfs Swan	59	1060.907	780.076	22	125.5	BS_XY_hasi__20221026_013	3059.679794	2.200854467	0	1.98	6.637
498	seiro	4	8	650	600	Bewickfs Swan	15	1059.433	780.233	22	125.5	BS_XY_hasi__20221026_013	3050.906367	2.207186546	0	1.98	6.637
499	seiro	4	8	650	600	Bewickfs Swan	25	1057.86	782.66	22	125.5	BS_XY_hasi__20221026_013	3047.818667	2.209423723	0	1.98	6.637
500	seiro	4	8	650	600	Bewickfs Swan	6	1053.3	785.3	22	125.5	BS_XY_hasi__20221026_013	3026.935283	2.224674583	0	1.98	6.637
501	seiro	4	8	650	600	Bewickfs Swan	5	1053.667	785.5	22	125.5	BS_XY_hasi__20221026_013	3029.779123	2.222585389	0	1.98	6.637
502	seiro	4	8	650	600	Bewickfs Swan	7	1054.5	788.071	22	125.5	BS_XY_hasi__20221026_013	3042.293002	2.213438657	0	1.98	6.637
503	seiro	4	8	650	600	Bewickfs Swan	49	1050.541	788.908	22	125.5	BS_XY_hasi__20221026_013	3020.261661	2.229592742	0	1.98	6.637
504	seiro	4	8	650	600	Bewickfs Swan	38	1048.368	791.342	22	125.5	BS_XY_hasi__20221026_013	3014.014294	2.234216523	0	1.98	6.637
505	seiro	4	8	650	600	Bewickfs Swan	30	1046.533	792.667	22	125.5	BS_XY_hasi__20221026_013	3006.676442	2.239671947	0	1.98	6.637
506	seiro	4	8	650	600	Bewickfs Swan	79	1044.437	794.449	22	125.5	BS_XY_hasi__20221026_013	2999.179507	2.245273234	0	1.98	6.637
507	seiro	4	8	650	600	Bewickfs Swan	50	1042.48	796.5	22	125.5	BS_XY_hasi__20221026_013	2993.450202	2.249572775	0	1.98	6.637
508	seiro	4	8	650	600	Bewickfs Swan	39	1041.064	799.551	22	125.5	BS_XY_hasi__20221026_013	2994.218098	2.248995554	0	1.98	6.637
509	seiro	4	8	650	600	Bewickfs Swan	29	1039.19	800.914	22	125.5	BS_XY_hasi__20221026_013	2987.0922	2.254363442	0	1.98	6.637
510	seiro	4	8	650	600	Bewickfs Swan	62	1036.871	801.629	22	125.5	BS_XY_hasi__20221026_013	2975.298177	2.263304336	0	1.98	6.637
511	seiro	4	8	650	600	Bewickfs Swan	45	1033.811	806.7	22	125.5	BS_XY_hasi__20221026_013	2973.048927	2.265017524	0	1.98	6.637
512	seiro	4	8	650	600	Bewickfs Swan	40	1032.375	807.225	22	125.5	BS_XY_hasi__20221026_013	2966.134288	2.270300484	0	1.98	6.637
513	seiro	4	8	650	600	Bewickfs Swan	81	1029.759	808.377	22	125.5	BS_XY_hasi__20221026_013	2954.232179	2.279451965	0	1.98	6.637
514	seiro	4	8	650	600	Bewickfs Swan	54	1028.037	810.315	22	125.5	BS_XY_hasi__20221026_013	2950.344711	2.282457032	0	1.98	6.637
515	seiro	4	8	650	600	Bewickfs Swan	55	1027.973	810.373	22	125.5	BS_XY_hasi__20221026_013	2950.155645	2.282603386	0	1.98	6.637
516	seiro	4	8	650	600	Bewickfs Swan	36	1022.265	813.931	22	125.5	BS_XY_hasi__20221026_013	2928.216881	2.299714245	0	1.98	6.637
517	seiro	4	8	650	600	Bewickfs Swan	51	1024.694	814.278	22	125.5	BS_XY_hasi__20221026_013	2943.765566	2.287560901	0	1.98	6.637
518	seiro	4	8	650	600	Bewickfs Swan	69	1019.297	816.833	22	125.5	BS_XY_hasi__20221026_013	2920.655139	2.305671547	0	1.98	6.637
519	seiro	4	8	650	600	Bewickfs Swan	55	1012.311	818.608	22	125.5	BS_XY_hasi__20221026_013	2885.905531	2.333449742	0	1.98	6.637
520	seiro	4	8	650	600	Bewickfs Swan	67	1017.227	818.773	22	125.5	BS_XY_hasi__20221026_013	2915.239255	2.309957306	0	1.98	6.637
521	seiro	4	8	650	600	Bewickfs Swan	37	1011.426	819.67	22	125.5	BS_XY_hasi__20221026_013	2884.494489	2.334591854	0	1.98	6.637
522	seiro	4	8	650	600	Bewickfs Swan	94	1014.276	820.187	22	125.5	BS_XY_hasi__20221026_013	2902.944189	2.319746187	0	1.98	6.637
523	seiro	4	8	650	600	Bewickfs Swan	33	1008.076	822.288	22	125.5	BS_XY_hasi__20221026_013	2874.372129	2.342817907	0	1.98	6.637
524	seiro	4	8	650	600	Bewickfs Swan	11	1220.5	801.045	11	181.5	BS_XY_hasi__20221026_019	4125.335311	2.410410281	0	1.98	6.637
527	seiro	4	8	650	600	Bewickfs Swan	26	1215.654	804.846	11	181.5	BS_XY_hasi__20221026_019	4102.933377	2.423578906	0	1.98	6.637
560	seiro	4	8	650	600	Bewickfs Swan	24	1130.625	857.083	11	181.5	BS_XY_hasi__20221026_019	3717.31956	2.675161584	0	1.98	6.637
562	seiro	4	8	650	600	Bewickfs Swan	8	1125.75	861.875	11	181.5	BS_XY_hasi__20221026_019	3703.684361	2.685017455	0	1.98	6.637
563	seiro	4	8	650	600	Bewickfs Swan	37	1123.689	863.5	11	181.5	BS_XY_hasi__20221026_019	3696.751535	2.690056592	0	1.98	6.637
564	seiro	4	8	650	600	Bewickfs Swan	36	1123.833	863.5	11	181.5	BS_XY_hasi__20221026_019	3697.609797	2.689431737	0	1.98	6.637
570	seiro	4	8	650	600	Bewickfs Swan	16	1111.625	875.375	11	181.5	BS_XY_hasi__20221026_019	3665.894526	2.712716523	0	1.98	6.637
575	seiro	4	8	650	600	Bewickfs Swan	26	1097.385	884.808	11	181.5	BS_XY_hasi__20221026_019	3616.972936	2.749435538	0	1.98	6.637
576	seiro	4	8	650	600	Bewickfs Swan	44	1124.068	684.977	14	495	BS_XY_hasi__20221026_022	3284.674843	8.526353293	0	1.98	6.637
579	seiro	4	8	650	600	Bewickfs Swan	52	1120.269	694.596	14	495	BS_XY_hasi__20221026_022	3271.47755	8.561006743	0	1.98	6.637
587	seiro	4	8	650	600	Bewickfs Swan	18	1096.611	720.389	14	495	BS_XY_hasi__20221026_022	3154.60865	8.880684117	0	1.98	6.637
600	seiro	4	8	650	600	Bewickfs Swan	13	1067.423	757.5	14	495	BS_XY_hasi__20221026_022	3042.730682	9.210007378	0	1.98	6.637
601	seiro	4	8	650	600	Bewickfs Swan	12	1064.75	760.583	14	495	BS_XY_hasi__20221026_022	3033.209567	9.239170004	0	1.98	6.637
605	seiro	4	8	650	600	Bewickfs Swan	22	1055.227	772.682	14	495	BS_XY_hasi__20221026_022	3004.115127	9.329445425	0	1.98	6.637
606	seiro	4	8	650	600	Bewickfs Swan	46	1053.065	776.022	14	495	BS_XY_hasi__20221026_022	2999.599585	9.343615542	0	1.98	6.637
607	seiro	4	8	650	600	Bewickfs Swan	59	1050.347	779.585	14	495	BS_XY_hasi__20221026_022	2992.484296	9.366031823	0	1.98	6.637
608	seiro	4	8	650	600	Bewickfs Swan	59	1050.331	779.619	14	495	BS_XY_hasi__20221026_022	2992.479649	9.366046498	0	1.98	6.637
610	seiro	4	8	650	600	Bewickfs Swan	30	1046.9	779.767	14	495	BS_XY_hasi__20221026_022	2971.562393	9.432575429	0	1.98	6.637
625	seiro	4	8	650	600	Bewickfs Swan	19	1013.447	833.447	14	495	BS_XY_hasi__20221026_022	2945.981268	9.515240245	0	1.98	6.637
626	seiro	4	8	650	600	Bewickfs Swan	41	1013.305	834.28	14	495	BS_XY_hasi__20221026_022	2948.241443	9.507877958	0	1.98	6.637
627	seiro	4	8	650	600	Bewickfs Swan	19	1010.868	837.342	14	495	BS_XY_hasi__20221026_022	2945.7106	9.516122684	0	1.98	6.637
628	seiro	4	8	650	600	Bewickfs Swan	26	1205	682.462	9	276	BS_XYTableToPoint_OutFeatureClass__20221025_004_umi	3826.651992	4.016003924	0	1.98	6.637
631	seiro	4	8	650	600	Bewickfs Swan	16	1196	695.5	9	276	BS_XYTableToPoint_OutFeatureClass__20221025_004_umi	3780.2507	4.065381394	0	1.98	6.637
661	seiro	4	8	650	600	Bewickfs Swan	10	1125.3	788.2	9	276	BS_XYTableToPoint_OutFeatureClass__20221025_004_umi	3486.409948	4.408670186	0	1.98	6.637
662	seiro	4	8	650	600	Bewickfs Swan	46	1122.978	791.13	9	276	BS_XYTableToPoint_OutFeatureClass__20221025_004_umi	3479.128368	4.417915546	0	1.98	6.637
663	seiro	4	8	650	600	Bewickfs Swan	46	1122.978	791.13	9	276	BS_XYTableToPoint_OutFeatureClass__20221025_004_umi	3479.128368	4.417915546	0	1.98	6.637
666	seiro	4	8	650	600	Bewickfs Swan	13	1114.346	802.885	9	276	BS_XYTableToPoint_OutFeatureClass__20221025_004_umi	3455.927119	4.447634588	0	1.98	6.637
667	seiro	4	8	650	600	Bewickfs Swan	28	1112.821	806.071	9	276	BS_XYTableToPoint_OutFeatureClass__20221025_004_umi	3455.180107	4.448598107	0	1.98	6.637
668	seiro	4	8	650	600	Bewickfs Swan	16	1110.875	809.75	9	276	BS_XYTableToPoint_OutFeatureClass__20221025_004_umi	3453.377749	4.450924562	0	1.98	6.637
669	seiro	4	8	650	600	Bewickfs Swan	10	1109.7	811.2	9	276	BS_XYTableToPoint_OutFeatureClass__20221025_004_umi	3450.20241	4.455029171	0	1.98	6.637
670	seiro	4	8	650	600	Bewickfs Swan	7	1104.214	816.786	9	276	BS_XYTableToPoint_OutFeatureClass__20221025_004_umi	3432.476443	4.478082636	0	1.98	6.637
671	seiro	4	8	650	600	Bewickfs Swan	34	1103.735	819.147	9	276	BS_XYTableToPoint_OutFeatureClass__20221025_004_umi	3436.500874	4.472827739	0	1.98	6.637
673	seiro	4	8	650	600	Bewickfs Swan	34	1098.412	824.941	9	276	BS_XYTableToPoint_OutFeatureClass__20221025_004_umi	3421.38251	4.492632734	0	1.98	6.637
686	seiro	4	8	650	600	Bewickfs Swan	12	1061.346	859.654	9	276	BS_XYTableToPoint_OutFeatureClass__20221025_004_umi	3317.533824	4.633568205	0	1.98	6.637
687	seiro	4	8	650	600	Bewickfs Swan	13	1061.25	859.917	9	276	BS_XYTableToPoint_OutFeatureClass__20221025_004_umi	3317.938126	4.633002354	0	1.98	6.637
689	seiro	4	8	650	600	Bewickfs Swan	7	1053.214	865.5	9	276	BS_XYTableToPoint_OutFeatureClass__20221025_004_umi	3292.526059	4.66883941	0	1.98	6.637
700	seiro	4	8	650	600	Bewickfs Swan	25	1020.14	894.94	9	276	BS_XYTableToPoint_OutFeatureClass__20221025_004_umi	3227.764303	4.762729064	0	1.98	6.637
738	seiro	4	8	650	600	Bewickfs Swan	58	885.914	946.276	9	276	BS_XYTableToPoint_OutFeatureClass__20221025_004_umi	2857.592074	5.381407866	0	1.98	6.637
739	seiro	4	8	650	600	Bewickfs Swan	44	882.136	948.523	9	276	BS_XYTableToPoint_OutFeatureClass__20221025_004_umi	2855.906282	5.384593799	0	1.98	6.637
741	seiro	4	8	650	600	Bewickfs Swan	35	875.614	952.557	9	276	BS_XYTableToPoint_OutFeatureClass__20221025_004_umi	2854.625162	5.387017482	0	1.98	6.637
744	seiro	4	8	650	600	Bewickfs Swan	5	869.1	960.1	9	276	BS_XYTableToPoint_OutFeatureClass__20221025_004_umi	2874.747871	5.349199012	0	1.98	6.637
750	seiro	4	8	650	600	Bewickfs Swan	24	849.042	972.708	9	276	BS_XYTableToPoint_OutFeatureClass__20221025_004_umi	2881.633376	5.336380263	0	1.98	6.637
752	seiro	4	8	650	600	Bewickfs Swan	18	843.556	977	9	276	BS_XYTableToPoint_OutFeatureClass__20221025_004_umi	2890.207254	5.320504018	0	1.98	6.637
754	seiro	4	8	650	600	Bewickfs Swan	10	836.1	982.3	9	276	BS_XYTableToPoint_OutFeatureClass__20221025_004_umi	2899.79551	5.302861131	0	1.98	6.637
755	seiro	4	8	650	600	Bewickfs Swan	5	832.5	983.1	9	276	BS_XYTableToPoint_OutFeatureClass__20221025_004_umi	2894.058462	5.313403488	0	1.98	6.637
758	seiro	4	8	650	600	Bewickfs Swan	23	820.848	991.587	9	276	BS_XYTableToPoint_OutFeatureClass__20221025_004_umi	2913.740086	5.277410513	0	1.98	6.637
759	seiro	4	8	650	600	Bewickfs Swan	23	820.848	991.587	9	276	BS_XYTableToPoint_OutFeatureClass__20221025_004_umi	2913.740086	5.277410513	0	1.98	6.637
760	seiro	4	8	650	600	Bewickfs Swan	30	818.433	992.467	9	276	BS_XYTableToPoint_OutFeatureClass__20221025_004_umi	2912.707119	5.279287415	0	1.98	6.637
761	seiro	4	8	650	600	Bewickfs Swan	47	814.798	994.5	9	276	BS_XYTableToPoint_OutFeatureClass__20221025_004_umi	2915.808278	5.273656619	0	1.98	6.637
763	seiro	4	8	650	600	Bewickfs Swan	14	808	997.786	9	276	BS_XYTableToPoint_OutFeatureClass__20221025_004_umi	2919.069164	5.267748762	0	1.98	6.637
764	seiro	4	8	650	600	Bewickfs Swan	5	804.3	1000.1	9	276	BS_XYTableToPoint_OutFeatureClass__20221025_004_umi	2924.567569	5.257817081	0	1.98	6.637
767	seiro	4	8	650	600	Bewickfs Swan	8	793.125	1005.25	9	276	BS_XYTableToPoint_OutFeatureClass__20221025_004_umi	2931.111341	5.246045938	0	1.98	6.637
769	seiro	4	8	650	600	Bewickfs Swan	28	786.179	1008	9	276	BS_XYTableToPoint_OutFeatureClass__20221025_004_umi	2933.462049	5.241830286	0	1.98	6.637
770	seiro	4	8	650	600	Bewickfs Swan	30	780.597	1009.661	9	276	BS_XYTableToPoint_OutFeatureClass__20221025_004_umi	2932.42324	5.2436924	0	1.98	6.637
771	seiro	4	8	650	600	Bewickfs Swan	31	780.467	1009.733	9	276	BS_XYTableToPoint_OutFeatureClass__20221025_004_umi	2932.621962	5.24333608	0	1.98	6.637
773	seiro	4	8	650	600	Bewickfs Swan	22	772.455	1011.864	9	276	BS_XYTableToPoint_OutFeatureClass__20221025_004_umi	2930.435687	5.247258881	0	1.98	6.637
774	seiro	4	8	650	600	Bewickfs Swan	23	768.891	1013.674	9	276	BS_XYTableToPoint_OutFeatureClass__20221025_004_umi	2935.463384	5.238246525	0	1.98	6.637
777	seiro	4	8	650	600	Bewickfs Swan	21	756.262	1018.119	9	276	BS_XYTableToPoint_OutFeatureClass__20221025_004_umi	2942.220332	5.226183132	0	1.98	6.637
781	seiro	4	8	650	600	Bewickfs Swan	19	740.079	1023.711	9	276	BS_XYTableToPoint_OutFeatureClass__20221025_004_umi	2954.290161	5.204772376	0	1.98	6.637
782	seiro	4	8	650	600	Bewickfs Swan	5	1071.3	552.9	17	276	BS_XYTableToPoint_OutFeatureClass__20221025_006_umi	2891.166042	5.318734511	0	1.98	6.637
791	seiro	4	8	650	600	Bewickfs Swan	23	1051.935	576.457	17	276	BS_XYTableToPoint_OutFeatureClass__20221025_006_umi	2745.895102	5.600997849	0	1.98	6.637
792	seiro	4	8	650	600	Bewickfs Swan	15	1049.767	579.7	17	276	BS_XYTableToPoint_OutFeatureClass__20221025_006_umi	2729.923792	5.633871971	0	1.98	6.637
802	seiro	4	8	650	600	Bewickfs Swan	25	1024.02	603.86	17	276	BS_XYTableToPoint_OutFeatureClass__20221025_006_umi	2550.952238	6.030554718	0	1.98	6.637
808	seiro	4	8	650	600	Bewickfs Swan	18	1003.944	620	17	276	BS_XYTableToPoint_OutFeatureClass__20221025_006_umi	2417.748726	6.364139096	0	1.98	6.637
809	seiro	4	8	650	600	Bewickfs Swan	32	1002	622.75	17	276	BS_XYTableToPoint_OutFeatureClass__20221025_006_umi	2405.648662	6.3962831	0	1.98	6.637
810	seiro	4	8	650	600	Bewickfs Swan	32	1002	622.75	17	276	BS_XYTableToPoint_OutFeatureClass__20221025_006_umi	2405.648662	6.3962831	0	1.98	6.637
811	seiro	4	8	650	600	Bewickfs Swan	73	998.966	626.116	17	276	BS_XYTableToPoint_OutFeatureClass__20221025_006_umi	2386.603575	6.447541092	0	1.98	6.637
812	seiro	4	8	650	600	Bewickfs Swan	39	997.167	629.731	17	276	BS_XYTableToPoint_OutFeatureClass__20221025_006_umi	2376.345383	6.475492649	0	1.98	6.637
818	seiro	4	8	650	600	Bewickfs Swan	38	977.553	645.947	17	276	BS_XYTableToPoint_OutFeatureClass__20221025_006_umi	2255.782344	6.823186258	0	1.98	6.637
819	seiro	4	8	650	600	Bewickfs Swan	21	975.262	649.452	17	276	BS_XYTableToPoint_OutFeatureClass__20221025_006_umi	2243.778642	6.859863692	0	1.98	6.637
820	seiro	4	8	650	600	Bewickfs Swan	16	972.688	650.938	17	276	BS_XYTableToPoint_OutFeatureClass__20221025_006_umi	2227.982681	6.908735024	0	1.98	6.637
821	seiro	4	8	650	600	Bewickfs Swan	39	968.295	655.321	17	276	BS_XYTableToPoint_OutFeatureClass__20221025_006_umi	2203.315183	6.986466125	0	1.98	6.637
826	seiro	4	8	650	600	Bewickfs Swan	12	958.667	667.25	17	276	BS_XYTableToPoint_OutFeatureClass__20221025_006_umi	2154.492721	7.145601462	0	1.98	6.637
828	seiro	4	8	650	600	Bewickfs Swan	20	952.8	674.5	17	276	BS_XYTableToPoint_OutFeatureClass__20221025_006_umi	2126.682143	7.239541532	0	1.98	6.637
829	seiro	4	8	650	600	Bewickfs Swan	21	950.595	676.786	17	276	BS_XYTableToPoint_OutFeatureClass__20221025_006_umi	2115.887209	7.276675924	0	1.98	6.637
830	seiro	4	8	650	600	Bewickfs Swan	35	948.986	679.529	17	276	BS_XYTableToPoint_OutFeatureClass__20221025_006_umi	2109.988195	7.297130295	0	1.98	6.637
838	seiro	4	8	650	600	Bewickfs Swan	16	927.875	701.312	17	276	BS_XYTableToPoint_OutFeatureClass__20221025_006_umi	2017.13692	7.634983594	0	1.98	6.637
839	seiro	4	8	650	600	Bewickfs Swan	42	926.095	703.548	17	276	BS_XYTableToPoint_OutFeatureClass__20221025_006_umi	2011.040234	7.65826849	0	1.98	6.637
840	seiro	4	8	650	600	Bewickfs Swan	41	925.012	705.305	17	276	BS_XYTableToPoint_OutFeatureClass__20221025_006_umi	2008.379918	7.668473662	0	1.98	6.637
841	seiro	4	8	650	600	Bewickfs Swan	59	921.958	710.263	17	276	BS_XYTableToPoint_OutFeatureClass__20221025_006_umi	2001.400818	7.69537613	0	1.98	6.637
842	seiro	4	8	650	600	Bewickfs Swan	54	919.685	713.704	17	276	BS_XYTableToPoint_OutFeatureClass__20221025_006_umi	1996.042838	7.716158456	0	1.98	6.637
843	seiro	4	8	650	600	Bewickfs Swan	50	915.78	717.42	17	276	BS_XYTableToPoint_OutFeatureClass__20221025_006_umi	1981.635058	7.772605386	0	1.98	6.637
844	seiro	4	8	650	600	Bewickfs Swan	50	914.32	719.9	17	276	BS_XYTableToPoint_OutFeatureClass__20221025_006_umi	1979.458122	7.781206328	0	1.98	6.637
845	seiro	4	8	650	600	Bewickfs Swan	55	912.227	722.591	17	276	BS_XYTableToPoint_OutFeatureClass__20221025_006_umi	1974.169755	7.802180095	0	1.98	6.637
846	seiro	4	8	650	600	Bewickfs Swan	28	909.393	726	17	276	BS_XYTableToPoint_OutFeatureClass__20221025_006_umi	1966.724451	7.831901301	0	1.98	6.637
848	seiro	4	8	650	600	Bewickfs Swan	23	901.455	734.5	17	276	BS_XYTableToPoint_OutFeatureClass__20221025_006_umi	1944.834744	7.920614374	0	1.98	6.637
849	seiro	4	8	650	600	Bewickfs Swan	22	901.543	734.543	17	276	BS_XYTableToPoint_OutFeatureClass__20221025_006_umi	1945.502273	7.917879266	0	1.98	6.637
850	seiro	4	8	650	600	Bewickfs Swan	37	900.797	736.743	17	276	BS_XYTableToPoint_OutFeatureClass__20221025_006_umi	1948.155213	7.907027909	0	1.98	6.637
851	seiro	4	8	650	600	Bewickfs Swan	6	899.333	737.667	17	276	BS_XYTableToPoint_OutFeatureClass__20221025_006_umi	1942.433075	7.930470591	0	1.98	6.637
852	seiro	4	8	650	600	Bewickfs Swan	58	895.5	742.276	17	276	BS_XYTableToPoint_OutFeatureClass__20221025_006_umi	1935.158748	7.960474434	0	1.98	6.637
853	seiro	4	8	650	600	Bewickfs Swan	37	891.878	746.23	17	276	BS_XYTableToPoint_OutFeatureClass__20221025_006_umi	1927.638704	7.991732161	0	1.98	6.637
854	seiro	4	8	650	600	Bewickfs Swan	79	889.88	749.032	17	276	BS_XYTableToPoint_OutFeatureClass__20221025_006_umi	1926.006536	7.998548966	0	1.98	6.637
855	seiro	4	8	650	600	Bewickfs Swan	81	886.562	752.475	17	276	BS_XYTableToPoint_OutFeatureClass__20221025_006_umi	1919.441784	8.026085131	0	1.98	6.637
856	seiro	4	8	650	600	Bewickfs Swan	71	885.401	754.613	17	276	BS_XYTableToPoint_OutFeatureClass__20221025_006_umi	1920.757206	8.0205523	0	1.98	6.637
857	seiro	4	8	650	600	Bewickfs Swan	76	881.276	759.526	17	276	BS_XYTableToPoint_OutFeatureClass__20221025_006_umi	1916.130345	8.040047422	0	1.98	6.637
858	seiro	4	8	650	600	Bewickfs Swan	68	879.235	762.206	17	276	BS_XYTableToPoint_OutFeatureClass__20221025_006_umi	1915.187534	8.044031592	0	1.98	6.637
859	seiro	4	8	650	600	Bewickfs Swan	66	877.227	764.97	17	276	BS_XYTableToPoint_OutFeatureClass__20221025_006_umi	1915.038639	8.044661158	0	1.98	6.637
860	seiro	4	8	650	600	Bewickfs Swan	76	874.066	768.803	17	276	BS_XYTableToPoint_OutFeatureClass__20221025_006_umi	1913.250389	8.052230105	0	1.98	6.637
861	seiro	4	8	650	600	Bewickfs Swan	61	871.65	771.383	17	276	BS_XYTableToPoint_OutFeatureClass__20221025_006_umi	1910.827877	8.062506445	0	1.98	6.637
862	seiro	4	8	650	600	Bewickfs Swan	60	871.615	771.451	17	276	BS_XYTableToPoint_OutFeatureClass__20221025_006_umi	1910.922788	8.062103337	0	1.98	6.637
863	seiro	4	8	650	600	Bewickfs Swan	22	870.409	773.318	17	276	BS_XYTableToPoint_OutFeatureClass__20221025_006_umi	1912.268365	8.056392697	0	1.98	6.637
864	seiro	4	8	650	600	Bewickfs Swan	20	866.65	778.3	17	276	BS_XYTableToPoint_OutFeatureClass__20221025_006_umi	1913.591769	8.050784075	0	1.98	6.637
865	seiro	4	8	650	600	Bewickfs Swan	14	865.929	779.5	17	276	BS_XYTableToPoint_OutFeatureClass__20221025_006_umi	1915.018876	8.04474473	0	1.98	6.637
866	seiro	4	8	650	600	Bewickfs Swan	7	861.5	784.5	17	276	BS_XYTableToPoint_OutFeatureClass__20221025_006_umi	1914.131142	8.048500445	0	1.98	6.637
867	seiro	4	8	650	600	Bewickfs Swan	30	861.1	786.9	17	276	BS_XYTableToPoint_OutFeatureClass__20221025_006_umi	1922.887117	8.01160984	0	1.98	6.637
868	seiro	4	8	650	600	Bewickfs Swan	49	857.888	790.194	17	276	BS_XYTableToPoint_OutFeatureClass__20221025_006_umi	1921.633221	8.016871916	0	1.98	6.637
869	seiro	4	8	650	600	Bewickfs Swan	46	852.783	795.13	17	276	BS_XYTableToPoint_OutFeatureClass__20221025_006_umi	1919.277682	8.0267759	0	1.98	6.637
870	seiro	4	8	650	600	Bewickfs Swan	52	851.346	797.25	17	276	BS_XYTableToPoint_OutFeatureClass__20221025_006_umi	1922.318042	8.013997152	0	1.98	6.637
871	seiro	4	8	650	600	Bewickfs Swan	51	851.088	799.833	17	276	BS_XYTableToPoint_OutFeatureClass__20221025_006_umi	1933.438265	7.967604113	0	1.98	6.637
872	seiro	4	8	650	600	Bewickfs Swan	35	849.443	802.557	17	276	BS_XYTableToPoint_OutFeatureClass__20221025_006_umi	1938.690398	7.945879319	0	1.98	6.637
873	seiro	4	8	650	600	Bewickfs Swan	28	845.5	806.893	17	276	BS_XYTableToPoint_OutFeatureClass__20221025_006_umi	1941.305105	7.935108166	0	1.98	6.637
874	seiro	4	8	650	600	Bewickfs Swan	28	845.5	806.893	17	276	BS_XYTableToPoint_OutFeatureClass__20221025_006_umi	1941.305105	7.935108166	0	1.98	6.637
875	seiro	4	8	650	600	Bewickfs Swan	19	843.079	810.026	17	276	BS_XYTableToPoint_OutFeatureClass__20221025_006_umi	1945.67824	7.91715858	0	1.98	6.637
876	seiro	4	8	650	600	Bewickfs Swan	24	839.333	814.042	17	276	BS_XYTableToPoint_OutFeatureClass__20221025_006_umi	1948.909274	7.903949006	0	1.98	6.637
877	seiro	4	8	650	600	Bewickfs Swan	8	834.75	818.375	17	276	BS_XYTableToPoint_OutFeatureClass__20221025_006_umi	1950.808554	7.896204716	0	1.98	6.637
878	seiro	4	8	650	600	Bewickfs Swan	38	833.711	820.816	17	276	BS_XYTableToPoint_OutFeatureClass__20221025_006_umi	1959.007901	7.86294598	0	1.98	6.637
879	seiro	4	8	650	600	Bewickfs Swan	8	830	826.25	17	276	BS_XYTableToPoint_OutFeatureClass__20221025_006_umi	1971.782927	7.811683495	0	1.98	6.637
880	seiro	4	8	650	600	Bewickfs Swan	15	827.433	828.7	17	276	BS_XYTableToPoint_OutFeatureClass__20221025_006_umi	1974.106219	7.802432768	0	1.98	6.637
881	seiro	4	8	650	600	Bewickfs Swan	9	828.833	829.056	17	276	BS_XYTableToPoint_OutFeatureClass__20221025_006_umi	1981.88652	7.771613101	0	1.98	6.637
882	seiro	4	8	650	600	Bewickfs Swan	37	984.797	448.149	38	253.5	BS_XYTableToPoint_OutFeatureClass__20221025_007_umi	2507.198945	5.619294372	0	1.98	6.637
887	seiro	4	8	650	600	Bewickfs Swan	8	976.625	467.375	38	253.5	BS_XYTableToPoint_OutFeatureClass__20221025_007_umi	2404.214751	5.860821575	0	1.98	6.637
888	seiro	4	8	650	600	Bewickfs Swan	35	976.843	469.757	38	253.5	BS_XYTableToPoint_OutFeatureClass__20221025_007_umi	2399.531355	5.872300885	0	1.98	6.637
889	seiro	4	8	650	600	Bewickfs Swan	28	974.786	474.429	38	253.5	BS_XYTableToPoint_OutFeatureClass__20221025_007_umi	2374.829587	5.93359973	0	1.98	6.637
892	seiro	4	8	650	600	Bewickfs Swan	48	968.375	483.646	38	253.5	BS_XYTableToPoint_OutFeatureClass__20221025_007_umi	2311.777744	6.096038987	0	1.98	6.637
893	seiro	4	8	650	600	Bewickfs Swan	31	968.435	487.403	38	253.5	BS_XYTableToPoint_OutFeatureClass__20221025_007_umi	2303.494084	6.118044676	0	1.98	6.637
894	seiro	4	8	650	600	Bewickfs Swan	31	968.435	487.403	38	253.5	BS_XYTableToPoint_OutFeatureClass__20221025_007_umi	2303.494084	6.118044676	0	1.98	6.637
895	seiro	4	8	650	600	Bewickfs Swan	21	965.5	491.548	38	253.5	BS_XYTableToPoint_OutFeatureClass__20221025_007_umi	2275.286171	6.194188317	0	1.98	6.637
899	seiro	4	8	650	600	Bewickfs Swan	36	957.056	502.528	38	253.5	BS_XYTableToPoint_OutFeatureClass__20221025_007_umi	2197.100634	6.415523056	0	1.98	6.637
903	seiro	4	8	650	600	Bewickfs Swan	40	947.55	517.05	38	253.5	BS_XYTableToPoint_OutFeatureClass__20221025_007_umi	2106.670347	6.692146725	0	1.98	6.637
904	seiro	4	8	650	600	Bewickfs Swan	12	944.75	518.667	38	253.5	BS_XYTableToPoint_OutFeatureClass__20221025_007_umi	2085.321584	6.760976612	0	1.98	6.637
905	seiro	4	8	650	600	Bewickfs Swan	20	945.95	522.1	38	253.5	BS_XYTableToPoint_OutFeatureClass__20221025_007_umi	2087.129632	6.755092383	0	1.98	6.637
908	seiro	4	8	650	600	Bewickfs Swan	30	938.2	529.1	38	253.5	BS_XYTableToPoint_OutFeatureClass__20221025_007_umi	2024.12786	6.966373534	0	1.98	6.637
909	seiro	4	8	650	600	Bewickfs Swan	31	938.016	531.5	38	253.5	BS_XYTableToPoint_OutFeatureClass__20221025_007_umi	2019.059431	6.983948183	0	1.98	6.637
912	seiro	4	8	650	600	Bewickfs Swan	30	930.8	540.5	38	253.5	BS_XYTableToPoint_OutFeatureClass__20221025_007_umi	1957.576309	7.204443847	0	1.98	6.637
913	seiro	4	8	650	600	Bewickfs Swan	39	928.987	543.064	38	253.5	BS_XYTableToPoint_OutFeatureClass__20221025_007_umi	1941.909874	7.262878032	0	1.98	6.637
914	seiro	4	8	650	600	Bewickfs Swan	27	928.574	546.093	38	253.5	BS_XYTableToPoint_OutFeatureClass__20221025_007_umi	1935.119425	7.288502022	0	1.98	6.637
915	seiro	4	8	650	600	Bewickfs Swan	20	927.95	548.3	38	253.5	BS_XYTableToPoint_OutFeatureClass__20221025_007_umi	1928.132237	7.315058365	0	1.98	6.637
917	seiro	4	8	650	600	Bewickfs Swan	16	921.062	556.875	38	253.5	BS_XYTableToPoint_OutFeatureClass__20221025_007_umi	1871.892762	7.536090495	0	1.98	6.637
918	seiro	4	8	650	600	Bewickfs Swan	33	919.47	559.894	38	253.5	BS_XYTableToPoint_OutFeatureClass__20221025_007_umi	1858.028515	7.592653573	0	1.98	6.637
921	seiro	4	8	650	600	Bewickfs Swan	20	919.55	563.4	38	253.5	BS_XYTableToPoint_OutFeatureClass__20221025_007_umi	1855.199994	7.604298075	0	1.98	6.637
922	seiro	4	8	650	600	Bewickfs Swan	32	913.688	569.125	38	253.5	BS_XYTableToPoint_OutFeatureClass__20221025_007_umi	1810.637778	7.792598328	0	1.98	6.637
924	seiro	4	8	650	600	Bewickfs Swan	12	912.917	574.75	38	253.5	BS_XYTableToPoint_OutFeatureClass__20221025_007_umi	1801.344065	7.833054553	0	1.98	6.637
925	seiro	4	8	650	600	Bewickfs Swan	5	914.9	576.3	38	253.5	BS_XYTableToPoint_OutFeatureClass__20221025_007_umi	1813.834102	7.778781202	0	1.98	6.637
926	seiro	4	8	650	600	Bewickfs Swan	21	908.071	581.881	38	253.5	BS_XYTableToPoint_OutFeatureClass__20221025_007_umi	1764.376828	7.998235934	0	1.98	6.637
929	seiro	4	8	650	600	Bewickfs Swan	19	902.921	591.605	38	253.5	BS_XYTableToPoint_OutFeatureClass__20221025_007_umi	1725.871149	8.177891607	0	1.98	6.637
930	seiro	4	8	650	600	Bewickfs Swan	6	902	593.5	38	253.5	BS_XYTableToPoint_OutFeatureClass__20221025_007_umi	1719.211621	8.209787601	0	1.98	6.637
931	seiro	4	8	650	600	Bewickfs Swan	14	900	600.214	38	253.5	BS_XYTableToPoint_OutFeatureClass__20221025_007_umi	1705.000625	8.278693475	0	1.98	6.637
932	seiro	4	8	650	600	Bewickfs Swan	53	899.368	602.311	38	253.5	BS_XYTableToPoint_OutFeatureClass__20221025_007_umi	1700.76279	8.29946702	0	1.98	6.637
933	seiro	4	8	650	600	Bewickfs Swan	53	899.368	602.311	38	253.5	BS_XYTableToPoint_OutFeatureClass__20221025_007_umi	1700.76279	8.29946702	0	1.98	6.637
934	seiro	4	8	650	600	Bewickfs Swan	51	898.363	606.304	38	253.5	BS_XYTableToPoint_OutFeatureClass__20221025_007_umi	1694.381204	8.33094723	0	1.98	6.637
935	seiro	4	8	650	600	Bewickfs Swan	60	898.45	607.567	38	253.5	BS_XYTableToPoint_OutFeatureClass__20221025_007_umi	1695.21471	8.326821966	0	1.98	6.637
936	seiro	4	8	650	600	Bewickfs Swan	51	897.873	610.461	38	253.5	BS_XYTableToPoint_OutFeatureClass__20221025_007_umi	1691.998658	8.342761802	0	1.98	6.637
937	seiro	4	8	650	600	Bewickfs Swan	45	897.411	613.3	38	253.5	BS_XYTableToPoint_OutFeatureClass__20221025_007_umi	1689.779289	8.353797508	0	1.98	6.637
938	seiro	4	8	650	600	Bewickfs Swan	17	895.735	617.441	38	253.5	BS_XYTableToPoint_OutFeatureClass__20221025_007_umi	1680.128541	8.402128102	0	1.98	6.637
939	seiro	4	8	650	600	Bewickfs Swan	52	894.769	620.615	38	253.5	BS_XYTableToPoint_OutFeatureClass__20221025_007_umi	1675.234703	8.426851371	0	1.98	6.637
940	seiro	4	8	650	600	Bewickfs Swan	48	893.521	623.562	38	253.5	BS_XYTableToPoint_OutFeatureClass__20221025_007_umi	1668.56907	8.460761467	0	1.98	6.637
941	seiro	4	8	650	600	Bewickfs Swan	37	892.743	628.716	38	253.5	BS_XYTableToPoint_OutFeatureClass__20221025_007_umi	1667.050934	8.468523018	0	1.98	6.637
942	seiro	4	8	650	600	Bewickfs Swan	15	890.833	631.567	38	253.5	BS_XYTableToPoint_OutFeatureClass__20221025_007_umi	1656.530259	8.522705796	0	1.98	6.637
944	seiro	4	8	650	600	Bewickfs Swan	56	888.232	637.429	38	253.5	BS_XYTableToPoint_OutFeatureClass__20221025_007_umi	1644.672601	8.584614535	0	1.98	6.637
945	seiro	4	8	650	600	Bewickfs Swan	35	887.088	641.324	38	253.5	BS_XYTableToPoint_OutFeatureClass__20221025_007_umi	1641.317596	8.602295196	0	1.98	6.637
946	seiro	4	8	650	600	Bewickfs Swan	34	887.014	641.414	38	253.5	BS_XYTableToPoint_OutFeatureClass__20221025_007_umi	1640.925952	8.604363898	0	1.98	6.637
947	seiro	4	8	650	600	Bewickfs Swan	46	885	644.413	38	253.5	BS_XYTableToPoint_OutFeatureClass__20221025_007_umi	1631.071328	8.656747827	0	1.98	6.637
948	seiro	4	8	650	600	Bewickfs Swan	71	882.19	648.514	38	253.5	BS_XYTableToPoint_OutFeatureClass__20221025_007_umi	1617.732239	8.728682506	0	1.98	6.637
949	seiro	4	8	650	600	Bewickfs Swan	76	880.158	652.276	38	253.5	BS_XYTableToPoint_OutFeatureClass__20221025_007_umi	1609.657046	8.772816381	0	1.98	6.637
950	seiro	4	8	650	600	Bewickfs Swan	61	878.975	655.385	38	253.5	BS_XYTableToPoint_OutFeatureClass__20221025_007_umi	1606.642753	8.789405662	0	1.98	6.637
951	seiro	4	8	650	600	Bewickfs Swan	28	876.464	659.393	38	253.5	BS_XYTableToPoint_OutFeatureClass__20221025_007_umi	1596.717296	8.844478806	0	1.98	6.637
952	seiro	4	8	650	600	Bewickfs Swan	45	874.589	662.656	38	253.5	BS_XYTableToPoint_OutFeatureClass__20221025_007_umi	1590.186412	8.881096135	0	1.98	6.637
953	seiro	4	8	650	600	Bewickfs Swan	40	872.35	666.25	38	253.5	BS_XYTableToPoint_OutFeatureClass__20221025_007_umi	1582.30739	8.925679441	0	1.98	6.637
954	seiro	4	8	650	600	Bewickfs Swan	42	872.119	669.476	38	253.5	BS_XYTableToPoint_OutFeatureClass__20221025_007_umi	1587.2261	8.897794465	0	1.98	6.637
955	seiro	4	8	650	600	Bewickfs Swan	47	869.479	672.543	38	253.5	BS_XYTableToPoint_OutFeatureClass__20221025_007_umi	1576.490145	8.958885736	0	1.98	6.637
956	seiro	4	8	650	600	Bewickfs Swan	58	869.155	674.69	38	253.5	BS_XYTableToPoint_OutFeatureClass__20221025_007_umi	1579.054766	8.944215706	0	1.98	6.637
957	seiro	4	8	650	600	Bewickfs Swan	65	867.977	677.531	38	253.5	BS_XYTableToPoint_OutFeatureClass__20221025_007_umi	1577.839515	8.95116111	0	1.98	6.637
958	seiro	4	8	650	600	Bewickfs Swan	72	866.431	680.611	38	253.5	BS_XYTableToPoint_OutFeatureClass__20221025_007_umi	1575.117516	8.966757257	0	1.98	6.637
959	seiro	4	8	650	600	Bewickfs Swan	72	866.431	680.611	38	253.5	BS_XYTableToPoint_OutFeatureClass__20221025_007_umi	1575.117516	8.966757257	0	1.98	6.637
960	seiro	4	8	650	600	Bewickfs Swan	55	864.336	684.227	38	253.5	BS_XYTableToPoint_OutFeatureClass__20221025_007_umi	1570.587045	8.992836702	0	1.98	6.637
961	seiro	4	8	650	600	Bewickfs Swan	60	864.317	686.3	38	253.5	BS_XYTableToPoint_OutFeatureClass__20221025_007_umi	1575.692577	8.963457802	0	1.98	6.637
962	seiro	4	8	650	600	Bewickfs Swan	60	862.4	688.833	38	253.5	BS_XYTableToPoint_OutFeatureClass__20221025_007_umi	1570.156884	8.995320822	0	1.98	6.637
963	seiro	4	8	650	600	Bewickfs Swan	37	858.23	694.527	38	253.5	BS_XYTableToPoint_OutFeatureClass__20221025_007_umi	1559.605715	9.056686875	0	1.98	6.637
964	seiro	4	8	650	600	Bewickfs Swan	34	858.529	696.147	38	253.5	BS_XYTableToPoint_OutFeatureClass__20221025_007_umi	1566.05659	9.019068838	0	1.98	6.637
965	seiro	4	8	650	600	Bewickfs Swan	48	856.042	699.688	38	253.5	BS_XYTableToPoint_OutFeatureClass__20221025_007_umi	1561.035327	9.04832299	0	1.98	6.637
966	seiro	4	8	650	600	Bewickfs Swan	31	854.919	701.887	38	253.5	BS_XYTableToPoint_OutFeatureClass__20221025_007_umi	1560.763479	9.049912231	0	1.98	6.637
967	seiro	4	8	650	600	Bewickfs Swan	37	853.257	704.716	38	253.5	BS_XYTableToPoint_OutFeatureClass__20221025_007_umi	1559.363563	9.058105114	0	1.98	6.637
968	seiro	4	8	650	600	Bewickfs Swan	31	849.79	709.887	38	253.5	BS_XYTableToPoint_OutFeatureClass__20221025_007_umi	1555.067634	9.083339918	0	1.98	6.637
969	seiro	4	8	650	600	Bewickfs Swan	24	848.75	711.917	38	253.5	BS_XYTableToPoint_OutFeatureClass__20221025_007_umi	1555.602643	9.080189514	0	1.98	6.637
970	seiro	4	8	650	600	Bewickfs Swan	11	846.591	715.864	38	253.5	BS_XYTableToPoint_OutFeatureClass__20221025_007_umi	1556.282873	9.076187146	0	1.98	6.637
971	seiro	4	8	650	600	Bewickfs Swan	11	846.591	715.864	38	253.5	BS_XYTableToPoint_OutFeatureClass__20221025_007_umi	1556.282873	9.076187146	0	1.98	6.637
972	seiro	4	8	650	600	Bewickfs Swan	48	845.333	718.271	38	253.5	BS_XYTableToPoint_OutFeatureClass__20221025_007_umi	1557.336365	9.06999555	0	1.98	6.637
973	seiro	4	8	650	600	Bewickfs Swan	59	842.178	722.432	38	253.5	BS_XYTableToPoint_OutFeatureClass__20221025_007_umi	1554.032118	9.089443796	0	1.98	6.637
974	seiro	4	8	650	600	Bewickfs Swan	58	840.103	725.655	38	253.5	BS_XYTableToPoint_OutFeatureClass__20221025_007_umi	1554.127163	9.088883206	0	1.98	6.637
975	seiro	4	8	650	600	Bewickfs Swan	71	836.542	729.077	38	253.5	BS_XYTableToPoint_OutFeatureClass__20221025_007_umi	1547.084939	9.130608162	0	1.98	6.637
976	seiro	4	8	650	600	Bewickfs Swan	53	835.16	731.481	38	253.5	BS_XYTableToPoint_OutFeatureClass__20221025_007_umi	1548.777989	9.120541806	0	1.98	6.637
977	seiro	4	8	650	600	Bewickfs Swan	29	832.672	734.534	38	253.5	BS_XYTableToPoint_OutFeatureClass__20221025_007_umi	1547.23025	9.129743313	0	1.98	6.637
978	seiro	4	8	650	600	Bewickfs Swan	23	832.587	737.152	38	253.5	BS_XYTableToPoint_OutFeatureClass__20221025_007_umi	1557.421085	9.069498004	0	1.98	6.637
979	seiro	4	8	650	600	Bewickfs Swan	31	831.016	740.823	38	253.5	BS_XYTableToPoint_OutFeatureClass__20221025_007_umi	1564.114769	9.030359441	0	1.98	6.637
980	seiro	4	8	650	600	Bewickfs Swan	34	827.353	744.088	38	253.5	BS_XYTableToPoint_OutFeatureClass__20221025_007_umi	1558.41758	9.063649833	0	1.98	6.637
981	seiro	4	8	650	600	Bewickfs Swan	31	829.371	745.694	38	253.5	BS_XYTableToPoint_OutFeatureClass__20221025_007_umi	1576.005898	8.961661124	0	1.98	6.637
982	seiro	4	8	650	600	Bewickfs Swan	21	825.833	749.881	38	253.5	BS_XYTableToPoint_OutFeatureClass__20221025_007_umi	1575.723447	8.963280753	0	1.98	6.637
983	seiro	4	8	650	600	Bewickfs Swan	25	821.94	754.1	38	253.5	BS_XYTableToPoint_OutFeatureClass__20221025_007_umi	1574.669527	8.969329314	0	1.98	6.637
984	seiro	4	8	650	600	Bewickfs Swan	25	821.94	754.1	38	253.5	BS_XYTableToPoint_OutFeatureClass__20221025_007_umi	1574.669527	8.969329314	0	1.98	6.637
985	seiro	4	8	650	600	Bewickfs Swan	53	823.198	755.274	38	253.5	BS_XYTableToPoint_OutFeatureClass__20221025_007_umi	1586.402402	8.902451942	0	1.98	6.637
986	seiro	4	8	650	600	Bewickfs Swan	61	821.254	757.975	38	253.5	BS_XYTableToPoint_OutFeatureClass__20221025_007_umi	1588.987307	8.887852374	0	1.98	6.637
987	seiro	4	8	650	600	Bewickfs Swan	82	818.622	761.78	38	253.5	BS_XYTableToPoint_OutFeatureClass__20221025_007_umi	1593.694753	8.861387827	0	1.98	6.637
989	seiro	4	8	650	600	Bewickfs Swan	8	816.25	768.5	38	253.5	BS_XYTableToPoint_OutFeatureClass__20221025_007_umi	1614.357711	8.747071193	0	1.98	6.637
990	seiro	4	8	650	600	Bewickfs Swan	9	812.167	771.833	38	253.5	BS_XYTableToPoint_OutFeatureClass__20221025_007_umi	1611.378761	8.763369042	0	1.98	6.637
991	seiro	4	8	650	600	Bewickfs Swan	34	810.029	776.088	38	253.5	BS_XYTableToPoint_OutFeatureClass__20221025_007_umi	1622.762566	8.701414572	0	1.98	6.637
992	seiro	4	8	650	600	Bewickfs Swan	27	806.796	779.759	38	253.5	BS_XYTableToPoint_OutFeatureClass__20221025_007_umi	1626.799229	8.679656384	0	1.98	6.637
993	seiro	4	8	650	600	Bewickfs Swan	12	807.083	783.333	38	253.5	BS_XYTableToPoint_OutFeatureClass__20221025_007_umi	1646.518884	8.574915833	0	1.98	6.637
994	seiro	4	8	650	600	Bewickfs Swan	5	800.3	788.1	38	253.5	BS_XYTableToPoint_OutFeatureClass__20221025_007_umi	1642.072745	8.598309236	0	1.98	6.637
998	seiro	4	8	650	600	Bewickfs Swan	15	800.033	796.233	38	253.5	BS_XYTableToPoint_OutFeatureClass__20221025_007_umi	1684.654464	8.379392746	0	1.98	6.637
1000	seiro	4	8	650	600	Bewickfs Swan	21	798.5	801.5	38	253.5	BS_XYTableToPoint_OutFeatureClass__20221025_007_umi	1707.106079	8.26841145	0	1.98	6.637
1001	seiro	4	8	650	600	Bewickfs Swan	33	794.076	805.742	38	253.5	BS_XYTableToPoint_OutFeatureClass__20221025_007_umi	1712.996987	8.2397788	0	1.98	6.637
1003	seiro	4	8	650	600	Bewickfs Swan	9	788.5	814.278	38	253.5	BS_XYTableToPoint_OutFeatureClass__20221025_007_umi	1740.066718	8.110724751	0	1.98	6.637
1004	seiro	4	8	650	600	Bewickfs Swan	25	788.5	817.02	38	253.5	BS_XYTableToPoint_OutFeatureClass__20221025_007_umi	1755.801422	8.037557281	0	1.98	6.637
1006	seiro	4	8	650	600	Bewickfs Swan	34	782.559	824.588	38	253.5	BS_XYTableToPoint_OutFeatureClass__20221025_007_umi	1778.590861	7.933902722	0	1.98	6.637
1007	seiro	4	8	650	600	Bewickfs Swan	20	783.2	827	38	253.5	BS_XYTableToPoint_OutFeatureClass__20221025_007_umi	1794.985132	7.860979135	0	1.98	6.637
1008	seiro	4	8	650	600	Bewickfs Swan	37	984.797	448.149	24	406.5	BS_XYTableToPoint_OutFeatureClass__20221025_020	2507.198945	9.145509638	0	1.98	6.637
1013	seiro	4	8	650	600	Bewickfs Swan	8	976.625	467.375	24	406.5	BS_XYTableToPoint_OutFeatureClass__20221025_020	2404.214751	9.54084021	0	1.98	6.637
1014	seiro	4	8	650	600	Bewickfs Swan	35	976.843	469.757	24	406.5	BS_XYTableToPoint_OutFeatureClass__20221025_020	2399.531355	9.559636549	0	1.98	6.637
1015	seiro	4	8	650	600	Bewickfs Swan	28	974.786	474.429	24	406.5	BS_XYTableToPoint_OutFeatureClass__20221025_020	2374.829587	9.66001896	0	1.98	6.637
1018	seiro	4	8	650	600	Bewickfs Swan	48	968.375	483.646	24	406.5	BS_XYTableToPoint_OutFeatureClass__20221025_020	2311.777744	9.926119337	0	1.98	6.637
1019	seiro	4	8	650	600	Bewickfs Swan	31	968.435	487.403	24	406.5	BS_XYTableToPoint_OutFeatureClass__20221025_020	2303.494084	9.96217838	0	1.98	6.637
1020	seiro	4	8	650	600	Bewickfs Swan	31	968.435	487.403	24	406.5	BS_XYTableToPoint_OutFeatureClass__20221025_020	2303.494084	9.96217838	0	1.98	6.637
1021	seiro	4	8	650	600	Bewickfs Swan	21	965.5	491.548	24	406.5	BS_XYTableToPoint_OutFeatureClass__20221025_020	2275.286171	10.08696853	0	1.98	6.637
1025	seiro	4	8	650	600	Bewickfs Swan	36	957.056	502.528	24	406.5	BS_XYTableToPoint_OutFeatureClass__20221025_020	2197.100634	10.44988305	0	1.98	6.637
1029	seiro	4	8	650	600	Bewickfs Swan	40	947.55	517.05	24	406.5	BS_XYTableToPoint_OutFeatureClass__20221025_020	2106.670347	10.90382879	0	1.98	6.637
1030	seiro	4	8	650	600	Bewickfs Swan	12	944.75	518.667	24	406.5	BS_XYTableToPoint_OutFeatureClass__20221025_020	2085.321584	11.0168472	0	1.98	6.637
1031	seiro	4	8	650	600	Bewickfs Swan	20	945.95	522.1	24	406.5	BS_XYTableToPoint_OutFeatureClass__20221025_020	2087.129632	11.00718426	0	1.98	6.637
1034	seiro	4	8	650	600	Bewickfs Swan	30	938.2	529.1	24	406.5	BS_XYTableToPoint_OutFeatureClass__20221025_020	2024.12786	11.35427176	0	1.98	6.637
1035	seiro	4	8	650	600	Bewickfs Swan	31	938.016	531.5	24	406.5	BS_XYTableToPoint_OutFeatureClass__20221025_020	2019.059431	11.38315482	0	1.98	6.637
1038	seiro	4	8	650	600	Bewickfs Swan	30	930.8	540.5	24	406.5	BS_XYTableToPoint_OutFeatureClass__20221025_020	1957.576309	11.74568713	0	1.98	6.637
1039	seiro	4	8	650	600	Bewickfs Swan	39	928.987	543.064	24	406.5	BS_XYTableToPoint_OutFeatureClass__20221025_020	1941.909874	11.84181286	0	1.98	6.637
1040	seiro	4	8	650	600	Bewickfs Swan	27	928.574	546.093	24	406.5	BS_XYTableToPoint_OutFeatureClass__20221025_020	1935.119425	11.8839717	0	1.98	6.637
1041	seiro	4	8	650	600	Bewickfs Swan	20	927.95	548.3	24	406.5	BS_XYTableToPoint_OutFeatureClass__20221025_020	1928.132237	11.92766887	0	1.98	6.637
1043	seiro	4	8	650	600	Bewickfs Swan	16	921.062	556.875	24	406.5	BS_XYTableToPoint_OutFeatureClass__20221025_020	1871.892762	12.29154049	0	1.98	6.637
1044	seiro	4	8	650	600	Bewickfs Swan	33	919.47	559.894	24	406.5	BS_XYTableToPoint_OutFeatureClass__20221025_020	1858.028515	12.38470752	0	1.98	6.637
1047	seiro	4	8	650	600	Bewickfs Swan	20	919.55	563.4	24	406.5	BS_XYTableToPoint_OutFeatureClass__20221025_020	1855.199994	12.40389019	0	1.98	6.637
1048	seiro	4	8	650	600	Bewickfs Swan	32	913.688	569.125	24	406.5	BS_XYTableToPoint_OutFeatureClass__20221025_020	1810.637778	12.71421315	0	1.98	6.637
1050	seiro	4	8	650	600	Bewickfs Swan	12	912.917	574.75	24	406.5	BS_XYTableToPoint_OutFeatureClass__20221025_020	1801.344065	12.78091698	0	1.98	6.637
1051	seiro	4	8	650	600	Bewickfs Swan	5	914.9	576.3	24	406.5	BS_XYTableToPoint_OutFeatureClass__20221025_020	1813.834102	12.69143415	0	1.98	6.637
1052	seiro	4	8	650	600	Bewickfs Swan	21	908.071	581.881	24	406.5	BS_XYTableToPoint_OutFeatureClass__20221025_020	1764.376828	13.05338272	0	1.98	6.637
1055	seiro	4	8	650	600	Bewickfs Swan	19	902.921	591.605	24	406.5	BS_XYTableToPoint_OutFeatureClass__20221025_020	1725.871149	13.34993981	0	1.98	6.637
1056	seiro	4	8	650	600	Bewickfs Swan	6	902	593.5	24	406.5	BS_XYTableToPoint_OutFeatureClass__20221025_020	1719.211621	13.40261439	0	1.98	6.637
1057	seiro	4	8	650	600	Bewickfs Swan	14	900	600.214	24	406.5	BS_XYTableToPoint_OutFeatureClass__20221025_020	1705.000625	13.51643388	0	1.98	6.637
1058	seiro	4	8	650	600	Bewickfs Swan	53	899.368	602.311	24	406.5	BS_XYTableToPoint_OutFeatureClass__20221025_020	1700.76279	13.55075459	0	1.98	6.637
1059	seiro	4	8	650	600	Bewickfs Swan	53	899.368	602.311	24	406.5	BS_XYTableToPoint_OutFeatureClass__20221025_020	1700.76279	13.55075459	0	1.98	6.637
1060	seiro	4	8	650	600	Bewickfs Swan	51	898.363	606.304	24	406.5	BS_XYTableToPoint_OutFeatureClass__20221025_020	1694.381204	13.60277016	0	1.98	6.637
1061	seiro	4	8	650	600	Bewickfs Swan	60	898.45	607.567	24	406.5	BS_XYTableToPoint_OutFeatureClass__20221025_020	1695.21471	13.59595347	0	1.98	6.637
1062	seiro	4	8	650	600	Bewickfs Swan	51	897.873	610.461	24	406.5	BS_XYTableToPoint_OutFeatureClass__20221025_020	1691.998658	13.62229355	0	1.98	6.637
1063	seiro	4	8	650	600	Bewickfs Swan	45	897.411	613.3	24	406.5	BS_XYTableToPoint_OutFeatureClass__20221025_020	1689.779289	13.6405308	0	1.98	6.637
1064	seiro	4	8	650	600	Bewickfs Swan	17	895.735	617.441	24	406.5	BS_XYTableToPoint_OutFeatureClass__20221025_020	1680.128541	13.72041091	0	1.98	6.637
1065	seiro	4	8	650	600	Bewickfs Swan	52	894.769	620.615	24	406.5	BS_XYTableToPoint_OutFeatureClass__20221025_020	1675.234703	13.76127984	0	1.98	6.637
1066	seiro	4	8	650	600	Bewickfs Swan	48	893.521	623.562	24	406.5	BS_XYTableToPoint_OutFeatureClass__20221025_020	1668.56907	13.81734245	0	1.98	6.637
1067	seiro	4	8	650	600	Bewickfs Swan	37	892.743	628.716	24	406.5	BS_XYTableToPoint_OutFeatureClass__20221025_020	1667.050934	13.83017561	0	1.98	6.637
1068	seiro	4	8	650	600	Bewickfs Swan	15	890.833	631.567	24	406.5	BS_XYTableToPoint_OutFeatureClass__20221025_020	1656.530259	13.91977542	0	1.98	6.637
1070	seiro	4	8	650	600	Bewickfs Swan	56	888.232	637.429	24	406.5	BS_XYTableToPoint_OutFeatureClass__20221025_020	1644.672601	14.0221783	0	1.98	6.637
1071	seiro	4	8	650	600	Bewickfs Swan	36	887.157	641.386	24	406.5	BS_XYTableToPoint_OutFeatureClass__20221025_020	1641.853826	14.04674566	0	1.98	6.637
1072	seiro	4	8	650	600	Bewickfs Swan	35	887.083	641.472	24	406.5	BS_XYTableToPoint_OutFeatureClass__20221025_020	1641.457623	14.05020579	0	1.98	6.637
1073	seiro	4	8	650	600	Bewickfs Swan	46	885	644.413	24	406.5	BS_XYTableToPoint_OutFeatureClass__20221025_020	1631.071328	14.14153017	0	1.98	6.637
1074	seiro	4	8	650	600	Bewickfs Swan	71	882.19	648.514	24	406.5	BS_XYTableToPoint_OutFeatureClass__20221025_020	1617.732239	14.26059304	0	1.98	6.637
1075	seiro	4	8	650	600	Bewickfs Swan	81	880.463	652.302	24	406.5	BS_XYTableToPoint_OutFeatureClass__20221025_020	1611.724783	14.31487925	0	1.98	6.637
1076	seiro	4	8	650	600	Bewickfs Swan	64	879.188	655.344	24	406.5	BS_XYTableToPoint_OutFeatureClass__20221025_020	1607.989073	14.3488481	0	1.98	6.637
1077	seiro	4	8	650	600	Bewickfs Swan	28	876.464	659.393	24	406.5	BS_XYTableToPoint_OutFeatureClass__20221025_020	1596.717296	14.45233766	0	1.98	6.637
1078	seiro	4	8	650	600	Bewickfs Swan	45	874.589	662.656	24	406.5	BS_XYTableToPoint_OutFeatureClass__20221025_020	1590.186412	14.51299332	0	1.98	6.637
1079	seiro	4	8	650	600	Bewickfs Swan	40	872.35	666.25	24	406.5	BS_XYTableToPoint_OutFeatureClass__20221025_020	1582.30739	14.58685869	0	1.98	6.637
1080	seiro	4	8	650	600	Bewickfs Swan	42	872.119	669.476	24	406.5	BS_XYTableToPoint_OutFeatureClass__20221025_020	1587.2261	14.54065718	0	1.98	6.637
1081	seiro	4	8	650	600	Bewickfs Swan	47	869.479	672.543	24	406.5	BS_XYTableToPoint_OutFeatureClass__20221025_020	1576.490145	14.64188492	0	1.98	6.637
1082	seiro	4	8	650	600	Bewickfs Swan	58	869.155	674.69	24	406.5	BS_XYTableToPoint_OutFeatureClass__20221025_020	1579.054766	14.6175741	0	1.98	6.637
1083	seiro	4	8	650	600	Bewickfs Swan	65	867.977	677.531	24	406.5	BS_XYTableToPoint_OutFeatureClass__20221025_020	1577.839515	14.62908364	0	1.98	6.637
1084	seiro	4	8	650	600	Bewickfs Swan	72	866.431	680.611	24	406.5	BS_XYTableToPoint_OutFeatureClass__20221025_020	1575.117516	14.65493012	0	1.98	6.637
1085	seiro	4	8	650	600	Bewickfs Swan	72	866.431	680.611	24	406.5	BS_XYTableToPoint_OutFeatureClass__20221025_020	1575.117516	14.65493012	0	1.98	6.637
1086	seiro	4	8	650	600	Bewickfs Swan	55	864.336	684.227	24	406.5	BS_XYTableToPoint_OutFeatureClass__20221025_020	1570.587045	14.69815423	0	1.98	6.637
1087	seiro	4	8	650	600	Bewickfs Swan	60	864.317	686.3	24	406.5	BS_XYTableToPoint_OutFeatureClass__20221025_020	1575.692577	14.64946199	0	1.98	6.637
1088	seiro	4	8	650	600	Bewickfs Swan	60	862.4	688.833	24	406.5	BS_XYTableToPoint_OutFeatureClass__20221025_020	1570.156884	14.7022717	0	1.98	6.637
1089	seiro	4	8	650	600	Bewickfs Swan	37	858.23	694.527	24	406.5	BS_XYTableToPoint_OutFeatureClass__20221025_020	1559.605715	14.80400259	0	1.98	6.637
1090	seiro	4	8	650	600	Bewickfs Swan	34	858.529	696.147	24	406.5	BS_XYTableToPoint_OutFeatureClass__20221025_020	1566.05659	14.74163689	0	1.98	6.637
1091	seiro	4	8	650	600	Bewickfs Swan	48	856.042	699.688	24	406.5	BS_XYTableToPoint_OutFeatureClass__20221025_020	1561.035327	14.7901354	0	1.98	6.637
1092	seiro	4	8	650	600	Bewickfs Swan	31	854.919	701.887	24	406.5	BS_XYTableToPoint_OutFeatureClass__20221025_020	1560.763479	14.79277029	0	1.98	6.637
1093	seiro	4	8	650	600	Bewickfs Swan	37	853.257	704.716	24	406.5	BS_XYTableToPoint_OutFeatureClass__20221025_020	1559.363563	14.80635407	0	1.98	6.637
1094	seiro	4	8	650	600	Bewickfs Swan	31	849.79	709.887	24	406.5	BS_XYTableToPoint_OutFeatureClass__20221025_020	1555.067634	14.8481967	0	1.98	6.637
1095	seiro	4	8	650	600	Bewickfs Swan	24	848.75	711.917	24	406.5	BS_XYTableToPoint_OutFeatureClass__20221025_020	1555.602643	14.84297263	0	1.98	6.637
1096	seiro	4	8	650	600	Bewickfs Swan	11	846.591	715.864	24	406.5	BS_XYTableToPoint_OutFeatureClass__20221025_020	1556.282873	14.83633594	0	1.98	6.637
1097	seiro	4	8	650	600	Bewickfs Swan	11	846.591	715.864	24	406.5	BS_XYTableToPoint_OutFeatureClass__20221025_020	1556.282873	14.83633594	0	1.98	6.637
1098	seiro	4	8	650	600	Bewickfs Swan	48	845.333	718.271	24	406.5	BS_XYTableToPoint_OutFeatureClass__20221025_020	1557.336365	14.82606934	0	1.98	6.637
1099	seiro	4	8	650	600	Bewickfs Swan	59	842.178	722.432	24	406.5	BS_XYTableToPoint_OutFeatureClass__20221025_020	1554.032118	14.8583185	0	1.98	6.637
1100	seiro	4	8	650	600	Bewickfs Swan	58	840.103	725.655	24	406.5	BS_XYTableToPoint_OutFeatureClass__20221025_020	1554.127163	14.85738889	0	1.98	6.637
1101	seiro	4	8	650	600	Bewickfs Swan	71	836.542	729.077	24	406.5	BS_XYTableToPoint_OutFeatureClass__20221025_020	1547.084939	14.92658756	0	1.98	6.637
1102	seiro	4	8	650	600	Bewickfs Swan	53	835.16	731.481	24	406.5	BS_XYTableToPoint_OutFeatureClass__20221025_020	1548.777989	14.90989174	0	1.98	6.637
1103	seiro	4	8	650	600	Bewickfs Swan	29	832.672	734.534	24	406.5	BS_XYTableToPoint_OutFeatureClass__20221025_020	1547.23025	14.92515311	0	1.98	6.637
1104	seiro	4	8	650	600	Bewickfs Swan	23	832.587	737.152	24	406.5	BS_XYTableToPoint_OutFeatureClass__20221025_020	1557.421085	14.82524434	0	1.98	6.637
1105	seiro	4	8	650	600	Bewickfs Swan	31	831.016	740.823	24	406.5	BS_XYTableToPoint_OutFeatureClass__20221025_020	1564.114769	14.76035401	0	1.98	6.637
1106	seiro	4	8	650	600	Bewickfs Swan	34	827.353	744.088	24	406.5	BS_XYTableToPoint_OutFeatureClass__20221025_020	1558.41758	14.8155475	0	1.98	6.637
1107	seiro	4	8	650	600	Bewickfs Swan	31	829.371	745.694	24	406.5	BS_XYTableToPoint_OutFeatureClass__20221025_020	1576.005898	14.64648442	0	1.98	6.637
1108	seiro	4	8	650	600	Bewickfs Swan	21	825.833	749.881	24	406.5	BS_XYTableToPoint_OutFeatureClass__20221025_020	1575.723447	14.64916857	0	1.98	6.637
1109	seiro	4	8	650	600	Bewickfs Swan	25	821.94	754.1	24	406.5	BS_XYTableToPoint_OutFeatureClass__20221025_020	1574.669527	14.65919281	0	1.98	6.637
1110	seiro	4	8	650	600	Bewickfs Swan	25	821.94	754.1	24	406.5	BS_XYTableToPoint_OutFeatureClass__20221025_020	1574.669527	14.65919281	0	1.98	6.637
1111	seiro	4	8	650	600	Bewickfs Swan	53	823.198	755.274	24	406.5	BS_XYTableToPoint_OutFeatureClass__20221025_020	1586.402402	14.54837354	0	1.98	6.637
1112	seiro	4	8	650	600	Bewickfs Swan	61	821.254	757.975	24	406.5	BS_XYTableToPoint_OutFeatureClass__20221025_020	1588.987307	14.52418601	0	1.98	6.637
1113	seiro	4	8	650	600	Bewickfs Swan	82	818.622	761.78	24	406.5	BS_XYTableToPoint_OutFeatureClass__20221025_020	1593.694753	14.48034571	0	1.98	6.637
1115	seiro	4	8	650	600	Bewickfs Swan	8	816.25	768.5	24	406.5	BS_XYTableToPoint_OutFeatureClass__20221025_020	1614.357711	14.29103552	0	1.98	6.637
1116	seiro	4	8	650	600	Bewickfs Swan	9	812.167	771.833	24	406.5	BS_XYTableToPoint_OutFeatureClass__20221025_020	1611.378761	14.3180188	0	1.98	6.637
1117	seiro	4	8	650	600	Bewickfs Swan	34	810.029	776.088	24	406.5	BS_XYTableToPoint_OutFeatureClass__20221025_020	1622.762566	14.21545577	0	1.98	6.637
1118	seiro	4	8	650	600	Bewickfs Swan	27	806.796	779.759	24	406.5	BS_XYTableToPoint_OutFeatureClass__20221025_020	1626.799229	14.17944302	0	1.98	6.637
1119	seiro	4	8	650	600	Bewickfs Swan	12	807.083	783.333	24	406.5	BS_XYTableToPoint_OutFeatureClass__20221025_020	1646.518884	14.00613382	0	1.98	6.637
1120	seiro	4	8	650	600	Bewickfs Swan	5	800.3	788.1	24	406.5	BS_XYTableToPoint_OutFeatureClass__20221025_020	1642.072745	14.04483454	0	1.98	6.637
1124	seiro	4	8	650	600	Bewickfs Swan	15	800.033	796.233	24	406.5	BS_XYTableToPoint_OutFeatureClass__20221025_020	1684.654464	13.6828321	0	1.98	6.637
1126	seiro	4	8	650	600	Bewickfs Swan	21	798.5	801.5	24	406.5	BS_XYTableToPoint_OutFeatureClass__20221025_020	1707.106079	13.49944774	0	1.98	6.637
1127	seiro	4	8	650	600	Bewickfs Swan	33	794.076	805.742	24	406.5	BS_XYTableToPoint_OutFeatureClass__20221025_020	1712.996987	13.45214998	0	1.98	6.637
1129	seiro	4	8	650	600	Bewickfs Swan	9	788.5	814.278	24	406.5	BS_XYTableToPoint_OutFeatureClass__20221025_020	1740.066718	13.23904097	0	1.98	6.637
1130	seiro	4	8	650	600	Bewickfs Swan	25	788.5	817.02	24	406.5	BS_XYTableToPoint_OutFeatureClass__20221025_020	1755.801422	13.11827091	0	1.98	6.637
1132	seiro	4	8	650	600	Bewickfs Swan	34	782.559	824.588	24	406.5	BS_XYTableToPoint_OutFeatureClass__20221025_020	1778.590861	12.94724309	0	1.98	6.637
1133	seiro	4	8	650	600	Bewickfs Swan	20	783.2	827	24	406.5	BS_XYTableToPoint_OutFeatureClass__20221025_020	1794.985132	12.82696525	0	1.98	6.637
1135	seiro	4	8	650	600	Bewickfs Swan	18	782.222	832.389	24	406.5	BS_XYTableToPoint_OutFeatureClass__20221025_020	1823.470895	12.62325183	0	1.98	6.637
1136	seiro	4	8	650	600	Bewickfs Swan	10	777	835.1	24	406.5	BS_XYTableToPoint_OutFeatureClass__20221025_020	1822.369978	12.63100364	0	1.98	6.637
1137	seiro	4	8	650	600	Bewickfs Swan	15	778.3	836.833	24	406.5	BS_XYTableToPoint_OutFeatureClass__20221025_020	1836.983931	12.52887911	0	1.98	6.637
1141	seiro	4	8	650	600	Bewickfs Swan	30	772.967	849.867	24	406.5	BS_XYTableToPoint_OutFeatureClass__20221025_020	1899.27389	12.11162974	0	1.98	6.637
1147	seiro	4	8	650	600	Bewickfs Swan	17	760.324	870.559	24	406.5	BS_XYTableToPoint_OutFeatureClass__20221025_020	1992.71901	11.53567364	0	1.98	6.637
1148	seiro	4	8	650	600	Bewickfs Swan	19	759.079	873.237	24	406.5	BS_XYTableToPoint_OutFeatureClass__20221025_020	2006.47931	11.45548763	0	1.98	6.637
1149	seiro	4	8	650	600	Bewickfs Swan	19	759.079	873.237	24	406.5	BS_XYTableToPoint_OutFeatureClass__20221025_020	2006.47931	11.45548763	0	1.98	6.637
1151	seiro	4	8	650	600	Bewickfs Swan	32	752.75	883.375	24	406.5	BS_XYTableToPoint_OutFeatureClass__20221025_020	2055.740249	11.17740255	0	1.98	6.637
1155	seiro	4	8	650	600	Bewickfs Swan	69	747.833	896.471	24	406.5	BS_XYTableToPoint_OutFeatureClass__20221025_020	2129.1768	10.78718081	0	1.98	6.637
1158	seiro	4	8	650	600	Bewickfs Swan	28	741.286	907.679	24	406.5	BS_XYTableToPoint_OutFeatureClass__20221025_020	2188.779108	10.49006156	0	1.98	6.637
1159	seiro	4	8	650	600	Bewickfs Swan	11	742.682	909.955	24	406.5	BS_XYTableToPoint_OutFeatureClass__20221025_020	2206.373353	10.40547499	0	1.98	6.637
1160	seiro	4	8	650	600	Bewickfs Swan	7	741.5	913.214	24	406.5	BS_XYTableToPoint_OutFeatureClass__20221025_020	2225.403306	10.31551691	0	1.98	6.637
1170	seiro	4	8	650	600	Bewickfs Swan	48	719.812	942.688	24	406.5	BS_XYTableToPoint_OutFeatureClass__20221025_020	2385.13625	9.617878596	0	1.98	6.637
1171	seiro	4	8	650	600	Bewickfs Swan	22	718.545	945.136	24	406.5	BS_XYTableToPoint_OutFeatureClass__20221025_020	2399.79971	9.558557527	0	1.98	6.637
1172	seiro	4	8	650	600	Bewickfs Swan	18	1017.444	550.5	6	461.5	BS_XYTableToPoint_OutFeatureClass__20221025_021	2528.604957	10.33177939	0	1.98	6.637
1174	seiro	4	8	650	600	Bewickfs Swan	26	1014.808	558.769	6	461.5	BS_XYTableToPoint_OutFeatureClass__20221025_021	2503.830643	10.43514755	0	1.98	6.637
1198	seiro	4	8	650	600	Bewickfs Swan	8	980.625	639.375	6	461.5	BS_XYTableToPoint_OutFeatureClass__20221025_021	2270.796619	11.51998073	0	1.98	6.637
1208	seiro	4	8	650	600	Bewickfs Swan	12	967	674.25	6	461.5	BS_XYTableToPoint_OutFeatureClass__20221025_021	2220.452731	11.78487419	0	1.98	6.637
1212	seiro	4	8	650	600	Bewickfs Swan	10	959.2	690.3	6	461.5	BS_XYTableToPoint_OutFeatureClass__20221025_021	2196.831253	11.91343927	0	1.98	6.637
1220	seiro	4	8	650	600	Bewickfs Swan	41	946.256	714.744	6	461.5	BS_XYTableToPoint_OutFeatureClass__20221025_021	2166.719507	12.08148525	0	1.98	6.637
1221	seiro	4	8	650	600	Bewickfs Swan	9	945.278	718.389	6	461.5	BS_XYTableToPoint_OutFeatureClass__20221025_021	2169.628975	12.06504005	0	1.98	6.637
1223	seiro	4	8	650	600	Bewickfs Swan	29	941.845	726.879	6	461.5	BS_XYTableToPoint_OutFeatureClass__20221025_021	2170.344156	12.06100453	0	1.98	6.637
1225	seiro	4	8	650	600	Bewickfs Swan	21	938.643	732.262	6	461.5	BS_XYTableToPoint_OutFeatureClass__20221025_021	2165.36899	12.08913415	0	1.98	6.637
1227	seiro	4	8	650	600	Bewickfs Swan	46	934.348	741.565	6	461.5	BS_XYTableToPoint_OutFeatureClass__20221025_021	2166.296907	12.08387768	0	1.98	6.637
1228	seiro	4	8	650	600	Bewickfs Swan	44	932.091	745.341	6	461.5	BS_XYTableToPoint_OutFeatureClass__20221025_021	2164.20145	12.0957546	0	1.98	6.637
1229	seiro	4	8	650	600	Bewickfs Swan	15	930.567	749.1	6	461.5	BS_XYTableToPoint_OutFeatureClass__20221025_021	2166.878875	12.08058329	0	1.98	6.637
1230	seiro	4	8	650	600	Bewickfs Swan	15	930.567	749.1	6	461.5	BS_XYTableToPoint_OutFeatureClass__20221025_021	2166.878875	12.08058329	0	1.98	6.637
1233	seiro	4	8	650	600	Bewickfs Swan	17	924.735	760.5	6	461.5	BS_XYTableToPoint_OutFeatureClass__20221025_021	2169.998937	12.06295214	0	1.98	6.637
1234	seiro	4	8	650	600	Bewickfs Swan	18	923.056	764.667	6	461.5	BS_XYTableToPoint_OutFeatureClass__20221025_021	2174.658357	12.03671858	0	1.98	6.637
1235	seiro	4	8	650	600	Bewickfs Swan	6	1260.833	862	39	170.5	BS_XYTableToPoint_OutFeatureClass__20221025_024	4532.919831	2.054428471	0	1.98	6.637
1250	seiro	4	8	650	600	Bewickfs Swan	9	1226.167	902.722	39	170.5	BS_XYTableToPoint_OutFeatureClass__20221025_024	4438.814283	2.098002871	0	1.98	6.637
1277	seiro	4	8	650	600	Bewickfs Swan	31	1150.5	957	39	170.5	BS_XYTableToPoint_OutFeatureClass__20221025_024	4192.770766	2.221179549	0	1.98	6.637
1279	seiro	4	8	650	600	Bewickfs Swan	10	1150.274	959.887	39	170.5	BS_XYTableToPoint_OutFeatureClass__20221025_024	4202.983616	2.215779598	0	1.98	6.637
1288	seiro	4	8	650	600	Bewickfs Swan	28	1128.464	983.143	39	170.5	BS_XYTableToPoint_OutFeatureClass__20221025_024	4180.422783	2.227743693	0	1.98	6.637
1290	seiro	4	8	650	600	Bewickfs Swan	13	1124.115	985.038	39	170.5	BS_XYTableToPoint_OutFeatureClass__20221025_024	4165.447502	2.235756757	0	1.98	6.637
1293	seiro	4	8	650	600	Bewickfs Swan	31	1115.339	997.661	39	170.5	BS_XYTableToPoint_OutFeatureClass__20221025_024	4174.567937	2.230869689	0	1.98	6.637
1294	seiro	4	8	650	600	Bewickfs Swan	57	1111.972	998.056	39	170.5	BS_XYTableToPoint_OutFeatureClass__20221025_024	4158.895655	2.23928072	0	1.98	6.637
1295	seiro	4	8	650	600	Bewickfs Swan	36	1114.026	1001.044	39	170.5	BS_XYTableToPoint_OutFeatureClass__20221025_024	4182.814579	2.226469193	0	1.98	6.637
1296	seiro	4	8	650	600	Bewickfs Swan	18	1111	1005.5	39	170.5	BS_XYTableToPoint_OutFeatureClass__20221025_024	4187.231462	2.224119431	0	1.98	6.637
1297	seiro	4	8	650	600	Bewickfs Swan	18	1111	1005.5	39	170.5	BS_XYTableToPoint_OutFeatureClass__20221025_024	4187.231462	2.224119431	0	1.98	6.637
1298	seiro	4	8	650	600	Bewickfs Swan	13	1108.962	1007.5	39	170.5	BS_XYTableToPoint_OutFeatureClass__20221025_024	4185.848922	2.224854403	0	1.98	6.637
1299	seiro	4	8	650	600	Bewickfs Swan	10	1104.5	1012.2	39	170.5	BS_XYTableToPoint_OutFeatureClass__20221025_024	4184.608228	2.225514381	0	1.98	6.637
1300	seiro	4	8	650	600	Bewickfs Swan	14	1095.786	432.143	10	149.5	BS_XYTableToPoint_OutFeatureClass__20221025_028	3248.648354	2.496397769	0	1.98	6.637
1308	seiro	4	8	650	600	Bewickfs Swan	20	1078.45	451.7	10	149.5	BS_XYTableToPoint_OutFeatureClass__20221025_028	3092.118299	2.622857313	0	1.98	6.637
1309	seiro	4	8	650	600	Bewickfs Swan	20	1075.3	457	10	149.5	BS_XYTableToPoint_OutFeatureClass__20221025_028	3060.114241	2.65030782	0	1.98	6.637
1318	seiro	4	8	650	600	Bewickfs Swan	9	1049.611	479.722	10	149.5	BS_XYTableToPoint_OutFeatureClass__20221025_028	2846.12049	2.849737548	0	1.98	6.637
1335	seiro	4	8	650	600	Bewickfs Swan	12	1004	529.667	10	149.5	BS_XYTableToPoint_OutFeatureClass__20221025_028	2461.469529	3.295521098	0	1.98	6.637
1337	seiro	4	8	650	600	Bewickfs Swan	32	998.469	535.969	10	149.5	BS_XYTableToPoint_OutFeatureClass__20221025_028	2416.346432	3.357131866	0	1.98	6.637
1338	seiro	4	8	650	600	Bewickfs Swan	32	995.344	538.281	10	149.5	BS_XYTableToPoint_OutFeatureClass__20221025_028	2392.563637	3.390541571	0	1.98	6.637
1339	seiro	4	8	650	600	Bewickfs Swan	34	992.618	542.382	10	149.5	BS_XYTableToPoint_OutFeatureClass__20221025_028	2369.465955	3.423631956	0	1.98	6.637
1340	seiro	4	8	650	600	Bewickfs Swan	26	988.423	543.423	10	149.5	BS_XYTableToPoint_OutFeatureClass__20221025_028	2340.07591	3.466683079	0	1.98	6.637
1341	seiro	4	8	650	600	Bewickfs Swan	36	987.056	547.056	10	149.5	BS_XYTableToPoint_OutFeatureClass__20221025_028	2326.907786	3.486325445	0	1.98	6.637
1342	seiro	4	8	650	600	Bewickfs Swan	14	984.214	550	10	149.5	BS_XYTableToPoint_OutFeatureClass__20221025_028	2304.705939	3.519952262	0	1.98	6.637
1343	seiro	4	8	650	600	Bewickfs Swan	14	984.214	550	10	149.5	BS_XYTableToPoint_OutFeatureClass__20221025_028	2304.705939	3.519952262	0	1.98	6.637
1351	seiro	4	8	650	600	Bewickfs Swan	29	961.741	573.293	10	149.5	BS_XYTableToPoint_OutFeatureClass__20221025_028	2133.861441	3.802171077	0	1.98	6.637
1352	seiro	4	8	650	600	Bewickfs Swan	52	958.173	577	10	149.5	BS_XYTableToPoint_OutFeatureClass__20221025_028	2107.585229	3.849645472	0	1.98	6.637
1353	seiro	4	8	650	600	Bewickfs Swan	48	956	580	10	149.5	BS_XYTableToPoint_OutFeatureClass__20221025_028	2091.372766	3.879533698	0	1.98	6.637
1354	seiro	4	8	650	600	Bewickfs Swan	35	952.529	583.614	10	149.5	BS_XYTableToPoint_OutFeatureClass__20221025_028	2066.272012	3.926735155	0	1.98	6.637
1355	seiro	4	8	650	600	Bewickfs Swan	19	952.447	585.132	10	149.5	BS_XYTableToPoint_OutFeatureClass__20221025_028	2065.179393	3.928815924	0	1.98	6.637
1356	seiro	4	8	650	600	Bewickfs Swan	27	948.389	586.389	10	149.5	BS_XYTableToPoint_OutFeatureClass__20221025_028	2037.12903	3.983000692	0	1.98	6.637
1357	seiro	4	8	650	600	Bewickfs Swan	41	946.939	588.573	10	149.5	BS_XYTableToPoint_OutFeatureClass__20221025_028	2026.622943	4.003682298	0	1.98	6.637
1358	seiro	4	8	650	600	Bewickfs Swan	40	943.85	592.05	10	149.5	BS_XYTableToPoint_OutFeatureClass__20221025_028	2004.790303	4.047355618	0	1.98	6.637
1359	seiro	4	8	650	600	Bewickfs Swan	27	940.981	595.463	10	149.5	BS_XYTableToPoint_OutFeatureClass__20221025_028	1984.731633	4.08832939	0	1.98	6.637
1360	seiro	4	8	650	600	Bewickfs Swan	37	937.689	597.662	10	149.5	BS_XYTableToPoint_OutFeatureClass__20221025_028	1962.103771	4.13555942	0	1.98	6.637
1361	seiro	4	8	650	600	Bewickfs Swan	15	935.367	600.567	10	149.5	BS_XYTableToPoint_OutFeatureClass__20221025_028	1946.206782	4.16939897	0	1.98	6.637
1362	seiro	4	8	650	600	Bewickfs Swan	21	932.976	603.881	10	149.5	BS_XYTableToPoint_OutFeatureClass__20221025_028	1930.077818	4.204303542	0	1.98	6.637
1363	seiro	4	8	650	600	Bewickfs Swan	16	929.438	606.875	10	149.5	BS_XYTableToPoint_OutFeatureClass__20221025_028	1906.343858	4.256742995	0	1.98	6.637
1364	seiro	4	8	650	600	Bewickfs Swan	12	926.75	609.833	10	149.5	BS_XYTableToPoint_OutFeatureClass__20221025_028	1888.625973	4.296751725	0	1.98	6.637
1365	seiro	4	8	650	600	Bewickfs Swan	6	925	612.5	10	149.5	BS_XYTableToPoint_OutFeatureClass__20221025_028	1877.4365	4.3224088	0	1.98	6.637
1374	seiro	4	8	650	600	Bewickfs Swan	9	903.167	636.056	10	149.5	BS_XYTableToPoint_OutFeatureClass__20221025_028	1744.02169	4.653768997	0	1.98	6.637
1376	seiro	4	8	650	600	Bewickfs Swan	30	897.467	640.8	10	149.5	BS_XYTableToPoint_OutFeatureClass__20221025_028	1710.509244	4.745153051	0	1.98	6.637
1377	seiro	4	8	650	600	Bewickfs Swan	29	894.603	643.5	10	149.5	BS_XYTableToPoint_OutFeatureClass__20221025_028	1694.366894	4.790465584	0	1.98	6.637
1378	seiro	4	8	650	600	Bewickfs Swan	6	892	646.5	10	149.5	BS_XYTableToPoint_OutFeatureClass__20221025_028	1680.631914	4.829708322	0	1.98	6.637
1379	seiro	4	8	650	600	Bewickfs Swan	52	889.769	649.058	10	149.5	BS_XYTableToPoint_OutFeatureClass__20221025_028	1669.101624	4.863152414	0	1.98	6.637
1380	seiro	4	8	650	600	Bewickfs Swan	28	887	653.821	10	149.5	BS_XYTableToPoint_OutFeatureClass__20221025_028	1657.494334	4.89729154	0	1.98	6.637
1383	seiro	4	8	650	600	Bewickfs Swan	33	882.591	658.5	10	149.5	BS_XYTableToPoint_OutFeatureClass__20221025_028	1635.674644	4.962783563	0	1.98	6.637
1384	seiro	4	8	650	600	Bewickfs Swan	29	879.569	661.086	10	149.5	BS_XYTableToPoint_OutFeatureClass__20221025_028	1620.140131	5.010489688	0	1.98	6.637
1385	seiro	4	8	650	600	Bewickfs Swan	31	877.5	663.5	10	149.5	BS_XYTableToPoint_OutFeatureClass__20221025_028	1610.855992	5.039442036	0	1.98	6.637
1387	seiro	4	8	650	600	Bewickfs Swan	39	871.936	670.859	10	149.5	BS_XYTableToPoint_OutFeatureClass__20221025_028	1588.878308	5.109332696	0	1.98	6.637
1389	seiro	4	8	650	600	Bewickfs Swan	46	867.609	677.543	10	149.5	BS_XYTableToPoint_OutFeatureClass__20221025_028	1575.502572	5.152826848	0	1.98	6.637
1390	seiro	4	8	650	600	Bewickfs Swan	49	865.092	679.276	10	149.5	BS_XYTableToPoint_OutFeatureClass__20221025_028	1563.391141	5.192854506	0	1.98	6.637
1391	seiro	4	8	650	600	Bewickfs Swan	6	863	681.5	10	149.5	BS_XYTableToPoint_OutFeatureClass__20221025_028	1555.367501	5.21971693	0	1.98	6.637
1392	seiro	4	8	650	600	Bewickfs Swan	39	860.474	684.833	10	149.5	BS_XYTableToPoint_OutFeatureClass__20221025_028	1547.643331	5.245840998	0	1.98	6.637
1393	seiro	4	8	650	600	Bewickfs Swan	37	858.932	687.446	10	149.5	BS_XYTableToPoint_OutFeatureClass__20221025_028	1544.686844	5.255909618	0	1.98	6.637
1394	seiro	4	8	650	600	Bewickfs Swan	55	856.955	691.082	10	149.5	BS_XYTableToPoint_OutFeatureClass__20221025_028	1542.078806	5.264823748	0	1.98	6.637
1395	seiro	4	8	650	600	Bewickfs Swan	55	856.955	691.082	10	149.5	BS_XYTableToPoint_OutFeatureClass__20221025_028	1542.078806	5.264823748	0	1.98	6.637
1396	seiro	4	8	650	600	Bewickfs Swan	21	854.5	695.357	10	149.5	BS_XYTableToPoint_OutFeatureClass__20221025_028	1538.861745	5.275861284	0	1.98	6.637
1397	seiro	4	8	650	600	Bewickfs Swan	37	853.122	697.284	10	149.5	BS_XYTableToPoint_OutFeatureClass__20221025_028	1535.98034	5.285786622	0	1.98	6.637
1398	seiro	4	8	650	600	Bewickfs Swan	59	850.856	698.551	10	149.5	BS_XYTableToPoint_OutFeatureClass__20221025_028	1525.843469	5.321003471	0	1.98	6.637
1399	seiro	4	8	650	600	Bewickfs Swan	49	849.194	702.255	10	149.5	BS_XYTableToPoint_OutFeatureClass__20221025_028	1527.045588	5.316802607	0	1.98	6.637
1400	seiro	4	8	650	600	Bewickfs Swan	53	847.387	704.745	10	149.5	BS_XYTableToPoint_OutFeatureClass__20221025_028	1523.978448	5.32753405	0	1.98	6.637
1401	seiro	4	8	650	600	Bewickfs Swan	41	844.939	707.768	10	149.5	BS_XYTableToPoint_OutFeatureClass__20221025_028	1519.118152	5.344628597	0	1.98	6.637
1402	seiro	4	8	650	600	Bewickfs Swan	48	843.396	710.396	10	149.5	BS_XYTableToPoint_OutFeatureClass__20221025_028	1518.722119	5.34602636	0	1.98	6.637
1403	seiro	4	8	650	600	Bewickfs Swan	54	841.463	712.722	10	149.5	BS_XYTableToPoint_OutFeatureClass__20221025_028	1515.27339	5.358229354	0	1.98	6.637
1404	seiro	4	8	650	600	Bewickfs Swan	42	840.286	716.714	10	149.5	BS_XYTableToPoint_OutFeatureClass__20221025_028	1522.417704	5.333011524	0	1.98	6.637
1405	seiro	4	8	650	600	Bewickfs Swan	56	838.143	719.857	10	149.5	BS_XYTableToPoint_OutFeatureClass__20221025_028	1521.387295	5.336633957	0	1.98	6.637
1406	seiro	4	8	650	600	Bewickfs Swan	43	835.593	722.151	10	149.5	BS_XYTableToPoint_OutFeatureClass__20221025_028	1515.293324	5.35815866	0	1.98	6.637
1407	seiro	4	8	650	600	Bewickfs Swan	39	833.5	724.628	10	149.5	BS_XYTableToPoint_OutFeatureClass__20221025_028	1512.816643	5.3669564	0	1.98	6.637
1408	seiro	4	8	650	600	Bewickfs Swan	36	833.528	724.667	10	149.5	BS_XYTableToPoint_OutFeatureClass__20221025_028	1513.124056	5.365862825	0	1.98	6.637
1409	seiro	4	8	650	600	Bewickfs Swan	17	832.147	728.971	10	149.5	BS_XYTableToPoint_OutFeatureClass__20221025_028	1522.114125	5.334078252	0	1.98	6.637
1410	seiro	4	8	650	600	Bewickfs Swan	46	829.435	731.043	10	149.5	BS_XYTableToPoint_OutFeatureClass__20221025_028	1515.347939	5.357964979	0	1.98	6.637
1411	seiro	4	8	650	600	Bewickfs Swan	40	827.9	733.55	10	149.5	BS_XYTableToPoint_OutFeatureClass__20221025_028	1517.109153	5.351726747	0	1.98	6.637
1412	seiro	4	8	650	600	Bewickfs Swan	33	824.773	738.348	10	149.5	BS_XYTableToPoint_OutFeatureClass__20221025_028	1520.198815	5.340818217	0	1.98	6.637
1413	seiro	4	8	650	600	Bewickfs Swan	48	823.521	739.5	10	149.5	BS_XYTableToPoint_OutFeatureClass__20221025_028	1518.423453	5.347080961	0	1.98	6.637
1414	seiro	4	8	650	600	Bewickfs Swan	40	821.575	742.7	10	149.5	BS_XYTableToPoint_OutFeatureClass__20221025_028	1521.964724	5.334603383	0	1.98	6.637
1415	seiro	4	8	650	600	Bewickfs Swan	6	819.167	745.833	10	149.5	BS_XYTableToPoint_OutFeatureClass__20221025_028	1523.239599	5.330125654	0	1.98	6.637
1417	seiro	4	8	650	600	Bewickfs Swan	54	815.185	751.278	10	149.5	BS_XYTableToPoint_OutFeatureClass__20221025_028	1527.605671	5.314847637	0	1.98	6.637
1418	seiro	4	8	650	600	Bewickfs Swan	35	812.986	754.9	10	149.5	BS_XYTableToPoint_OutFeatureClass__20221025_028	1533.491008	5.29439158	0	1.98	6.637
1419	seiro	4	8	650	600	Bewickfs Swan	23	810.152	758.457	10	149.5	BS_XYTableToPoint_OutFeatureClass__20221025_028	1536.503529	5.28398166	0	1.98	6.637
1420	seiro	4	8	650	600	Bewickfs Swan	27	809.019	760.759	10	149.5	BS_XYTableToPoint_OutFeatureClass__20221025_028	1542.14208	5.264607122	0	1.98	6.637
1421	seiro	4	8	650	600	Bewickfs Swan	27	808.981	760.907	10	149.5	BS_XYTableToPoint_OutFeatureClass__20221025_028	1542.677684	5.26277414	0	1.98	6.637
1422	seiro	4	8	650	600	Bewickfs Swan	42	806.548	763.214	10	149.5	BS_XYTableToPoint_OutFeatureClass__20221025_028	1542.377131	5.263802556	0	1.98	6.637
1423	seiro	4	8	650	600	Bewickfs Swan	37	804.365	765.824	10	149.5	BS_XYTableToPoint_OutFeatureClass__20221025_028	1545.08981	5.254534998	0	1.98	6.637
1424	seiro	4	8	650	600	Bewickfs Swan	36	802.083	768.667	10	149.5	BS_XYTableToPoint_OutFeatureClass__20221025_028	1548.872838	5.241665147	0	1.98	6.637
1425	seiro	4	8	650	600	Bewickfs Swan	35	799.471	771.243	10	149.5	BS_XYTableToPoint_OutFeatureClass__20221025_028	1550.192824	5.237189402	0	1.98	6.637
1426	seiro	4	8	650	600	Bewickfs Swan	40	797.725	773.4	10	149.5	BS_XYTableToPoint_OutFeatureClass__20221025_028	1553.557014	5.225816809	0	1.98	6.637
1427	seiro	4	8	650	600	Bewickfs Swan	26	795.192	777.5	10	149.5	BS_XYTableToPoint_OutFeatureClass__20221025_028	1563.952057	5.190986957	0	1.98	6.637
1430	seiro	4	8	650	600	Bewickfs Swan	34	788.118	786.324	10	149.5	BS_XYTableToPoint_OutFeatureClass__20221025_028	1581.787447	5.132298208	0	1.98	6.637
1431	seiro	4	8	650	600	Bewickfs Swan	22	785.909	788.545	10	149.5	BS_XYTableToPoint_OutFeatureClass__20221025_028	1585.125188	5.121462408	0	1.98	6.637
1432	seiro	4	8	650	600	Bewickfs Swan	34	783.5	791.853	10	149.5	BS_XYTableToPoint_OutFeatureClass__20221025_028	1594.040215	5.092743597	0	1.98	6.637
1434	seiro	4	8	650	600	Bewickfs Swan	20	779.2	797.75	10	149.5	BS_XYTableToPoint_OutFeatureClass__20221025_028	1610.988845	5.039025376	0	1.98	6.637
1435	seiro	4	8	650	600	Bewickfs Swan	25	778.74	798.14	10	149.5	BS_XYTableToPoint_OutFeatureClass__20221025_028	1611.504772	5.037407949	0	1.98	6.637
1436	seiro	4	8	650	600	Bewickfs Swan	24	777.083	801.125	10	149.5	BS_XYTableToPoint_OutFeatureClass__20221025_028	1622.548872	5.003032432	0	1.98	6.637
1437	seiro	4	8	650	600	Bewickfs Swan	37	774.041	803.392	10	149.5	BS_XYTableToPoint_OutFeatureClass__20221025_028	1624.74209	4.996261722	0	1.98	6.637
1438	seiro	4	8	650	600	Bewickfs Swan	28	772.036	806.786	10	149.5	BS_XYTableToPoint_OutFeatureClass__20221025_028	1637.556207	4.957067012	0	1.98	6.637
1439	seiro	4	8	650	600	Bewickfs Swan	19	768.342	810.5	10	149.5	BS_XYTableToPoint_OutFeatureClass__20221025_028	1646.928741	4.928786763	0	1.98	6.637
1440	seiro	4	8	650	600	Bewickfs Swan	29	766.362	812.397	10	149.5	BS_XYTableToPoint_OutFeatureClass__20221025_028	1651.687992	4.914549744	0	1.98	6.637
1442	seiro	4	8	650	600	Bewickfs Swan	43	761.826	819.012	10	149.5	BS_XYTableToPoint_OutFeatureClass__20221025_028	1677.100408	4.839902574	0	1.98	6.637
1443	seiro	4	8	650	600	Bewickfs Swan	17	759.794	821.029	10	149.5	BS_XYTableToPoint_OutFeatureClass__20221025_028	1683.152529	4.822458423	0	1.98	6.637
1444	seiro	4	8	650	600	Bewickfs Swan	8	757.125	824.125	10	149.5	BS_XYTableToPoint_OutFeatureClass__20221025_028	1694.159675	4.791052894	0	1.98	6.637
1445	seiro	4	8	650	600	Bewickfs Swan	27	754.611	828.019	10	149.5	BS_XYTableToPoint_OutFeatureClass__20221025_028	1710.938413	4.743960058	0	1.98	6.637
1446	seiro	4	8	650	600	Bewickfs Swan	13	752.731	830.731	10	149.5	BS_XYTableToPoint_OutFeatureClass__20221025_028	1722.511844	4.712013436	0	1.98	6.637
1447	seiro	4	8	650	600	Bewickfs Swan	10	751	832.7	10	149.5	BS_XYTableToPoint_OutFeatureClass__20221025_028	1730.05388	4.691425645	0	1.98	6.637
1448	seiro	4	8	650	600	Bewickfs Swan	10	751	832.7	10	149.5	BS_XYTableToPoint_OutFeatureClass__20221025_028	1730.05388	4.691425645	0	1.98	6.637
1449	seiro	4	8	650	600	Bewickfs Swan	11	1025.864	524.591	7	188.5	BSXYTableToPoint_OutFeatureClass__20221025_003_umi_2	2614.474053	3.958777624	0	1.98	6.637
1450	seiro	4	8	650	600	Bewickfs Swan	11	1025.864	524.591	7	188.5	BSXYTableToPoint_OutFeatureClass__20221025_003_umi_2	2614.474053	3.958777624	0	1.98	6.637
1465	seiro	4	8	650	600	Bewickfs Swan	45	995.456	565.789	7	188.5	BSXYTableToPoint_OutFeatureClass__20221025_003_umi_2	2367.53469	4.372452584	0	1.98	6.637
1467	seiro	4	8	650	600	Bewickfs Swan	13	990.346	572.5	7	188.5	BSXYTableToPoint_OutFeatureClass__20221025_003_umi_2	2328.724425	4.445468766	0	1.98	6.637
1468	seiro	4	8	650	600	Bewickfs Swan	18	987.833	576.5	7	188.5	BSXYTableToPoint_OutFeatureClass__20221025_003_umi_2	2309.588604	4.482376183	0	1.98	6.637
1469	seiro	4	8	650	600	Bewickfs Swan	45	986.233	577.122	7	188.5	BSXYTableToPoint_OutFeatureClass__20221025_003_umi_2	2298.411165	4.504219401	0	1.98	6.637
1470	seiro	4	8	650	600	Bewickfs Swan	40	983.725	581.6	7	188.5	BSXYTableToPoint_OutFeatureClass__20221025_003_umi_2	2279.461279	4.541742709	0	1.98	6.637
1471	seiro	4	8	650	600	Bewickfs Swan	39	982.551	584.09	7	188.5	BSXYTableToPoint_OutFeatureClass__20221025_003_umi_2	2270.591929	4.559521063	0	1.98	6.637
1472	seiro	4	8	650	600	Bewickfs Swan	27	981.204	587.685	7	188.5	BSXYTableToPoint_OutFeatureClass__20221025_003_umi_2	2260.372189	4.580179786	0	1.98	6.637
1482	seiro	4	8	650	600	Bewickfs Swan	6	961.5	614	7	188.5	BSXYTableToPoint_OutFeatureClass__20221025_003_umi_2	2126.574536	4.869025834	0	1.98	6.637
1484	seiro	4	8	650	600	Bewickfs Swan	28	958	619.5	7	188.5	BSXYTableToPoint_OutFeatureClass__20221025_003_umi_2	2104.7657	4.919600658	0	1.98	6.637
1485	seiro	4	8	650	600	Bewickfs Swan	31	954.597	623.113	7	188.5	BSXYTableToPoint_OutFeatureClass__20221025_003_umi_2	2083.32351	4.970361408	0	1.98	6.637
1486	seiro	4	8	650	600	Bewickfs Swan	31	954.597	623.113	7	188.5	BSXYTableToPoint_OutFeatureClass__20221025_003_umi_2	2083.32351	4.970361408	0	1.98	6.637
1487	seiro	4	8	650	600	Bewickfs Swan	56	953.429	625.411	7	188.5	BSXYTableToPoint_OutFeatureClass__20221025_003_umi_2	2076.629828	4.986423073	0	1.98	6.637
1488	seiro	4	8	650	600	Bewickfs Swan	41	952.329	628.671	7	188.5	BSXYTableToPoint_OutFeatureClass__20221025_003_umi_2	2071.134746	4.999686561	0	1.98	6.637
1489	seiro	4	8	650	600	Bewickfs Swan	67	949.575	632.828	7	188.5	BSXYTableToPoint_OutFeatureClass__20221025_003_umi_2	2055.331873	5.038226759	0	1.98	6.637
1490	seiro	4	8	650	600	Bewickfs Swan	60	948.05	635.533	7	188.5	BSXYTableToPoint_OutFeatureClass__20221025_003_umi_2	2047.095415	5.05855072	0	1.98	6.637
1491	seiro	4	8	650	600	Bewickfs Swan	37	946.041	639.041	7	188.5	BSXYTableToPoint_OutFeatureClass__20221025_003_umi_2	2036.480702	5.084986577	0	1.98	6.637
1492	seiro	4	8	650	600	Bewickfs Swan	36	945.056	641.694	7	188.5	BSXYTableToPoint_OutFeatureClass__20221025_003_umi_2	2032.273407	5.095541537	0	1.98	6.637
1493	seiro	4	8	650	600	Bewickfs Swan	46	943.087	644.87	7	188.5	BSXYTableToPoint_OutFeatureClass__20221025_003_umi_2	2022.14215	5.121139048	0	1.98	6.637
1494	seiro	4	8	650	600	Bewickfs Swan	47	942.33	647.394	7	188.5	BSXYTableToPoint_OutFeatureClass__20221025_003_umi_2	2019.722247	5.127291295	0	1.98	6.637
1495	seiro	4	8	650	600	Bewickfs Swan	45	940.567	650.389	7	188.5	BSXYTableToPoint_OutFeatureClass__20221025_003_umi_2	2011.243703	5.148964015	0	1.98	6.637
1496	seiro	4	8	650	600	Bewickfs Swan	6	938.5	653	7	188.5	BSXYTableToPoint_OutFeatureClass__20221025_003_umi_2	2000.496198	5.176701725	0	1.98	6.637
1497	seiro	4	8	650	600	Bewickfs Swan	6	938.5	653	7	188.5	BSXYTableToPoint_OutFeatureClass__20221025_003_umi_2	2000.496198	5.176701725	0	1.98	6.637
1498	seiro	4	8	650	600	Bewickfs Swan	46	937.087	656.261	7	188.5	BSXYTableToPoint_OutFeatureClass__20221025_003_umi_2	1995.17635	5.190542479	0	1.98	6.637
1499	seiro	4	8	650	600	Bewickfs Swan	26	934.154	660.192	7	188.5	BSXYTableToPoint_OutFeatureClass__20221025_003_umi_2	1980.932046	5.22796971	0	1.98	6.637
1500	seiro	4	8	650	600	Bewickfs Swan	41	932.524	663.524	7	188.5	BSXYTableToPoint_OutFeatureClass__20221025_003_umi_2	1974.918322	5.243933667	0	1.98	6.637
1501	seiro	4	8	650	600	Bewickfs Swan	28	930.036	666.143	7	188.5	BSXYTableToPoint_OutFeatureClass__20221025_003_umi_2	1962.39569	5.277491426	0	1.98	6.637
1502	seiro	4	8	650	600	Bewickfs Swan	9	929.389	668.167	7	188.5	BSXYTableToPoint_OutFeatureClass__20221025_003_umi_2	1961.327577	5.280373639	0	1.98	6.637
1503	seiro	4	8	650	600	Bewickfs Swan	39	927.064	671.833	7	188.5	BSXYTableToPoint_OutFeatureClass__20221025_003_umi_2	1952.050799	5.305539485	0	1.98	6.637
1504	seiro	4	8	650	600	Bewickfs Swan	14	925.571	674.357	7	188.5	BSXYTableToPoint_OutFeatureClass__20221025_003_umi_2	1946.609358	5.320413003	0	1.98	6.637
1505	seiro	4	8	650	600	Bewickfs Swan	44	923.227	678.227	7	188.5	BSXYTableToPoint_OutFeatureClass__20221025_003_umi_2	1938.2778	5.343348831	0	1.98	6.637
1506	seiro	4	8	650	600	Bewickfs Swan	49	921.643	680.071	7	188.5	BSXYTableToPoint_OutFeatureClass__20221025_003_umi_2	1931.412495	5.362397593	0	1.98	6.637
1507	seiro	4	8	650	600	Bewickfs Swan	53	918.972	684.651	7	188.5	BSXYTableToPoint_OutFeatureClass__20221025_003_umi_2	1923.091606	5.385668199	0	1.98	6.637
1508	seiro	4	8	650	600	Bewickfs Swan	39	918.6	686.6	7	188.5	BSXYTableToPoint_OutFeatureClass__20221025_003_umi_2	1924.708883	5.381129419	0	1.98	6.637
1509	seiro	4	8	650	600	Bewickfs Swan	40	918.654	686.654	7	188.5	BSXYTableToPoint_OutFeatureClass__20221025_003_umi_2	1925.17242	5.379829947	0	1.98	6.637
1510	seiro	4	8	650	600	Bewickfs Swan	32	916.844	689.656	7	188.5	BSXYTableToPoint_OutFeatureClass__20221025_003_umi_2	1919.850214	5.394788073	0	1.98	6.637
1511	seiro	4	8	650	600	Bewickfs Swan	38	913.737	693.342	7	188.5	BSXYTableToPoint_OutFeatureClass__20221025_003_umi_2	1908.015326	5.428350609	0	1.98	6.637
1512	seiro	4	8	650	600	Bewickfs Swan	8	911	698	7	188.5	BSXYTableToPoint_OutFeatureClass__20221025_003_umi_2	1901.361694	5.447403944	0	1.98	6.637
1513	seiro	4	8	650	600	Bewickfs Swan	42	909.738	699.69	7	188.5	BSXYTableToPoint_OutFeatureClass__20221025_003_umi_2	1897.405936	5.458795275	0	1.98	6.637
1514	seiro	4	8	650	600	Bewickfs Swan	42	907.119	703.238	7	188.5	BSXYTableToPoint_OutFeatureClass__20221025_003_umi_2	1889.623306	5.481346645	0	1.98	6.637
1515	seiro	4	8	650	600	Bewickfs Swan	59	905.314	705.788	7	188.5	BSXYTableToPoint_OutFeatureClass__20221025_003_umi_2	1884.793584	5.495435591	0	1.98	6.637
1516	seiro	4	8	650	600	Bewickfs Swan	37	902.851	709.473	7	188.5	BSXYTableToPoint_OutFeatureClass__20221025_003_umi_2	1879.129266	5.512051871	0	1.98	6.637
1517	seiro	4	8	650	600	Bewickfs Swan	40	901.25	712.1	7	188.5	BSXYTableToPoint_OutFeatureClass__20221025_003_umi_2	1876.34267	5.520263341	0	1.98	6.637
1518	seiro	4	8	650	600	Bewickfs Swan	52	899.096	714.942	7	188.5	BSXYTableToPoint_OutFeatureClass__20221025_003_umi_2	1870.974499	5.536151398	0	1.98	6.637
1519	seiro	4	8	650	600	Bewickfs Swan	29	896.569	718.466	7	188.5	BSXYTableToPoint_OutFeatureClass__20221025_003_umi_2	1865.621751	5.552085279	0	1.98	6.637
1520	seiro	4	8	650	600	Bewickfs Swan	38	894.079	720.711	7	188.5	BSXYTableToPoint_OutFeatureClass__20221025_003_umi_2	1857.066136	5.577744992	0	1.98	6.637
1521	seiro	4	8	650	600	Bewickfs Swan	38	894.079	720.711	7	188.5	BSXYTableToPoint_OutFeatureClass__20221025_003_umi_2	1857.066136	5.577744992	0	1.98	6.637
1522	seiro	4	8	650	600	Bewickfs Swan	58	891.431	724.517	7	188.5	BSXYTableToPoint_OutFeatureClass__20221025_003_umi_2	1852.64909	5.59108565	0	1.98	6.637
1523	seiro	4	8	650	600	Bewickfs Swan	22	889.5	727.364	7	188.5	BSXYTableToPoint_OutFeatureClass__20221025_003_umi_2	1849.991326	5.599143656	0	1.98	6.637
1524	seiro	4	8	650	600	Bewickfs Swan	51	887.108	730.147	7	188.5	BSXYTableToPoint_OutFeatureClass__20221025_003_umi_2	1844.66118	5.615374296	0	1.98	6.637
1525	seiro	4	8	650	600	Bewickfs Swan	44	884.955	732.818	7	188.5	BSXYTableToPoint_OutFeatureClass__20221025_003_umi_2	1840.698583	5.627501876	0	1.98	6.637
1526	seiro	4	8	650	600	Bewickfs Swan	50	882.94	736.14	7	188.5	BSXYTableToPoint_OutFeatureClass__20221025_003_umi_2	1840.075221	5.629414461	0	1.98	6.637
1527	seiro	4	8	650	600	Bewickfs Swan	25	881.66	738.78	7	188.5	BSXYTableToPoint_OutFeatureClass__20221025_003_umi_2	1841.731422	5.624335806	0	1.98	6.637
1528	seiro	4	8	650	600	Bewickfs Swan	47	878.883	741.372	7	188.5	BSXYTableToPoint_OutFeatureClass__20221025_003_umi_2	1834.738071	5.645843242	0	1.98	6.637
1529	seiro	4	8	650	600	Bewickfs Swan	31	878.016	744.306	7	188.5	BSXYTableToPoint_OutFeatureClass__20221025_003_umi_2	1840.332713	5.628624272	0	1.98	6.637
1530	seiro	4	8	650	600	Bewickfs Swan	42	876.333	747.048	7	188.5	BSXYTableToPoint_OutFeatureClass__20221025_003_umi_2	1840.76514	5.627297743	0	1.98	6.637
1531	seiro	4	8	650	600	Bewickfs Swan	13	873.577	752.115	7	188.5	BSXYTableToPoint_OutFeatureClass__20221025_003_umi_2	1844.247651	5.616637461	0	1.98	6.637
1532	seiro	4	8	650	600	Bewickfs Swan	34	872.206	754.5	7	188.5	BSXYTableToPoint_OutFeatureClass__20221025_003_umi_2	1845.76161	5.612015699	0	1.98	6.637
1533	seiro	4	8	650	600	Bewickfs Swan	34	872.206	754.5	7	188.5	BSXYTableToPoint_OutFeatureClass__20221025_003_umi_2	1845.76161	5.612015699	0	1.98	6.637
1534	seiro	4	8	650	600	Bewickfs Swan	22	869.909	757.682	7	188.5	BSXYTableToPoint_OutFeatureClass__20221025_003_umi_2	1845.482188	5.612868135	0	1.98	6.637
1535	seiro	4	8	650	600	Bewickfs Swan	38	867.895	761.316	7	188.5	BSXYTableToPoint_OutFeatureClass__20221025_003_umi_2	1848.97587	5.602228534	0	1.98	6.637
1536	seiro	4	8	650	600	Bewickfs Swan	38	866.289	763.368	7	188.5	BSXYTableToPoint_OutFeatureClass__20221025_003_umi_2	1848.585311	5.603415929	0	1.98	6.637
1537	seiro	4	8	650	600	Bewickfs Swan	39	862.859	767.244	7	188.5	BSXYTableToPoint_OutFeatureClass__20221025_003_umi_2	1846.186842	5.610718938	0	1.98	6.637
1538	seiro	4	8	650	600	Bewickfs Swan	61	861.828	769.205	7	188.5	BSXYTableToPoint_OutFeatureClass__20221025_003_umi_2	1848.980281	5.602215125	0	1.98	6.637
1540	seiro	4	8	650	600	Bewickfs Swan	7	858.071	774.214	7	188.5	BSXYTableToPoint_OutFeatureClass__20221025_003_umi_2	1850.773331	5.5967703	0	1.98	6.637
1541	seiro	4	8	650	600	Bewickfs Swan	36	854.5	777	7	188.5	BSXYTableToPoint_OutFeatureClass__20221025_003_umi_2	1844.545249	5.615728362	0	1.98	6.637
1542	seiro	4	8	650	600	Bewickfs Swan	28	850.071	780.821	7	188.5	BSXYTableToPoint_OutFeatureClass__20221025_003_umi_2	1839.183923	5.632151384	0	1.98	6.637
1543	seiro	4	8	650	600	Bewickfs Swan	21	847.929	783.262	7	188.5	BSXYTableToPoint_OutFeatureClass__20221025_003_umi_2	1839.641744	5.630745214	0	1.98	6.637
1544	seiro	4	8	650	600	Bewickfs Swan	39	846.5	785.244	7	188.5	BSXYTableToPoint_OutFeatureClass__20221025_003_umi_2	1841.748413	5.624283753	0	1.98	6.637
1545	seiro	4	8	650	600	Bewickfs Swan	39	846.5	785.244	7	188.5	BSXYTableToPoint_OutFeatureClass__20221025_003_umi_2	1841.748413	5.624283753	0	1.98	6.637
1546	seiro	4	8	650	600	Bewickfs Swan	28	842.429	789.214	7	188.5	BSXYTableToPoint_OutFeatureClass__20221025_003_umi_2	1840.526553	5.628029564	0	1.98	6.637
1547	seiro	4	8	650	600	Bewickfs Swan	29	839.914	792.431	7	188.5	BSXYTableToPoint_OutFeatureClass__20221025_003_umi_2	1843.886575	5.617740868	0	1.98	6.637
1549	seiro	4	8	650	600	Bewickfs Swan	34	836.382	797.676	7	188.5	BSXYTableToPoint_OutFeatureClass__20221025_003_umi_2	1852.908163	5.590301417	0	1.98	6.637
1550	seiro	4	8	650	600	Bewickfs Swan	18	834.722	800.056	7	188.5	BSXYTableToPoint_OutFeatureClass__20221025_003_umi_2	1857.052569	5.57778587	0	1.98	6.637
1551	seiro	4	8	650	600	Bewickfs Swan	22	832	804	7	188.5	BSXYTableToPoint_OutFeatureClass__20221025_003_umi_2	1864.493705	5.555454934	0	1.98	6.637
1553	seiro	4	8	650	600	Bewickfs Swan	25	827.9	810.1	7	188.5	BSXYTableToPoint_OutFeatureClass__20221025_003_umi_2	1877.550088	5.516702347	0	1.98	6.637
1554	seiro	4	8	650	600	Bewickfs Swan	20	826.8	811.45	7	188.5	BSXYTableToPoint_OutFeatureClass__20221025_003_umi_2	1879.764998	5.51018194	0	1.98	6.637
1555	seiro	4	8	650	600	Bewickfs Swan	37	822.851	815.257	7	188.5	BSXYTableToPoint_OutFeatureClass__20221025_003_umi_2	1882.777629	5.501337885	0	1.98	6.637
1556	seiro	4	8	650	600	Bewickfs Swan	45	820.478	817.9	7	188.5	BSXYTableToPoint_OutFeatureClass__20221025_003_umi_2	1886.850817	5.48942551	0	1.98	6.637
1557	seiro	4	8	650	600	Bewickfs Swan	45	820.478	817.9	7	188.5	BSXYTableToPoint_OutFeatureClass__20221025_003_umi_2	1886.850817	5.48942551	0	1.98	6.637
1558	seiro	4	8	650	600	Bewickfs Swan	30	817.4	820.467	7	188.5	BSXYTableToPoint_OutFeatureClass__20221025_003_umi_2	1887.901876	5.486359982	0	1.98	6.637
1559	seiro	4	8	650	600	Bewickfs Swan	34	815.235	823.088	7	188.5	BSXYTableToPoint_OutFeatureClass__20221025_003_umi_2	1893.343792	5.470542729	0	1.98	6.637
1560	seiro	4	8	650	600	Bewickfs Swan	30	812.333	826.167	7	188.5	BSXYTableToPoint_OutFeatureClass__20221025_003_umi_2	1898.6507	5.455205606	0	1.98	6.637
1561	seiro	4	8	650	600	Bewickfs Swan	12	808.833	830	7	188.5	BSXYTableToPoint_OutFeatureClass__20221025_003_umi_2	1906.283597	5.433296724	0	1.98	6.637
1563	seiro	4	8	650	600	Bewickfs Swan	8	806.375	834.375	7	188.5	BSXYTableToPoint_OutFeatureClass__20221025_003_umi_2	1921.555802	5.389985434	0	1.98	6.637
1565	seiro	4	8	650	600	Bewickfs Swan	24	800.833	840.833	7	188.5	BSXYTableToPoint_OutFeatureClass__20221025_003_umi_2	1938.021867	5.344056523	0	1.98	6.637
1578	seiro	4	8	650	600	Bewickfs Swan	6	771.833	875.833	7	188.5	BSXYTableToPoint_OutFeatureClass__20221025_003_umi_2	2056.511306	5.035329815	0	1.98	6.637
1579	seiro	4	8	650	600	Bewickfs Swan	8	769.5	878.5	7	188.5	BSXYTableToPoint_OutFeatureClass__20221025_003_umi_2	2066.836979	5.010109427	0	1.98	6.637
1580	seiro	4	8	650	600	Bewickfs Swan	8	769.5	878.5	7	188.5	BSXYTableToPoint_OutFeatureClass__20221025_003_umi_2	2066.836979	5.010109427	0	1.98	6.637
1581	naruto	1	110	500	995	Grey-faced Buzzard	65	877.546	657.085	1	316.5	GFB_Point___20221001_053:bandicam	871.494534	13.7065539	1	1.05	0.417
1582	naruto	1	110	500	995	Grey-faced Buzzard	47	879.053	664.989	1	316.5	GFB_Point___20221001_053:bandicam	864.4406468	13.82061156	1	1.05	0.417
1583	naruto	1	110	500	995	Grey-faced Buzzard	37	880.554	674.122	1	316.5	GFB_Point___20221001_053:bandicam	856.1800613	13.95664309	1	1.05	0.417
1584	naruto	1	110	500	995	Grey-faced Buzzard	34	883.647	682.941	1	316.5	GFB_Point___20221001_053:bandicam	850.6018936	14.0500427	1	1.05	0.417
1587	naruto	1	110	500	995	Grey-faced Buzzard	7	887.5	702.786	1	316.5	GFB_Point___20221001_053:bandicam	834.7677115	14.32218547	1	1.05	0.417
1588	naruto	1	110	500	995	Grey-faced Buzzard	76	621.711	846.224	1	158	GFB_Point___20221001_063:bandicam	330.615435	8.347921872	1	1.05	0.417
1589	naruto	1	110	500	995	Grey-faced Buzzard	91	627.401	855.269	1	158	GFB_Point___20221001_063:bandicam	325.2381613	8.486950799	1	1.05	0.417
1590	naruto	1	110	500	995	Grey-faced Buzzard	57	632.553	864.851	1	158	GFB_Point___20221001_063:bandicam	319.5177665	8.640046303	1	1.05	0.417
1592	naruto	1	110	500	995	Grey-faced Buzzard	5	645.9	881.7	1	158	GFB_Point___20221001_063:bandicam	317.7287429	8.689070832	1	1.05	0.417
1593	naruto	1	110	500	995	Grey-faced Buzzard	79	648.93	892.146	1	158	GFB_Point___20221001_063:bandicam	311.3109258	8.869629773	1	1.05	0.417
1596	naruto	1	110	500	995	Grey-faced Buzzard	36	660.889	909	1	158	GFB_Point___20221001_063:bandicam	313.7822655	8.799216143	1	1.05	0.417
1597	naruto	1	110	500	995	Grey-faced Buzzard	74	669.284	918.716	1	158	GFB_Point___20221001_063:bandicam	319.3661675	8.644179018	1	1.05	0.417
1598	naruto	1	110	500	995	Grey-faced Buzzard	98	674.959	926.939	1	158	GFB_Point___20221001_063:bandicam	322.8974256	8.548933042	1	1.05	0.417
1599	naruto	1	110	500	995	Grey-faced Buzzard	73	680.637	934.404	1	158	GFB_Point___20221001_063:bandicam	327.7112393	8.422436731	1	1.05	0.417
1600	naruto	1	110	500	995	Grey-faced Buzzard	82	685.146	941.402	1	158	GFB_Point___20221001_063:bandicam	331.5265395	8.324816985	1	1.05	0.417
1601	naruto	1	110	500	995	Grey-faced Buzzard	49	689.071	946.745	1	158	GFB_Point___20221001_063:bandicam	335.626558	8.222412524	1	1.05	0.417
1603	naruto	1	110	500	995	Grey-faced Buzzard	66	693.833	958.939	1	158	GFB_Point___20221001_063:bandicam	339.1132895	8.137294353	1	1.05	0.417
1604	naruto	1	110	500	995	Grey-faced Buzzard	33	695.439	965.409	1	158	GFB_Point___20221001_063:bandicam	339.9863138	8.116258152	1	1.05	0.417
1605	naruto	1	110	500	995	Grey-faced Buzzard	33	695.439	965.409	1	158	GFB_Point___20221001_063:bandicam	339.9863138	8.116258152	1	1.05	0.417
1607	naruto	1	110	500	995	Grey-faced Buzzard	72	695.431	978.194	1	158	GFB_Point___20221001_063:bandicam	337.3819236	8.179338321	1	1.05	0.417
1608	naruto	1	110	500	995	Grey-faced Buzzard	57	697.307	984.009	1	158	GFB_Point___20221001_063:bandicam	339.894171	8.118473253	1	1.05	0.417
1609	naruto	1	110	500	995	Grey-faced Buzzard	97	698.82	989.036	1	158	GFB_Point___20221001_063:bandicam	342.1242211	8.065201546	1	1.05	0.417
1610	naruto	1	110	500	995	Grey-faced Buzzard	82	702.134	993.122	1	158	GFB_Point___20221001_063:bandicam	347.6854852	7.935359719	1	1.05	0.417
1611	naruto	1	110	500	995	Grey-faced Buzzard	65	704.869	997.146	1	158	GFB_Point___20221001_063:bandicam	352.3940117	7.828661703	1	1.05	0.417
1612	naruto	1	110	500	995	Grey-faced Buzzard	22	735.727	760.045	1	189	GFB_Point___20221001_075:bandicam	572.4553564	7.932248657	1	1.05	0.417
1615	naruto	1	110	500	995	Grey-faced Buzzard	35	723.443	768.786	1	189	GFB_Point___20221001_075:bandicam	546.8938681	8.305556226	1	1.05	0.417
1617	naruto	1	110	500	995	Grey-faced Buzzard	54	714.759	777.852	1	189	GFB_Point___20221001_075:bandicam	525.3035496	8.649484077	1	1.05	0.417
1624	naruto	1	110	500	995	Grey-faced Buzzard	30	673.367	804.567	1	189	GFB_Point___20221001_075:bandicam	442.948739	10.27367885	1	1.05	0.417
1626	naruto	1	110	500	995	Grey-faced Buzzard	25	658.18	817.86	1	189	GFB_Point___20221001_075:bandicam	408.4755282	11.15139025	1	1.05	0.417
1627	naruto	1	110	500	995	Grey-faced Buzzard	50	652.7	824.14	1	189	GFB_Point___20221001_075:bandicam	394.1406537	11.56245983	1	1.05	0.417
1628	naruto	1	110	500	995	Grey-faced Buzzard	48	646.312	830.812	1	189	GFB_Point___20221001_075:bandicam	378.2627687	12.05494006	1	1.05	0.417
1629	naruto	1	110	500	995	Grey-faced Buzzard	84	641.548	837.607	1	189	GFB_Point___20221001_075:bandicam	364.0894796	12.53169372	1	1.05	0.417
1630	naruto	1	110	500	995	Grey-faced Buzzard	77	636.539	844.409	1	189	GFB_Point___20221001_075:bandicam	349.6322477	13.05884772	1	1.05	0.417
1631	naruto	1	110	500	995	Grey-faced Buzzard	12	631.5	853	1	189	GFB_Point___20221001_075:bandicam	332.8822164	13.72848792	1	1.05	0.417
1632	naruto	1	110	500	995	Grey-faced Buzzard	12	631.5	853	1	189	GFB_Point___20221001_075:bandicam	332.8822164	13.72848792	1	1.05	0.417
1634	naruto	1	110	500	995	Grey-faced Buzzard	54	622.926	863.019	1	189	GFB_Point___20221001_075:bandicam	310.2194682	14.75334595	1	1.05	0.417
1636	naruto	1	110	500	995	Grey-faced Buzzard	57	612.588	873.342	1	189	GFB_Point___20221001_075:bandicam	285.1090112	16.0864243	1	1.05	0.417
1637	naruto	1	110	500	995	Grey-faced Buzzard	87	606.672	876.672	1	189	GFB_Point___20221001_075:bandicam	274.017276	16.75638576	1	1.05	0.417
1639	naruto	1	110	500	995	Grey-faced Buzzard	81	595.944	885.228	1	189	GFB_Point___20221001_075:bandicam	250.7612717	18.36326925	1	1.05	0.417
1640	naruto	1	110	500	995	Grey-faced Buzzard	94	589.638	889.723	1	189	GFB_Point___20221001_075:bandicam	237.8220668	19.40121405	1	1.05	0.417
1641	naruto	1	110	500	995	Grey-faced Buzzard	57	738.377	858.044	1	495	GFB_Point___20221002_024	472.8609412	54.50763128	0	1.05	0.417
1642	naruto	1	110	500	995	Grey-faced Buzzard	83	744.127	865.91	1	495	GFB_Point___20221002_024	474.9885813	54.14929196	0	1.05	0.417
1643	naruto	1	110	500	995	Grey-faced Buzzard	13	752.038	872.731	1	495	GFB_Point___20221002_024	481.8237379	53.03923081	0	1.05	0.417
1644	naruto	1	110	500	995	Grey-faced Buzzard	26	757.192	881.654	1	495	GFB_Point___20221002_024	483.4241699	52.78788409	0	1.05	0.417
1645	naruto	1	110	500	995	Grey-faced Buzzard	5	762.1	889.7	1	495	GFB_Point___20221002_024	485.8337831	52.41525783	0	1.05	0.417
1646	naruto	1	110	500	995	Grey-faced Buzzard	57	767.377	898.711	1	495	GFB_Point___20221002_024	488.8009763	51.96566157	0	1.05	0.417
1647	naruto	1	110	500	995	Grey-faced Buzzard	91	772.236	906.027	1	495	GFB_Point___20221002_024	492.6190334	51.4015176	0	1.05	0.417
1652	naruto	1	110	500	995	Grey-faced Buzzard	33	789.682	936.561	1	495	GFB_Point___20221002_024	508.2906385	49.23908924	0	1.05	0.417
1653	naruto	1	110	500	995	Grey-faced Buzzard	48	783.521	795.146	1	140	GFB_Point___20221002_033:bandicam	596.63371	2.882167876	0	1.05	0.417
1654	naruto	1	110	500	995	Grey-faced Buzzard	46	788.326	803.435	1	140	GFB_Point___20221002_033:bandicam	595.4008791	2.888140717	0	1.05	0.417
1656	naruto	1	110	500	995	Grey-faced Buzzard	105	799.986	819.11	1	140	GFB_Point___20221002_033:bandicam	598.127106	2.874965663	0	1.05	0.417
1657	naruto	1	110	500	995	Grey-faced Buzzard	30	807.7	825.8	1	140	GFB_Point___20221002_033:bandicam	603.9819369	2.847073482	0	1.05	0.417
1658	naruto	1	110	500	995	Grey-faced Buzzard	133	814.959	833.433	1	140	GFB_Point___20221002_033:bandicam	608.8485804	2.824297753	0	1.05	0.417
1659	naruto	1	110	500	995	Grey-faced Buzzard	135	814.944	833.492	1	140	GFB_Point___20221002_033:bandicam	608.7793114	2.824619372	0	1.05	0.417
1660	naruto	1	110	500	995	Grey-faced Buzzard	121	822.723	840.145	1	140	GFB_Point___20221002_033:bandicam	615.6788129	2.79294051	0	1.05	0.417
1662	naruto	1	110	500	995	Grey-faced Buzzard	34	841.265	851.824	1	140	GFB_Point___20221002_033:bandicam	636.5421565	2.701329884	0	1.05	0.417
1663	naruto	1	110	500	995	Grey-faced Buzzard	35	848.5	857.329	1	140	GFB_Point___20221002_033:bandicam	644.4965412	2.667965767	0	1.05	0.417
1665	naruto	1	110	500	995	Grey-faced Buzzard	51	865.049	867.461	1	140	GFB_Point___20221002_033:bandicam	665.1019357	2.585252997	0	1.05	0.417
1666	naruto	1	110	500	995	Grey-faced Buzzard	76	567.908	910.776	1	137	GFB_Point___20221002_087	186.0876151	8.342661432	0	1.05	0.417
1667	naruto	1	110	500	995	Grey-faced Buzzard	93	571.823	913.414	1	137	GFB_Point___20221002_087	186.9571066	8.303587168	0	1.05	0.417
1668	naruto	1	110	500	995	Grey-faced Buzzard	83	574.789	916.825	1	137	GFB_Point___20221002_087	186.0840103	8.342824199	0	1.05	0.417
1669	naruto	1	110	500	995	Grey-faced Buzzard	85	578.159	920.147	1	137	GFB_Point___20221002_087	186.1402475	8.34028568	0	1.05	0.417
1670	naruto	1	110	500	995	Grey-faced Buzzard	88	581.648	923.193	1	137	GFB_Point___20221002_087	187.0189872	8.300820299	0	1.05	0.417
1671	naruto	1	110	500	995	Grey-faced Buzzard	70	584.214	926.871	1	137	GFB_Point___20221002_087	186.3130679	8.332494361	0	1.05	0.417
1672	naruto	1	110	500	995	Grey-faced Buzzard	81	586.92	930.364	1	137	GFB_Point___20221002_087	186.3078315	8.33273022	0	1.05	0.417
1673	naruto	1	110	500	995	Grey-faced Buzzard	67	589.59	933.545	1	137	GFB_Point___20221002_087	186.8642476	8.30774265	0	1.05	0.417
1674	naruto	1	110	500	995	Grey-faced Buzzard	110	590.236	935.709	1	137	GFB_Point___20221002_087	185.7118845	8.359660901	0	1.05	0.417
1675	naruto	1	110	500	995	Grey-faced Buzzard	104	592.173	939.048	1	137	GFB_Point___20221002_087	185.4610546	8.371048148	0	1.05	0.417
1676	naruto	1	110	500	995	Grey-faced Buzzard	71	596.148	940.514	1	137	GFB_Point___20221002_087	190.082663	8.166110034	0	1.05	0.417
1677	naruto	1	110	500	995	Grey-faced Buzzard	69	599.297	944.21	1	137	GFB_Point___20221002_087	191.8360523	8.090968972	0	1.05	0.417
1678	naruto	1	110	500	995	Grey-faced Buzzard	81	602.895	947.13	1	137	GFB_Point___20221002_087	195.1947509	7.950839753	0	1.05	0.417
1679	naruto	1	110	500	995	Grey-faced Buzzard	72	607.292	949.889	1	137	GFB_Point___20221002_087	200.1903824	7.751196021	0	1.05	0.417
1680	naruto	1	110	500	995	Grey-faced Buzzard	66	611.455	952.864	1	137	GFB_Point___20221002_087	204.9447631	7.570314547	0	1.05	0.417
1681	naruto	1	110	500	995	Grey-faced Buzzard	61	614.828	955.893	1	137	GFB_Point___20221002_087	208.6440612	7.435325906	0	1.05	0.417
1682	naruto	1	110	682	1018	Grey-faced Buzzard	47	704.202	971.415	1	350	GFB_Point__2__20220930_006:bandicam	88.76085004	47.10493945	0	1.05	0.417
1683	naruto	1	110	682	1018	Grey-faced Buzzard	48	708.312	974.292	1	350	GFB_Point__2__20220930_006:bandicam	87.74884081	47.05370673	0	1.05	0.417
1684	naruto	1	110	682	1018	Grey-faced Buzzard	63	711.976	977.881	1	350	GFB_Point__2__20220930_006:bandicam	86.13911696	46.97377991	0	1.05	0.417
1685	naruto	1	110	682	1018	Grey-faced Buzzard	52	716.75	980.577	1	350	GFB_Point__2__20220930_006:bandicam	87.83869125	47.0582245	0	1.05	0.417
1686	naruto	1	110	682	1018	Grey-faced Buzzard	70	721.343	982.543	1	350	GFB_Point__2__20220930_006:bandicam	91.09621595	47.22611063	0	1.05	0.417
1687	naruto	1	110	682	1018	Grey-faced Buzzard	65	726.808	984.454	1	350	GFB_Point__2__20220930_006:bandicam	96.2753154	47.50989146	0	1.05	0.417
1688	naruto	1	110	682	1018	Grey-faced Buzzard	64	726.734	984.547	1	350	GFB_Point__2__20220930_006:bandicam	96.07757367	47.49866608	0	1.05	0.417
1689	naruto	1	110	682	1018	Grey-faced Buzzard	72	731.556	987.139	1	350	GFB_Point__2__20220930_006:bandicam	100.4132178	47.75212972	0	1.05	0.417
1690	naruto	1	110	682	1018	Grey-faced Buzzard	68	736.941	989.235	1	350	GFB_Point__2__20220930_006:bandicam	106.6668883	48.14582764	0	1.05	0.417
1691	naruto	1	110	682	1018	Grey-faced Buzzard	74	742.824	991.378	1	350	GFB_Point__2__20220930_006:bandicam	114.1993201	48.66717658	0	1.05	0.417
1692	naruto	1	110	682	1018	Grey-faced Buzzard	79	749.259	993.652	1	350	GFB_Point__2__20220930_006:bandicam	123.0322887	49.35038352	0	1.05	0.417
1693	naruto	1	110	682	1018	Grey-faced Buzzard	79	755.589	995.867	1	350	GFB_Point__2__20220930_006:bandicam	132.1740333	50.14869807	0	1.05	0.417
1694	naruto	1	110	500	995	Grey-faced Buzzard	110	392.427	863.445	1	147.5	GFB_Point__2__20221002_008	292.292067	7.37115492	0	1.05	0.417
1695	naruto	1	110	500	995	Grey-faced Buzzard	130	400.046	869.162	1	147.5	GFB_Point__2__20221002_008	276.4121041	7.797190831	0	1.05	0.417
1697	naruto	1	110	500	995	Grey-faced Buzzard	93	415.586	883.124	1	147.5	GFB_Point__2__20221002_008	241.0576335	8.949534399	0	1.05	0.417
1698	naruto	1	110	500	995	Grey-faced Buzzard	116	422.276	889.905	1	147.5	GFB_Point__2__20221002_008	224.8269576	9.601522366	0	1.05	0.417
1699	naruto	1	110	500	995	Grey-faced Buzzard	104	428.788	897.394	1	147.5	GFB_Point__2__20221002_008	207.8147261	10.39592522	0	1.05	0.417
1700	naruto	1	110	500	995	Grey-faced Buzzard	157	434.678	904.997	1	147.5	GFB_Point__2__20221002_008	191.2799595	11.30593499	0	1.05	0.417
1701	naruto	1	110	500	995	Grey-faced Buzzard	157	440.366	911.799	1	147.5	GFB_Point__2__20221002_008	176.0680279	12.29738879	0	1.05	0.417
1702	naruto	1	110	500	995	Grey-faced Buzzard	145	614.79	903.328	1	174	GFB_Point__2__20221002_011	252.6732084	14.67237769	0	1.05	0.417
1703	naruto	1	110	500	995	Grey-faced Buzzard	128	618.297	909.07	1	174	GFB_Point__2__20221002_011	251.4857938	14.74322138	0	1.05	0.417
1704	naruto	1	110	500	995	Grey-faced Buzzard	138	621.312	915.384	1	174	GFB_Point__2__20221002_011	249.5796978	14.85840195	0	1.05	0.417
1705	naruto	1	110	500	995	Grey-faced Buzzard	166	623.536	921.711	1	174	GFB_Point__2__20221002_011	247.0606277	15.01344653	0	1.05	0.417
1706	naruto	1	110	500	995	Grey-faced Buzzard	165	623.621	921.785	1	174	GFB_Point__2__20221002_011	247.1214923	15.00966181	0	1.05	0.417
1707	naruto	1	110	500	995	Grey-faced Buzzard	116	626.517	927.56	1	174	GFB_Point__2__20221002_011	246.5948883	15.04247144	0	1.05	0.417
1708	naruto	1	110	500	995	Grey-faced Buzzard	107	631.827	931.061	1	174	GFB_Point__2__20221002_011	252.0052625	14.71214379	0	1.05	0.417
1709	naruto	1	110	500	995	Grey-faced Buzzard	95	638.068	934.016	1	174	GFB_Point__2__20221002_011	259.6107449	14.27185169	0	1.05	0.417
1710	naruto	1	110	500	995	Grey-faced Buzzard	114	644.132	937	1	174	GFB_Point__2__20221002_011	267.2264173	13.85687131	0	1.05	0.417
1711	naruto	1	110	500	995	Grey-faced Buzzard	118	649.39	940.542	1	174	GFB_Point__2__20221002_011	273.4910655	13.53334952	0	1.05	0.417
1712	naruto	1	110	500	995	Grey-faced Buzzard	98	653.663	944.857	1	174	GFB_Point__2__20221002_011	278.0162692	13.30898554	0	1.05	0.417
1713	naruto	1	110	500	995	Grey-faced Buzzard	121	658.021	949.715	1	174	GFB_Point__2__20221002_011	282.7366515	13.0828081	0	1.05	0.417
1714	naruto	1	110	500	995	Grey-faced Buzzard	133	662.989	953.786	1	174	GFB_Point__2__20221002_011	289.1647299	12.78699373	0	1.05	0.417
1715	naruto	1	110	500	995	Grey-faced Buzzard	112	668.196	958.58	1	174	GFB_Point__2__20221002_011	296.00151	12.48682509	0	1.05	0.417
1716	naruto	1	110	500	995	Grey-faced Buzzard	110	668.236	958.673	1	174	GFB_Point__2__20221002_011	296.0349489	12.48539187	0	1.05	0.417
1717	naruto	1	110	500	995	Grey-faced Buzzard	95	673.742	962.753	1	174	GFB_Point__2__20221002_011	303.9398737	12.15563838	0	1.05	0.417
1718	naruto	1	110	500	995	Grey-faced Buzzard	98	679.071	968.214	1	174	GFB_Point__2__20221002_011	311.4288486	11.85902798	0	1.05	0.417
1719	naruto	1	110	500	995	Grey-faced Buzzard	112	684.089	973.312	1	174	GFB_Point__2__20221002_011	318.8229101	11.58014181	0	1.05	0.417
1720	naruto	1	110	682	1018	Great Egret	167	1062.944	438.944	1	5	GE_Point__2__20220930_021:bandicam	1192.177378	5.052823555	0	1.44	0.888
1721	naruto	1	110	682	1018	Great Egret	311	1055.913	441.447	1	5	GE_Point__2__20220930_021:bandicam	1181.959538	5.096619435	0	1.44	0.888
1726	naruto	1	110	682	1018	Great Egret	110	1015.731	459.208	1	5	GE_Point__2__20220930_021:bandicam	1119.487313	5.381849833	0	1.44	0.888
1727	naruto	1	110	682	1018	Great Egret	54	1015.731	459.208	1	5	GE_Point__2__20220930_021:bandicam	1119.487313	5.381849833	0	1.44	0.888
1728	naruto	1	110	682	1018	Great Egret	65	977.44	459.494	1	5	GE_Point__2__20220930_021:bandicam	1086.753857	5.544453671	0	1.44	0.888
1730	naruto	1	110	682	1018	Great Egret	65	984.014	464.487	1	5	GE_Point__2__20220930_021:bandicam	1084.540265	5.555805699	0	1.44	0.888
1731	naruto	1	110	682	1018	Great Egret	75	999.093	465.13	1	5	GE_Point__2__20220930_021:bandicam	1096.239551	5.496329491	0	1.44	0.888
1732	naruto	1	110	682	1018	Great Egret	160	991.836	466.145	1	5	GE_Point__2__20220930_021:bandicam	1088.560657	5.535222187	0	1.44	0.888
1733	naruto	1	110	682	1018	Great Egret	64	793.547	471.625	1	27.5	GE_Point__2__20220930_024:bandicam	959.1500598	4.934316374	0	1.44	0.888
1738	naruto	1	110	682	1018	Great Egret	5	817.7	507.9	1	27.5	GE_Point__2__20220930_024:bandicam	907.887137	5.213678266	0	1.44	0.888
1742	naruto	1	110	682	1018	Great Egret	37	835.132	542.421	1	27.5	GE_Point__2__20220930_024:bandicam	859.3544045	5.509011107	0	1.44	0.888
1743	naruto	1	110	682	1018	Great Egret	38	835.068	542.581	1	27.5	GE_Point__2__20220930_024:bandicam	859.0587105	5.510913215	0	1.44	0.888
1746	naruto	1	110	682	1018	Great Egret	27	849.167	567.056	1	27.5	GE_Point__2__20220930_024:bandicam	827.2025186	5.723838191	0	1.44	0.888
1752	naruto	1	110	682	1018	Great Egret	121	879.26	615.12	1	27.5	GE_Point__2__20220930_024:bandicam	771.557189	6.138178591	0	1.44	0.888
1753	naruto	1	110	682	1018	Great Egret	122	879.172	615.205	1	27.5	GE_Point__2__20220930_024:bandicam	771.3593271	6.139759153	0	1.44	0.888
1756	naruto	1	110	682	1018	Great Egret	33	896.409	637.864	1	27.5	GE_Point__2__20220930_024:bandicam	750.666404	6.309686364	0	1.44	0.888
1757	naruto	1	110	682	1018	Great Egret	133	903.026	644.598	1	27.5	GE_Point__2__20220930_024:bandicam	746.3324504	6.346476871	0	1.44	0.888
1759	naruto	1	110	682	1018	Great Egret	134	916.873	656.978	1	27.5	GE_Point__2__20220930_024:bandicam	740.8034421	6.394040865	0	1.44	0.888
1760	naruto	1	110	682	1018	Great Egret	189	922.537	665.172	1	27.5	GE_Point__2__20220930_024:bandicam	734.473525	6.449379571	0	1.44	0.888
1761	naruto	1	110	682	1018	Great Egret	198	928.773	672.278	1	27.5	GE_Point__2__20220930_024:bandicam	730.5863035	6.483841546	0	1.44	0.888
1762	naruto	1	110	682	1018	Great Egret	131	936.126	678.279	1	27.5	GE_Point__2__20220930_024:bandicam	729.7147013	6.491619411	0	1.44	0.888
1763	naruto	1	110	500	995	Great Egret	30	1051.9	690.767	1	5	GE_Point_2__20221001_060:bandicam	1083.943029	5.5588765	0	1.44	0.888
1766	naruto	1	110	500	995	Great Egret	97	1044.5	716.273	1	5	GE_Point_2__20221001_060:bandicam	1052.112894	5.727606267	0	1.44	0.888
1767	naruto	1	110	500	995	Great Egret	98	1044.439	716.286	1	5	GE_Point_2__20221001_060:bandicam	1052.009311	5.728172105	0	1.44	0.888
1768	naruto	1	110	500	995	Great Egret	105	1041.776	722.357	1	5	GE_Point_2__20221001_060:bandicam	1043.198702	5.776714786	0	1.44	0.888
1769	naruto	1	110	500	995	Great Egret	140	1039.514	730.057	1	5	GE_Point_2__20221001_060:bandicam	1033.818945	5.82930723	0	1.44	0.888
1771	naruto	1	110	500	995	Great Egret	93	1032.704	744.758	1	5	GE_Point_2__20221001_060:bandicam	1012.311125	5.953601142	0	1.44	0.888
1776	naruto	1	110	500	995	Great Egret	18	1023.611	773.333	1	5	GE_Point_2__20221001_060:bandicam	977.9901521	6.163328815	0	1.44	0.888
1777	naruto	1	110	500	995	Great Egret	33	1017.864	780.894	1	5	GE_Point_2__20221001_060:bandicam	963.8516929	6.254095025	0	1.44	0.888
1779	naruto	1	110	500	995	Great Egret	59	1012.263	796.737	1	5	GE_Point_2__20221001_060:bandicam	944.7820789	6.380847771	0	1.44	0.888
1780	naruto	1	110	536	1005	Black Kite	29	881.72	707.78	1	24.5	BK_Point___20220928_013:bandicam	784.1805145	6.259461044	0	1.52	0.815
1784	naruto	1	110	536	1005	Black Kite	100	861.397	709.672	1	24.5	BK_Point___20220928_013:bandicam	755.8256871	6.495277543	0	1.52	0.815
1786	naruto	1	110	536	1005	Black Kite	60	884.227	712.318	1	24.5	BK_Point___20220928_013:bandicam	782.4105817	6.273677702	0	1.52	0.815
1787	naruto	1	110	536	1005	Black Kite	11	899.717	712.617	1	24.5	BK_Point___20220928_013:bandicam	802.6668454	6.114742139	0	1.52	0.815
1789	naruto	1	110	536	1005	Black Kite	12	911.583	715.75	1	24.5	BK_Point___20220928_013:bandicam	815.374617	6.01908774	0	1.52	0.815
1790	naruto	1	110	536	1005	Black Kite	23	911.773	715.773	1	24.5	BK_Point___20220928_013:bandicam	815.6094279	6.017348467	0	1.52	0.815
1791	naruto	1	110	536	1005	Black Kite	35	918.5	717.674	1	24.5	BK_Point___20220928_013:bandicam	822.840666	5.964274472	0	1.52	0.815
1795	naruto	1	110	536	1005	Black Kite	83	934.614	729.9	1	24.5	BK_Point___20220928_013:bandicam	833.0433066	5.890967315	0	1.52	0.815
1798	naruto	1	110	536	1005	Black Kite	22	947.524	734.753	1	24.5	BK_Point___20220928_013:bandicam	846.8016865	5.794923593	0	1.52	0.815
1799	naruto	1	110	536	1005	Black Kite	40	955.091	735.682	1	24.5	BK_Point___20220928_013:bandicam	856.8456717	5.726766752	0	1.52	0.815
1801	naruto	1	110	536	1005	Black Kite	41	970.15	738.6	1	24.5	BK_Point___20220928_013:bandicam	876.1119859	5.600423963	0	1.52	0.815
1802	naruto	1	110	536	1005	Black Kite	100	970.573	738.817	1	24.5	BK_Point___20220928_013:bandicam	876.5371817	5.597698599	0	1.52	0.815
1806	naruto	1	110	536	1005	Black Kite	11	990.85	747.8	1	24.5	BK_Point___20220928_013:bandicam	898.7561451	5.458887191	0	1.52	0.815
1807	naruto	1	110	500	995	Black Kite	59	742.66	549.66	1	274.5	BK_Point___20221001_059:bandicam	872.3157521	10.86983896	1	1.52	0.815
1811	naruto	1	110	500	995	Black Kite	59	723.7	579.1	1	274.5	BK_Point___20221001_059:bandicam	812.2598702	11.68444207	1	1.52	0.815
1816	naruto	1	110	500	995	Black Kite	94	664.561	641.806	1	274.5	BK_Point___20221001_059:bandicam	670.1962384	14.20845827	1	1.52	0.815
1818	naruto	1	110	500	995	Black Kite	49	657.372	644.936	1	274.5	BK_Point___20221001_059:bandicam	660.1546214	14.42923354	1	1.52	0.815
1823	naruto	1	110	500	995	Black Kite	1	650.568	657.28	1	274.5	BK_Point___20221001_059:bandicam	635.994325	14.98997932	1	1.52	0.815
1825	naruto	1	110	500	995	Black Kite	5	649.805	664.381	1	274.5	BK_Point___20221001_059:bandicam	624.3160773	15.2771484	1	1.52	0.815
1826	naruto	1	110	500	995	Black Kite	25	646.5	667.5	1	274.5	BK_Point___20221001_059:bandicam	617.0906015	15.46047127	1	1.52	0.815
1827	naruto	1	110	500	995	Black Kite	71	820.056	755.722	1	153.5	BK_Point___20221001_061:bandicam	687.3327559	3.628567398	1	1.52	0.815
1828	naruto	1	110	500	995	Black Kite	140	823.986	762.555	1	153.5	BK_Point___20221001_061:bandicam	685.8414673	3.636467928	1	1.52	0.815
1829	naruto	1	110	500	995	Black Kite	138	824.127	762.636	1	153.5	BK_Point___20221001_061:bandicam	685.9573501	3.635852773	1	1.52	0.815
1832	naruto	1	110	500	995	Black Kite	98	832.08	771.66	1	153.5	BK_Point___20221001_061:bandicam	688.3393626	3.623254001	1	1.52	0.815
1834	naruto	1	110	500	995	Black Kite	121	837.613	776.726	1	153.5	BK_Point___20221001_061:bandicam	691.4872275	3.606737951	1	1.52	0.815
1836	naruto	1	110	500	995	Black Kite	82	841.484	782.21	1	153.5	BK_Point___20221001_061:bandicam	692.0535076	3.6037828	1	1.52	0.815
1837	naruto	1	110	500	995	Black Kite	94	842.406	784.632	1	153.5	BK_Point___20221001_061:bandicam	691.2101241	3.608185792	1	1.52	0.815
1839	naruto	1	110	500	995	Black Kite	62	850.3	788.9	1	153.5	BK_Point___20221001_061:bandicam	699.063737	3.567596957	1	1.52	0.815
1840	naruto	1	110	500	995	Black Kite	53	851.66	794.638	1	153.5	BK_Point___20221001_061:bandicam	696.1426413	3.582586509	1	1.52	0.815
1842	naruto	1	110	500	995	Black Kite	50	861.671	806.427	1	153.5	BK_Point___20221001_061:bandicam	701.5527443	3.554923344	1	1.52	0.815
1843	naruto	1	110	500	995	Black Kite	110	865.913	811.326	1	153.5	BK_Point___20221001_061:bandicam	704.2102254	3.541490972	1	1.52	0.815
1844	naruto	1	110	500	995	Black Kite	109	870.5	818.714	1	153.5	BK_Point___20221001_061:bandicam	705.7179153	3.533915341	1	1.52	0.815
1845	naruto	1	110	500	995	Black Kite	72	875.15	825.007	1	153.5	BK_Point___20221001_061:bandicam	708.4127368	3.520455254	1	1.52	0.815
1846	naruto	1	110	500	995	Black Kite	5	875.181	825.051	1	153.5	BK_Point___20221001_061:bandicam	708.4300733	3.520368994	1	1.52	0.815
1847	naruto	1	110	500	995	Black Kite	53	878.768	829.725	1	153.5	BK_Point___20221001_061:bandicam	710.8013645	3.50861003	1	1.52	0.815
1848	naruto	1	110	500	995	Black Kite	10	652.087	520.563	1	153.5	BK_Point___20221001_061:bandicam_2	856.9345233	2.909718279	1	1.52	0.815
1856	naruto	1	110	500	995	Black Kite	24	658.246	522.517	1	153.5	BK_Point___20221001_061:bandicam_2	857.0399145	2.90936016	1	1.52	0.815
1857	naruto	1	110	500	995	Black Kite	123	675.408	574.374	1	153.5	BK_Point___20221001_061:bandicam_2	783.8638379	3.181225261	1	1.52	0.815
1858	naruto	1	110	500	995	Black Kite	99	675.394	574.441	1	153.5	BK_Point___20221001_061:bandicam_2	783.7482079	3.181695085	1	1.52	0.815
1859	naruto	1	110	500	995	Black Kite	101	678.553	581.053	1	153.5	BK_Point___20221001_061:bandicam_2	775.4001373	3.215985503	1	1.52	0.815
1860	naruto	1	110	500	995	Black Kite	98	682.051	588.786	1	153.5	BK_Point___20221001_061:bandicam_2	765.6461338	3.256999688	1	1.52	0.815
1861	naruto	1	110	500	995	Black Kite	60	685.259	595.389	1	153.5	BK_Point___20221001_061:bandicam_2	757.6006438	3.291625943	1	1.52	0.815
1862	naruto	1	110	500	995	Black Kite	61	686.548	600.452	1	153.5	BK_Point___20221001_061:bandicam_2	750.6539558	3.322121272	1	1.52	0.815
1863	naruto	1	110	500	995	Black Kite	61	690.786	605.038	1	153.5	BK_Point___20221001_061:bandicam_2	746.7051894	3.339709362	1	1.52	0.815
1866	naruto	1	110	500	995	Black Kite	120	699.242	613.606	1	153.5	BK_Point___20221001_061:bandicam_2	740.1173347	3.369470598	1	1.52	0.815
1867	naruto	1	110	500	995	Black Kite	125	703.868	619.244	1	153.5	BK_Point___20221001_061:bandicam_2	735.2969482	3.391585589	1	1.52	0.815
1868	naruto	1	110	500	995	Black Kite	66	706.792	621.6	1	153.5	BK_Point___20221001_061:bandicam_2	734.1609833	3.396839531	1	1.52	0.815
1869	naruto	1	110	500	995	Black Kite	119	711.238	624.631	1	153.5	BK_Point___20221001_061:bandicam_2	733.3630802	3.400539654	1	1.52	0.815
1870	naruto	1	110	500	995	Black Kite	83	711.303	624.648	1	153.5	BK_Point___20221001_061:bandicam_2	733.3930784	3.400400398	1	1.52	0.815
1871	naruto	1	110	500	995	Black Kite	162	716.883	627.5	1	153.5	BK_Point___20221001_061:bandicam_2	733.9675241	3.397735921	1	1.52	0.815
1873	naruto	1	110	500	995	Black Kite	49	725.296	634.429	1	153.5	BK_Point___20221001_061:bandicam_2	731.2928142	3.410177838	1	1.52	0.815
1874	naruto	1	110	500	995	Black Kite	38	728.351	637.837	1	153.5	BK_Point___20221001_061:bandicam_2	729.1452835	3.420233667	1	1.52	0.815
1875	naruto	1	110	500	995	Black Kite	85	730.571	639.732	1	153.5	BK_Point___20221001_061:bandicam_2	728.4729746	3.423393966	1	1.52	0.815
1877	naruto	1	110	500	995	Black Kite	87	737.549	645.004	1	153.5	BK_Point___20221001_061:bandicam_2	727.5553796	3.427716716	1	1.52	0.815
1878	naruto	1	110	500	995	Black Kite	59	741.833	647.125	1	153.5	BK_Point___20221001_061:bandicam_2	728.7204111	3.42223017	1	1.52	0.815
1879	naruto	1	110	500	995	Black Kite	63	742.3	647.9	1	153.5	BK_Point___20221001_061:bandicam_2	728.0857722	3.425216728	1	1.52	0.815
1880	naruto	1	110	500	995	Black Kite	5	626.464	418.936	1	158	BK_Point___20221001_082:bandicam	1014.425139	2.712102255	1	1.52	0.815
1883	naruto	1	110	500	995	Black Kite	126	625.083	430	1	158	BK_Point___20221001_082:bandicam	995.3299188	2.764173458	1	1.52	0.815
1884	naruto	1	110	500	995	Black Kite	91	623.816	436.447	1	158	BK_Point___20221001_082:bandicam	984.0322118	2.795934097	1	1.52	0.815
1889	naruto	1	110	500	995	Black Kite	83	602	473	1	158	BK_Point___20221001_082:bandicam	914.820124	3.007652332	1	1.52	0.815
1891	naruto	1	110	500	995	Black Kite	134	593.335	489.621	1	158	BK_Point___20221001_082:bandicam	883.9517534	3.112783894	1	1.52	0.815
1892	naruto	1	110	500	995	Black Kite	85	592.145	497.855	1	158	BK_Point___20221001_082:bandicam	869.6532481	3.164014759	1	1.52	0.815
1893	naruto	1	110	500	995	Black Kite	134	592.145	497.855	1	158	BK_Point___20221001_082:bandicam	869.6532481	3.164014759	1	1.52	0.815
1894	naruto	1	110	500	995	Black Kite	86	591.868	506.184	1	158	BK_Point___20221001_082:bandicam	855.4831337	3.216477772	1	1.52	0.815
1895	naruto	1	110	500	995	Black Kite	88	591.279	511.798	1	158	BK_Point___20221001_082:bandicam	845.8064431	3.253316181	1	1.52	0.815
1896	naruto	1	110	500	995	Black Kite	104	593.094	516.912	1	158	BK_Point___20221001_082:bandicam	837.7558864	3.284613602	1	1.52	0.815
1899	naruto	1	110	500	995	Black Kite	42	607.906	522.717	1	158	BK_Point___20221001_082:bandicam	833.2595642	3.302357187	1	1.52	0.815
1901	naruto	1	110	500	995	Black Kite	130	618.815	530.509	1	158	BK_Point___20221001_082:bandicam	824.6478848	3.33688207	1	1.52	0.815
1903	naruto	1	110	500	995	Black Kite	160	628.132	540.521	1	158	BK_Point___20221001_082:bandicam	812.1769533	3.388179062	1	1.52	0.815
1904	naruto	1	110	500	995	Black Kite	110	628.156	540.583	1	158	BK_Point___20221001_082:bandicam	812.0855188	3.388560989	1	1.52	0.815
1909	naruto	1	110	500	995	Black Kite	145	642.091	577.67	1	158	BK_Point___20221001_082:bandicam	758.2726486	3.629350824	1	1.52	0.815
1910	naruto	1	110	500	995	Black Kite	37	645.544	582.633	1	158	BK_Point___20221001_082:bandicam	752.1526737	3.658921492	1	1.52	0.815
1911	naruto	1	110	500	995	Black Kite	81	648.633	588.444	1	158	BK_Point___20221001_082:bandicam	744.5425845	3.696371622	1	1.52	0.815
1912	naruto	1	110	500	995	Black Kite	71	651.344	593.625	1	158	BK_Point___20221001_082:bandicam	737.8116318	3.730140612	1	1.52	0.815
1913	naruto	1	110	500	995	Black Kite	131	653.159	598.544	1	158	BK_Point___20221001_082:bandicam	731.0203144	3.764844055	1	1.52	0.815
1914	naruto	1	110	500	995	Black Kite	132	656.367	603.167	1	158	BK_Point___20221001_082:bandicam	725.635647	3.792822266	1	1.52	0.815
1915	naruto	1	110	500	995	Black Kite	26	656.367	603.167	1	158	BK_Point___20221001_082:bandicam	725.635647	3.792822266	1	1.52	0.815
1917	naruto	1	110	500	995	Black Kite	85	661.045	611.955	1	158	BK_Point___20221001_082:bandicam	714.6987332	3.850950077	1	1.52	0.815
1918	naruto	1	110	500	995	Black Kite	134	661.098	618.013	1	158	BK_Point___20221001_082:bandicam	705.1407703	3.903228858	1	1.52	0.815
1919	naruto	1	110	500	995	Black Kite	64	661.719	623.797	1	158	BK_Point___20221001_082:bandicam	696.4294702	3.952129563	1	1.52	0.815
1920	naruto	1	110	500	995	Black Kite	117	664.888	628.888	1	158	BK_Point___20221001_082:bandicam	690.630975	3.985364793	1	1.52	0.815
1921	naruto	1	110	500	995	Black Kite	99	668.818	633.359	1	158	BK_Point___20221001_082:bandicam	686.4582921	4.009629605	1	1.52	0.815
1923	naruto	1	110	500	995	Black Kite	75	677.5	640.192	1	158	BK_Point___20221001_082:bandicam	682.3761939	4.033655524	1	1.52	0.815
1924	naruto	1	110	500	995	Black Kite	75	681.576	645.744	1	158	BK_Point___20221001_082:bandicam	677.0545685	4.065413021	1	1.52	0.815
1925	naruto	1	110	500	995	Black Kite	91	681.545	645.78	1	158	BK_Point___20221001_082:bandicam	676.9750345	4.065891447	1	1.52	0.815
1926	naruto	1	110	500	995	Black Kite	96	685.345	649.88	1	158	BK_Point___20221001_082:bandicam	673.7935812	4.0851219	1	1.52	0.815
1927	naruto	1	110	500	995	Black Kite	143	689.883	654.228	1	158	BK_Point___20221001_082:bandicam	670.9788334	4.102288217	1	1.52	0.815
1928	naruto	1	110	500	995	Black Kite	45	694.905	659.77	1	158	BK_Point___20221001_082:bandicam	666.9678133	4.12700124	1	1.52	0.815
1929	naruto	1	110	500	995	Black Kite	159	699.003	665.176	1	158	BK_Point___20221001_082:bandicam	662.5596838	4.154506988	1	1.52	0.815
1930	naruto	1	110	500	995	Black Kite	96	702.582	669.573	1	158	BK_Point___20221001_082:bandicam	659.3282958	4.174904377	1	1.52	0.815
1931	naruto	1	110	500	995	Black Kite	95	706.062	673.2	1	158	BK_Point___20221001_082:bandicam	657.2488609	4.188136674	1	1.52	0.815
1932	naruto	1	110	500	995	Black Kite	111	709.692	676.369	1	158	BK_Point___20221001_082:bandicam	656.0767446	4.195632396	1	1.52	0.815
1933	naruto	1	110	500	995	Black Kite	69	714.048	679.929	1	158	BK_Point___20221001_082:bandicam	655.151322	4.201569502	1	1.52	0.815
1934	naruto	1	110	500	995	Black Kite	170	716.779	684.067	1	158	BK_Point___20221001_082:bandicam	651.951395	4.222229088	1	1.52	0.815
1935	naruto	1	110	500	995	Black Kite	104	719.093	689.802	1	158	BK_Point___20221001_082:bandicam	646.1972973	4.25989527	1	1.52	0.815
1936	naruto	1	110	500	995	Black Kite	19	719.227	689.807	1	158	BK_Point___20221001_082:bandicam	646.3247476	4.2590537	1	1.52	0.815
1937	naruto	1	110	500	995	Black Kite	76	720.627	696	1	158	BK_Point___20221001_082:bandicam	639.1305069	4.307084862	1	1.52	0.815
1938	naruto	1	110	500	995	Black Kite	76	722.229	702.535	1	158	BK_Point___20221001_082:bandicam	631.7845989	4.357260556	1	1.52	0.815
1939	naruto	1	110	500	995	Black Kite	91	723.104	708.119	1	158	BK_Point___20221001_082:bandicam	625.0871484	4.404037775	1	1.52	0.815
1940	naruto	1	110	500	995	Black Kite	8	724.223	715.741	1	158	BK_Point___20221001_082:bandicam	615.9942761	4.469178267	1	1.52	0.815
1941	naruto	1	110	500	995	Black Kite	19	723.478	722.907	1	158	BK_Point___20221001_082:bandicam	605.6183679	4.54590729	1	1.52	0.815
1942	naruto	1	110	500	995	Black Kite	24	722.365	731.04	1	158	BK_Point___20221001_082:bandicam	593.6394426	4.637837067	1	1.52	0.815
1943	naruto	1	110	500	995	Black Kite	55	722.3	737.1	1	158	BK_Point___20221001_082:bandicam	585.6333533	4.701381823	1	1.52	0.815
1944	naruto	1	110	500	995	Black Kite	70	718.467	761.178	1	158	BK_Point___20221001_082:bandicam_2	550.401499	5.003066807	1	1.52	0.815
1945	naruto	1	110	500	995	Black Kite	80	716.432	770.083	1	158	BK_Point___20221001_082:bandicam_2	536.878287	5.129420622	1	1.52	0.815
1946	naruto	1	110	500	995	Black Kite	105	716.462	770.109	1	158	BK_Point___20221001_082:bandicam_2	536.8818462	5.129386526	1	1.52	0.815
1947	naruto	1	110	500	995	Black Kite	64	713.932	777.841	1	158	BK_Point___20221001_082:bandicam_2	524.3177649	5.252642018	1	1.52	0.815
1948	naruto	1	110	500	995	Black Kite	92	712.55	786.05	1	158	BK_Point___20221001_082:bandicam_2	512.6569717	5.37246501	1	1.52	0.815
1949	naruto	1	110	500	995	Black Kite	69	709.957	796.271	1	158	BK_Point___20221001_082:bandicam_2	497.241134	5.539539166	1	1.52	0.815
1950	naruto	1	110	500	995	Black Kite	82	709.025	806.7	1	158	BK_Point___20221001_082:bandicam_2	483.893016	5.692844534	1	1.52	0.815
1951	naruto	1	110	500	995	Black Kite	102	707.476	816.415	1	158	BK_Point___20221001_082:bandicam_2	470.8494669	5.851091652	1	1.52	0.815
1952	naruto	1	110	500	995	Black Kite	124	706.615	826.318	1	158	BK_Point___20221001_082:bandicam_2	458.770707	6.005701635	1	1.52	0.815
1953	naruto	1	110	500	995	Black Kite	109	706.115	835.865	1	158	BK_Point___20221001_082:bandicam_2	447.8852966	6.152221087	1	1.52	0.815
1954	naruto	1	110	500	995	Black Kite	85	705.524	845.3	1	158	BK_Point___20221001_082:bandicam_2	437.3341574	6.301243937	1	1.52	0.815
1955	naruto	1	110	500	995	Black Kite	89	704.645	855.209	1	158	BK_Point___20221001_082:bandicam_2	426.2724262	6.465449311	1	1.52	0.815
1956	naruto	1	110	500	995	Black Kite	87	704.32	864.309	1	158	BK_Point___20221001_082:bandicam_2	417.1728716	6.607098128	1	1.52	0.815
1957	naruto	1	110	500	995	Black Kite	110	704.19	864.316	1	158	BK_Point___20221001_082:bandicam_2	416.9780358	6.610199106	1	1.52	0.815
1958	naruto	1	110	500	995	Black Kite	85	702.488	874.124	1	158	BK_Point___20221001_082:bandicam_2	405.6152325	6.796236867	1	1.52	0.815
1959	naruto	1	110	500	995	Black Kite	96	700.482	883.656	1	158	BK_Point___20221001_082:bandicam_2	394.4411115	6.989714813	1	1.52	0.815
1960	naruto	1	110	500	995	Black Kite	148	698.984	892.492	1	158	BK_Point___20221001_082:bandicam_2	384.9977948	7.162047821	1	1.52	0.815
1961	naruto	1	110	500	995	Black Kite	82	698.098	899.843	1	158	BK_Point___20221001_082:bandicam_2	377.9997799	7.295355356	1	1.52	0.815
1962	naruto	1	110	500	995	Black Kite	40	696.646	906.268	1	158	BK_Point___20221001_082:bandicam_2	371.0698882	7.432361482	1	1.52	0.815
1963	naruto	1	110	500	995	Black Kite	35	696.399	912.355	1	158	BK_Point___20221001_082:bandicam_2	366.4962957	7.52564536	1	1.52	0.815
1964	naruto	1	110	500	995	Black Kite	20	694.326	918.228	1	158	BK_Point___20221001_082:bandicam_2	359.3793135	7.675568863	1	1.52	0.815
1965	naruto	1	110	500	995	Black Kite	44	691.812	925.594	1	158	BK_Point___20221001_082:bandicam_2	350.8506415	7.863316866	1	1.52	0.815
1966	naruto	1	110	500	995	Black Kite	132	689.662	933.31	1	158	BK_Point___20221001_082:bandicam_2	343.0411842	8.043499985	1	1.52	0.815
1967	naruto	1	110	500	995	Black Kite	133	688.225	940.487	1	158	BK_Point___20221001_082:bandicam_2	337.0511833	8.187419563	1	1.52	0.815
1970	naruto	1	110	500	995	Black Kite	90	685.486	952.7	1	158	BK_Point___20221001_082:bandicam_2	327.226762	8.43499742	1	1.52	0.815
1971	naruto	1	110	500	995	Black Kite	33	399.986	662.786	1	204	BK_Point___20221002_083	596.7407125	9.063113762	0	1.52	0.815
1973	naruto	1	110	500	995	Black Kite	56	388.921	672.079	1	204	BK_Point___20221002_083	587.3655611	9.209021871	0	1.52	0.815
1976	naruto	1	110	500	995	Black Kite	113	377.292	680.567	1	204	BK_Point___20221002_083	580.5487052	9.318112824	0	1.52	0.815
1977	naruto	1	110	500	995	Black Kite	87	372.272	684.798	1	204	BK_Point___20221002_083	577.0073794	9.375816189	0	1.52	0.815
1978	naruto	1	110	500	995	Black Kite	9	368.022	689.065	1	204	BK_Point___20221002_083	573.0838075	9.44059218	0	1.52	0.815
1979	naruto	1	110	500	995	Black Kite	45	362.622	693.257	1	204	BK_Point___20221002_083	570.2560146	9.487837858	0	1.52	0.815
1980	naruto	1	110	500	995	Black Kite	93	357.147	696.971	1	204	BK_Point___20221002_083	568.4548333	9.518179787	0	1.52	0.815
1981	naruto	1	110	500	995	Black Kite	28	354.111	701.944	1	204	BK_Point___20221002_083	563.0614326	9.610212133	0	1.52	0.815
1983	naruto	1	110	500	995	Black Kite	65	347.627	712.611	1	204	BK_Point___20221002_083	551.9058384	9.806361583	0	1.52	0.815
1985	naruto	1	110	500	995	Black Kite	63	342.977	717.269	1	204	BK_Point___20221002_083	548.7601464	9.863135478	0	1.52	0.815
1987	naruto	1	110	500	995	Black Kite	36	333.286	727.107	1	204	BK_Point___20221002_083	542.7144246	9.974125777	0	1.52	0.815
1988	naruto	1	110	500	995	Black Kite	17	327.231	732.027	1	204	BK_Point___20221002_083	541.1960966	10.00239559	0	1.52	0.815
1989	naruto	1	110	500	995	Black Kite	74	321.389	735.989	1	204	BK_Point___20221002_083	541.1541713	10.00317849	0	1.52	0.815
1990	naruto	1	110	500	995	Black Kite	69	315.611	738.167	1	204	BK_Point___20221002_083	543.8097461	9.953831471	0	1.52	0.815
1991	naruto	1	110	500	995	Black Kite	114	311.983	744.96	1	204	BK_Point___20221002_083	538.0890013	10.06075181	0	1.52	0.815
1992	naruto	1	110	500	995	Black Kite	120	308.465	749.739	1	204	BK_Point___20221002_083	535.245137	10.11476737	0	1.52	0.815
1993	naruto	1	110	500	995	Black Kite	76	304.964	755.357	1	204	BK_Point___20221002_083	531.4432852	10.18789616	0	1.52	0.815
1994	naruto	1	110	500	995	Black Kite	70	300.015	760.47	1	204	BK_Point___20221002_083	530.1349198	10.21330914	0	1.52	0.815
1995	naruto	1	110	500	995	Black Kite	90	625.838	525.275	1	204	BK_Point___20221002_083_2	836.4167022	6.452771069	0	1.52	0.815
1997	naruto	1	110	500	995	Black Kite	51	612.217	532.726	1	204	BK_Point___20221002_083_2	818.2029445	6.597045274	0	1.52	0.815
1998	naruto	1	110	500	995	Black Kite	50	612.148	532.741	1	204	BK_Point___20221002_083_2	818.1498834	6.597475026	0	1.52	0.815
2000	naruto	1	110	500	995	Black Kite	88	599	539.833	1	204	BK_Point___20221002_083_2	801.1914309	6.737761244	0	1.52	0.815
2002	naruto	1	110	500	995	Black Kite	116	587.438	547.594	1	204	BK_Point___20221002_083_2	784.096543	6.885361573	0	1.52	0.815
2004	naruto	1	110	500	995	Black Kite	40	575.087	555.341	1	204	BK_Point___20221002_083_2	767.1626013	7.038106039	0	1.52	0.815
2005	naruto	1	110	500	995	Black Kite	102	569.346	557.423	1	204	BK_Point___20221002_083_2	762.0250285	7.085799522	0	1.52	0.815
2006	naruto	1	110	500	995	Black Kite	92	563.161	561.121	1	204	BK_Point___20221002_083_2	754.137719	7.160294042	0	1.52	0.815
2008	naruto	1	110	500	995	Black Kite	124	557.783	564.609	1	204	BK_Point___20221002_083_2	746.9144074	7.229908395	0	1.52	0.815
2011	naruto	1	110	500	995	Black Kite	13	540.569	574.039	1	204	BK_Point___20221002_083_2	727.4075166	7.424870999	0	1.52	0.815
2013	naruto	1	110	500	995	Black Kite	63	531.6	579.7	1	204	BK_Point___20221002_083_2	716.3808259	7.539815406	0	1.52	0.815
2014	naruto	1	110	500	995	Black Kite	64	526.034	581.69	1	204	BK_Point___20221002_083_2	712.3020806	7.583242624	0	1.52	0.815
2016	naruto	1	110	500	995	Black Kite	36	517.341	585.58	1	204	BK_Point___20221002_083_2	704.8337687	7.664073618	0	1.52	0.815
2017	naruto	1	110	500	995	Black Kite	53	513.441	587.892	1	204	BK_Point___20221002_083_2	700.6072944	7.710588091	0	1.52	0.815
2018	naruto	1	110	500	995	Black Kite	54	513.38	587.9	1	204	BK_Point___20221002_083_2	700.5900875	7.710778619	0	1.52	0.815
2019	naruto	1	110	500	995	Black Kite	71	507.433	590.3	1	204	BK_Point___20221002_083_2	696.201397	7.759683981	0	1.52	0.815
2020	naruto	1	110	500	995	Black Kite	39	487.8	735.7	1	201	BK_Point__2__20221002_031	446.4893731	11.75997764	0	1.52	0.815
2021	naruto	1	110	500	995	Black Kite	58	482.878	739.027	1	201	BK_Point__2__20221002_031	441.2574087	11.90144316	0	1.52	0.815
2022	naruto	1	110	500	995	Black Kite	73	478.053	743.711	1	201	BK_Point__2__20221002_031	433.8623966	12.10734576	0	1.52	0.815
2023	naruto	1	110	500	995	Black Kite	43	473.539	748.976	1	201	BK_Point__2__20221002_031	425.6018031	12.34600842	0	1.52	0.815
2024	naruto	1	110	500	995	Black Kite	65	468.3	751.3	1	201	BK_Point__2__20221002_031	422.6953104	12.43225372	0	1.52	0.815
2025	naruto	1	110	500	995	Black Kite	79	463.045	756.727	1	201	BK_Point__2__20221002_031	414.7293966	12.67497983	0	1.52	0.815
2026	naruto	1	110	500	995	Black Kite	86	457.559	759.025	1	201	BK_Point__2__20221002_031	412.3892858	12.74811148	0	1.52	0.815
2027	naruto	1	110	500	995	Black Kite	44	453.174	763.895	1	201	BK_Point__2__20221002_031	405.5780253	12.96590114	0	1.52	0.815
2028	naruto	1	110	500	995	Black Kite	43	449.114	768.75	1	201	BK_Point__2__20221002_031	398.8711058	13.18781854	0	1.52	0.815
2030	naruto	1	110	500	995	Black Kite	101	443.709	777.593	1	201	BK_Point__2__20221002_031	386.2711051	13.62615812	0	1.52	0.815
2031	naruto	1	110	500	995	Black Kite	66	438.918	781.044	1	201	BK_Point__2__20221002_031	382.7074623	13.75552332	0	1.52	0.815
2032	naruto	1	110	500	995	Black Kite	5	434.654	783.146	1	201	BK_Point__2__20221002_031	381.3291477	13.80622596	0	1.52	0.815
2033	naruto	1	110	500	995	Black Kite	103	429.756	786.058	1	201	BK_Point__2__20221002_031	379.1458189	13.88731924	0	1.52	0.815
2034	naruto	1	110	500	995	Black Kite	38	425.021	790.568	1	201	BK_Point__2__20221002_031	374.5269611	14.06208548	0	1.52	0.815
2035	naruto	1	110	500	995	Black Kite	74	414.218	793.705	1	201	BK_Point__2__20221002_031	376.3548211	13.99239494	0	1.52	0.815
2036	naruto	1	110	500	995	Black Kite	100	419.862	793.776	1	201	BK_Point__2__20221002_031	372.5426186	14.13854082	0	1.52	0.815
2037	naruto	1	110	500	995	Black Kite	52	595.654	540.673	1	166	BK_Point__2__20221002_041	798.5741814	4.021165793	0	1.52	0.815
2038	naruto	1	110	500	995	Black Kite	57	595.618	540.735	1	166	BK_Point__2__20221002_041	798.4570731	4.021756541	0	1.52	0.815
2039	naruto	1	110	500	995	Black Kite	141	515.962	541.038	1	166	BK_Point__2__20221002_041	781.2971645	4.110238011	0	1.52	0.815
2040	naruto	1	110	500	995	Black Kite	68	591.303	544.197	1	166	BK_Point__2__20221002_041	791.1244335	4.059094913	0	1.52	0.815
2041	naruto	1	110	500	995	Black Kite	41	522.096	544.395	1	166	BK_Point__2__20221002_041	775.9718557	4.138494579	0	1.52	0.815
2042	naruto	1	110	500	995	Black Kite	40	529.365	547.379	1	166	BK_Point__2__20221002_041	771.5630571	4.162183971	0	1.52	0.815
2043	naruto	1	110	500	995	Black Kite	141	585.647	547.515	1	166	BK_Point__2__20221002_041	783.6449751	4.097902612	0	1.52	0.815
2044	naruto	1	110	500	995	Black Kite	22	578.263	548.526	1	166	BK_Point__2__20221002_041	779.644202	4.118967359	0	1.52	0.815
2046	naruto	1	110	500	995	Black Kite	30	573.208	549.521	1	166	BK_Point__2__20221002_041	776.5013307	4.13566774	0	1.52	0.815
2047	naruto	1	110	500	995	Black Kite	48	541.132	551	1	166	BK_Point__2__20221002_041	766.9499893	4.187263298	0	1.52	0.815
2049	naruto	1	110	500	995	Black Kite	38	544.9	551.3	1	166	BK_Point__2__20221002_041	767.0615718	4.186653101	0	1.52	0.815
2050	naruto	1	110	500	995	Black Kite	68	544.939	551.305	1	166	BK_Point__2__20221002_041	767.0597721	4.186662942	0	1.52	0.815
2051	naruto	1	110	500	995	Black Kite	122	555	552.773	1	166	BK_Point__2__20221002_041	766.4905911	4.189777427	0	1.52	0.815
2052	naruto	1	110	500	995	Black Kite	52	549.429	552.819	1	166	BK_Point__2__20221002_041	765.2884099	4.196370877	0	1.52	0.815
2054	naruto	1	110	500	995	Black Kite	51	560.133	554.633	1	166	BK_Point__2__20221002_041	764.4603271	4.20092465	0	1.52	0.815
2055	naruto	1	110	500	995	Black Kite	57	883.234	841.422	1	97	BK_Point__2__20221002_046	710.1215356	1.048956702	0	1.52	0.815
2059	naruto	1	110	500	995	Black Kite	86	873.371	852.288	1	97	BK_Point__2__20221002_046	687.5109561	1.083458409	0	1.52	0.815
2061	naruto	1	110	500	995	Black Kite	110	865.08	857.28	1	97	BK_Point__2__20221002_046	671.1311391	1.109904871	0	1.52	0.815
2062	naruto	1	110	500	995	Black Kite	50	861.56	861.526	1	97	BK_Point__2__20221002_046	662.9053655	1.123679069	0	1.52	0.815
2063	naruto	1	110	500	995	Black Kite	118	859.305	864.838	1	97	BK_Point__2__20221002_046	657.3061167	1.133252349	0	1.52	0.815
2065	naruto	1	110	500	995	Black Kite	56	855.64	872.535	1	97	BK_Point__2__20221002_046	646.9520802	1.15139172	0	1.52	0.815
2066	naruto	1	110	500	995	Black Kite	57	855.625	872.607	1	97	BK_Point__2__20221002_046	646.8873743	1.151506905	0	1.52	0.815
2067	naruto	1	110	500	995	Black Kite	77	851.695	877.178	1	97	BK_Point__2__20221002_046	637.958635	1.167625377	0	1.52	0.815
2068	naruto	1	110	500	995	Black Kite	116	846.06	879.8	1	97	BK_Point__2__20221002_046	627.3369928	1.187397621	0	1.52	0.815
2069	naruto	1	110	500	995	Black Kite	50	840.191	882.727	1	97	BK_Point__2__20221002_046	616.1709885	1.208918331	0	1.52	0.815
2070	naruto	1	110	500	995	Black Kite	85	834.86	885.733	1	97	BK_Point__2__20221002_046	605.8466456	1.229522865	0	1.52	0.815
2071	naruto	1	110	500	995	Black Kite	64	831.079	887.43	1	97	BK_Point__2__20221002_046	598.7591734	1.244078919	0	1.52	0.815
2072	naruto	1	110	500	995	Japanese Buzzard	73	566.185	905.514	1	339	JB_Point___20221002_084	191.4399285	61.24393416	0	1.29	0.863
2073	naruto	1	110	500	995	Japanese Buzzard	83	568.837	911.006	1	339	JB_Point___20221002_084	186.7885521	59.9499013	0	1.29	0.863
2074	naruto	1	110	500	995	Japanese Buzzard	84	573.667	914.321	1	339	JB_Point___20221002_084	187.9128766	60.25068065	0	1.29	0.863
2075	naruto	1	110	500	995	Japanese Buzzard	93	577.737	919.027	1	339	JB_Point___20221002_084	186.9580495	59.99478179	0	1.29	0.863
2076	naruto	1	110	500	995	Japanese Buzzard	90	580.7	923.656	1	339	JB_Point___20221002_084	185.2692819	59.55473938	0	1.29	0.863
2077	naruto	1	110	500	995	Japanese Buzzard	86	580.698	923.779	1	339	JB_Point___20221002_084	185.1266455	59.51828334	0	1.29	0.863
2078	naruto	1	110	500	995	Japanese Buzzard	78	584.744	927.923	1	339	JB_Point___20221002_084	185.8942824	59.71577053	0	1.29	0.863
2079	naruto	1	110	500	995	Japanese Buzzard	89	589.017	931.882	1	339	JB_Point___20221002_084	187.6921833	60.19106454	0	1.29	0.863
2080	naruto	1	110	500	995	Japanese Buzzard	88	592.602	936.489	1	339	JB_Point___20221002_084	188.4060986	60.3849529	0	1.29	0.863
2081	naruto	1	110	500	995	Japanese Buzzard	87	596.489	940.845	1	339	JB_Point___20221002_084	190.3138701	60.9182647	0	1.29	0.863
2082	naruto	1	110	500	995	Japanese Buzzard	86	600.721	945.244	1	339	JB_Point___20221002_084	193.2255944	61.77801669	0	1.29	0.863
2083	naruto	1	110	500	995	Japanese Buzzard	75	606.073	948.807	1	339	JB_Point___20221002_084	198.9949655	63.67110854	0	1.29	0.863
2084	naruto	1	110	500	995	Japanese Buzzard	90	609.789	953.367	1	339	JB_Point___20221002_084	201.9585534	64.76042073	0	1.29	0.863
2085	naruto	1	110	500	995	Japanese Buzzard	81	614.488	957.883	1	339	JB_Point___20221002_084	207.0095125	66.84881855	0	1.29	0.863
2086	naruto	1	110	500	995	Oriental Honey Buzzard	102	751.127	729.118	1	179	OHB_Point_2__20221001_003:bandicam	629.054601	6.297354182	1	1.26	0.778
2087	naruto	1	110	500	995	Oriental Honey Buzzard	11	755.864	737.409	1	179	OHB_Point_2__20221001_003:bandicam	624.4796536	6.343677438	1	1.26	0.778
2088	naruto	1	110	500	995	Oriental Honey Buzzard	70	759.8	748.243	1	179	OHB_Point_2__20221001_003:bandicam	616.2908021	6.428320997	1	1.26	0.778
2089	naruto	1	110	500	995	Oriental Honey Buzzard	78	764.936	757.782	1	179	OHB_Point_2__20221001_003:bandicam	611.6612713	6.477183095	1	1.26	0.778
2090	naruto	1	110	500	995	Oriental Honey Buzzard	13	772.115	766.115	1	179	OHB_Point_2__20221001_003:bandicam	611.5922308	6.477917412	1	1.26	0.778
2091	naruto	1	110	500	995	Oriental Honey Buzzard	72	776.458	775.764	1	179	OHB_Point_2__20221001_003:bandicam	606.8784235	6.528451378	1	1.26	0.778
2092	naruto	1	110	500	995	Oriental Honey Buzzard	47	782.606	783.904	1	179	OHB_Point_2__20221001_003:bandicam	606.718078	6.530184247	1	1.26	0.778
2093	naruto	1	110	500	995	Oriental Honey Buzzard	7	788.786	791.5	1	179	OHB_Point_2__20221001_003:bandicam	607.6485266	6.520141623	1	1.26	0.778
2094	naruto	1	110	500	995	Oriental Honey Buzzard	98	793.112	799.714	1	179	OHB_Point_2__20221001_003:bandicam	605.7996916	6.540127131	1	1.26	0.778
2095	naruto	1	110	500	995	Oriental Honey Buzzard	98	793.112	799.714	1	179	OHB_Point_2__20221001_003:bandicam	605.7996916	6.540127131	1	1.26	0.778
2096	naruto	1	110	500	995	Oriental Honey Buzzard	96	797.062	807.885	1	179	OHB_Point_2__20221001_003:bandicam	603.859287	6.561234976	1	1.26	0.778
2097	naruto	1	110	500	995	Oriental Honey Buzzard	55	799.936	815.918	1	179	OHB_Point_2__20221001_003:bandicam	600.848875	6.594254052	1	1.26	0.778
2098	naruto	1	110	500	995	Oriental Honey Buzzard	45	802.722	825.056	1	179	OHB_Point_2__20221001_003:bandicam	597.1189327	6.635630063	1	1.26	0.778
2099	naruto	1	110	500	995	Oriental Honey Buzzard	28	805.286	833.607	1	179	OHB_Point_2__20221001_003:bandicam	593.9537368	6.671151754	1	1.26	0.778
2100	naruto	1	110	500	995	Oriental Honey Buzzard	104	806.308	842.942	1	179	OHB_Point_2__20221001_003:bandicam	588.195304	6.73676349	1	1.26	0.778
2101	naruto	1	110	500	995	Oriental Honey Buzzard	62	807.419	852.258	1	179	OHB_Point_2__20221001_003:bandicam	582.9803434	6.797309207	1	1.26	0.778
2103	naruto	1	110	500	995	Oriental Honey Buzzard	93	808.349	870.306	1	179	OHB_Point_2__20221001_003:bandicam	572.0847717	6.927395038	1	1.26	0.778
2104	naruto	1	110	500	995	Oriental Honey Buzzard	94	811.819	878.851	1	179	OHB_Point_2__20221001_003:bandicam	572.3277165	6.924440056	1	1.26	0.778
2105	naruto	1	110	500	995	Oriental Honey Buzzard	47	796.309	774.713	1	121	OHB_Point_2__20221001_004:bandicam	635.0630059	0.992476475	1	1.26	0.778
2106	naruto	1	110	500	995	Oriental Honey Buzzard	63	802.167	784.421	1	121	OHB_Point_2__20221001_004:bandicam	633.484222	0.994950196	1	1.26	0.778
2107	naruto	1	110	500	995	Oriental Honey Buzzard	94	806.75	793.771	1	121	OHB_Point_2__20221001_004:bandicam	631.0048574	0.998859982	1	1.26	0.778
2108	naruto	1	110	500	995	Oriental Honey Buzzard	96	806.681	793.872	1	121	OHB_Point_2__20221001_004:bandicam	630.8103415	0.999168021	1	1.26	0.778
2110	naruto	1	110	500	995	Oriental Honey Buzzard	51	813.971	809.618	1	121	OHB_Point_2__20221001_004:bandicam	627.1382164	1.005019115	1	1.26	0.778
2111	naruto	1	110	500	995	Oriental Honey Buzzard	57	818.009	816.904	1	121	OHB_Point_2__20221001_004:bandicam	626.9108827	1.005383598	1	1.26	0.778
2113	naruto	1	110	500	995	Oriental Honey Buzzard	64	826.859	832.531	1	121	OHB_Point_2__20221001_004:bandicam	627.8188063	1.003929508	1	1.26	0.778
2114	naruto	1	110	500	995	Oriental Honey Buzzard	103	829.704	842.354	1	121	OHB_Point_2__20221001_004:bandicam	624.9201203	1.008586706	1	1.26	0.778
2115	naruto	1	110	500	995	Oriental Honey Buzzard	91	831.346	852.203	1	121	OHB_Point_2__20221001_004:bandicam	620.5867616	1.015630079	1	1.26	0.778
2116	naruto	1	110	500	995	Oriental Honey Buzzard	65	833.7	861.7	1	121	OHB_Point_2__20221001_004:bandicam	618.063231	1.019777298	1	1.26	0.778
2117	naruto	1	110	500	995	Oriental Honey Buzzard	65	833.7	861.7	1	121	OHB_Point_2__20221001_004:bandicam	618.063231	1.019777298	1	1.26	0.778
2118	naruto	1	110	500	995	Oriental Honey Buzzard	161	835.488	870.022	1	121	OHB_Point_2__20221001_004:bandicam	615.7784936	1.023561403	1	1.26	0.778
2119	naruto	1	110	500	995	Oriental Honey Buzzard	99	837.53	878.328	1	121	OHB_Point_2__20221001_004:bandicam	614.2564229	1.026097965	1	1.26	0.778
2120	naruto	1	110	500	995	Oriental Honey Buzzard	47	837.415	887.287	1	121	OHB_Point_2__20221001_004:bandicam	609.2078113	1.034602339	1	1.26	0.778
2233	naruto	1	110	682	1018	Osprey	8	979.428	686.612	1	30.7	Os_Point___20220930_091:bandicam	765.8953963	5.942995359	0	1.6	1.578
2234	naruto	1	110	682	1018	Osprey	110	969.2	687.3	1	30.7	Os_Point___20220930_091:bandicam	753.3645749	6.042211087	0	1.6	1.578
2235	naruto	1	110	682	1018	Osprey	10	987.5	689	1	30.7	Os_Point___20220930_091:bandicam	772.2230157	5.894125037	0	1.6	1.578
2236	naruto	1	110	682	1018	Osprey	152	997.386	689.357	1	30.7	Os_Point___20220930_091:bandicam	783.449239	5.809374016	0	1.6	1.578
2237	naruto	1	110	682	1018	Osprey	18	959.291	691.491	1	30.7	Os_Point___20220930_091:bandicam	736.7915192	6.178645253	0	1.6	1.578
2238	naruto	1	110	682	1018	Osprey	35	951.875	694.875	1	30.7	Os_Point___20220930_091:bandicam	724.1226173	6.287176042	0	1.6	1.578
2239	naruto	1	110	682	1018	Osprey	53	998.651	695.236	1	30.7	Os_Point___20220930_091:bandicam	777.7071924	5.852415615	0	1.6	1.578
2241	naruto	1	110	682	1018	Osprey	91	1005.033	705.522	1	30.7	Os_Point___20220930_091:bandicam	773.0301142	5.887949385	0	1.6	1.578
2242	naruto	1	110	682	1018	Osprey	92	1005.071	705.632	1	30.7	Os_Point___20220930_091:bandicam	772.9455686	5.888595692	0	1.6	1.578
2248	naruto	1	110	682	1018	Osprey	48	1028.021	736	1	30.7	Os_Point___20220930_091:bandicam	767.7724981	5.928413384	0	1.6	1.578
2249	naruto	1	110	682	1018	Osprey	91	1036.951	739.687	1	30.7	Os_Point___20220930_091:bandicam	775.810263	5.866775483	0	1.6	1.578
2250	naruto	1	110	682	1018	Osprey	16	1046.562	741.375	1	30.7	Os_Point___20220930_091:bandicam	787.1266548	5.78214018	0	1.6	1.578
2251	naruto	1	110	682	1018	Osprey	17	1053.441	746.324	1	30.7	Os_Point___20220930_091:bandicam	791.5294712	5.749868797	0	1.6	1.578
2252	naruto	1	110	682	1018	Osprey	17	1053.441	746.324	1	30.7	Os_Point___20220930_091:bandicam	791.5294712	5.749868797	0	1.6	1.578
2254	naruto	1	110	682	1018	Osprey	84	1069.06	753.048	1	30.7	Os_Point___20220930_091:bandicam	806.7790239	5.64083015	0	1.6	1.578
2255	naruto	1	110	682	1018	Osprey	97	1075.51	757.149	1	30.7	Os_Point___20220930_091:bandicam	812.039241	5.604172695	0	1.6	1.578
2256	naruto	1	110	500	995	Osprey	50	531	738.24	1	158.5	Os_Point___20221001_046:bandicam	444.8343581	6.259364765	1	1.6	1.578
2257	naruto	1	110	500	995	Osprey	107	526.042	743.107	1	158.5	Os_Point___20221001_046:bandicam	435.5652324	6.393118031	1	1.6	1.578
2258	naruto	1	110	500	995	Osprey	48	520.938	747.229	1	158.5	Os_Point___20221001_046:bandicam	427.6850757	6.511417188	1	1.6	1.578
2259	naruto	1	110	500	995	Osprey	48	520.938	747.229	1	158.5	Os_Point___20221001_046:bandicam	427.6850757	6.511417188	1	1.6	1.578
2260	naruto	1	110	500	995	Osprey	112	517.071	751.482	1	158.5	Os_Point___20221001_046:bandicam	419.8788644	6.633013409	1	1.6	1.578
2261	naruto	1	110	500	995	Osprey	107	510.893	754.911	1	158.5	Os_Point___20221001_046:bandicam	413.3778931	6.737806963	1	1.6	1.578
2262	naruto	1	110	500	995	Osprey	35	504.814	757.729	1	158.5	Os_Point___20221001_046:bandicam	408.1901088	6.823843937	1	1.6	1.578
2263	naruto	1	110	500	995	Osprey	38	498.079	760	1	158.5	Os_Point___20221001_046:bandicam	404.2135045	6.89130009	1	1.6	1.578
2264	naruto	1	110	500	995	Osprey	92	494.033	764.293	1	158.5	Os_Point___20221001_046:bandicam	396.9487419	7.018050065	1	1.6	1.578
2265	naruto	1	110	500	995	Osprey	82	489	769.159	1	158.5	Os_Point___20221001_046:bandicam	388.9070137	7.16392081	1	1.6	1.578
2266	naruto	1	110	500	995	Osprey	99	482.985	774.47	1	158.5	Os_Point___20221001_046:bandicam	380.4389267	7.324245186	1	1.6	1.578
2267	naruto	1	110	500	995	Osprey	77	476.565	779.682	1	158.5	Os_Point___20221001_046:bandicam	372.5340545	7.480539472	1	1.6	1.578
2268	naruto	1	110	500	995	Osprey	100	469.97	783.86	1	158.5	Os_Point___20221001_046:bandicam	366.8155592	7.597840856	1	1.6	1.578
2269	naruto	1	110	500	995	Osprey	64	462.391	788.281	1	158.5	Os_Point___20221001_046:bandicam	361.3931692	7.712528179	1	1.6	1.578
2270	naruto	1	110	500	995	Osprey	64	462.391	788.281	1	158.5	Os_Point___20221001_046:bandicam	361.3931692	7.712528179	1	1.6	1.578
2271	naruto	1	110	500	995	Osprey	125	455.588	792.7	1	158.5	Os_Point___20221001_046:bandicam	356.2423364	7.824735395	1	1.6	1.578
2272	naruto	1	110	500	995	Osprey	95	448.995	794.689	1	158.5	Os_Point___20221001_046:bandicam	355.5286463	7.840541495	1	1.6	1.578
2273	naruto	1	110	500	995	Osprey	123	442.89	798.841	1	158.5	Os_Point___20221001_046:bandicam	351.401958	7.933206316	1	1.6	1.578
2274	naruto	1	110	500	995	Osprey	121	437.897	804.492	1	158.5	Os_Point___20221001_046:bandicam	344.6447427	8.089778966	1	1.6	1.578
2275	naruto	1	110	500	995	Osprey	47	434.202	810.777	1	158.5	Os_Point___20221001_046:bandicam	336.4677458	8.287746528	1	1.6	1.578
2276	naruto	1	110	500	995	Osprey	120	428.833	817.958	1	158.5	Os_Point___20221001_046:bandicam	328.1939011	8.498208831	1	1.6	1.578
2277	naruto	1	110	500	995	Osprey	120	422.158	820.8	1	158.5	Os_Point___20221001_046:bandicam	328.1776991	8.498631488	1	1.6	1.578
2278	naruto	1	110	500	995	Osprey	82	415.707	822.976	1	158.5	Os_Point___20221001_046:bandicam	329.4936729	8.46443895	1	1.6	1.578
2279	naruto	1	110	500	995	Osprey	121	408.236	824.674	1	158.5	Os_Point___20221001_046:bandicam	332.7725654	8.380433731	1	1.6	1.578
2280	naruto	1	110	500	995	Osprey	72	493.741	705.093	1	107	Os_Point___20221002_088	498.7562381	0.344634035	0	1.6	1.578
2281	naruto	1	110	500	995	Osprey	77	489.894	707.258	1	107	Os_Point___20221002_088	495.2213946	0.347094031	0	1.6	1.578
2282	naruto	1	110	500	995	Osprey	78	484.529	710.147	1	107	Os_Point___20221002_088	490.6692553	0.350314204	0	1.6	1.578
2283	naruto	1	110	500	995	Osprey	78	479.409	715.8	1	107	Os_Point___20221002_088	481.5282132	0.356964443	0	1.6	1.578
2284	naruto	1	110	500	995	Osprey	44	474.354	721.208	1	107	Os_Point___20221002_088	472.9836647	0.363413166	0	1.6	1.578
2285	naruto	1	110	500	995	Osprey	58	474.418	721.232	1	107	Os_Point___20221002_088	472.9323102	0.363452629	0	1.6	1.578
2286	naruto	1	110	500	995	Osprey	77	468.567	722.3	1	107	Os_Point___20221002_088	472.149629	0.364055131	0	1.6	1.578
2287	naruto	1	110	500	995	Osprey	76	464.207	725.72	1	107	Os_Point___20221002_088	467.2352607	0.367884306	0	1.6	1.578
2289	naruto	1	110	500	995	Osprey	82	458.934	737.724	1	107	Os_Point___20221002_088	448.116471	0.383580238	0	1.6	1.578
2290	naruto	1	110	500	995	Osprey	15	457.76	743.357	1	107	Os_Point___20221002_088	438.8812379	0.391651915	0	1.6	1.578
2291	naruto	1	110	500	995	Osprey	96	456.638	747.362	1	107	Os_Point___20221002_088	432.4178591	0.397506055	0	1.6	1.578
2292	naruto	1	110	500	995	Osprey	97	455.341	751.795	1	107	Os_Point___20221002_088	425.3066447	0.404152548	0	1.6	1.578
2293	naruto	1	110	500	995	Osprey	110	455.244	757.179	1	107	Os_Point___20221002_088	416.2326351	0.412963358	0	1.6	1.578
2294	naruto	1	110	500	995	Osprey	68	455.244	757.179	1	107	Os_Point___20221002_088	416.2326351	0.412963358	0	1.6	1.578
2296	naruto	1	110	500	995	Osprey	66	458.162	769.24	1	107	Os_Point___20221002_088	394.9188764	0.435251395	0	1.6	1.578
2297	naruto	1	110	500	995	Osprey	54	459.958	774.528	1	107	Os_Point___20221002_088	385.4153669	0.445983967	0	1.6	1.578
